# Supplementary material for: Iron Deficiency Reprograms Phosphorylation Signaling and Reduces O-GlcNAc Pathways in Neuronal Cells
Source: Nutrients. 2021 Jan 8;13(1):179. doi: 10.3390/nu13010179 (PMC7826960; doi:10.3390/nu13010179)
Supplement: Supplementary file 1 [file nutrients-13-00179-s001.zip]

Archive with 2 entries (2 files):
- Hypoxia phosphoproteomeOnly - combined - Supp-LE - no protein_rev2.docx
- Table S1-LE - no protein.xlsx
