# Supplementary material for: Iron Deficiency Reprograms Phosphorylation Signaling and Reduces O-GlcNAc Pathways in Neuronal Cells
Source: Nutrients. 2021 Jan 8;13(1):179. doi: 10.3390/nu13010179 (PMC7826960; doi:10.3390/nu13010179)
Supplement: Supplementary file 1 [file nutrients-13-00179-s001.zip › Table S1-LE - no protein.xlsx]

## Sheet: Phosphorylation Sites
Protein|Amino acid|Position	Fasta headers	Phospho (STY) Probabilities	Ratio H/L normalized 24DFO R1	Ratio H/L normalized 24DFO R2	Ratio H/L normalized 6DFO R1	Ratio H/L normalized 6DFO R2	Ratio H/L normalized 6Hypoxia R1	Ratio H/L normalized 6Hypoxia R2
sp|P35486|ODPA_MOUSE|T|231	>sp|P35486|ODPA_MOUSE Pyruvate dehydrogenase E1 component subunit alpha, somatic form, mitochondrial OS=Mus musculus GN=Pdha1 PE=1 SV=1	YGMGT(1)SVER	1.2441	1.3334	1.2887	1.1539	9.1306	9.8213
sp|P12382|K6PL_MOUSE|S|773	>sp|P12382|K6PL_MOUSE 6-phosphofructokinase, liver type OS=Mus musculus GN=Pfkl PE=1 SV=4	RT(0.999)LS(0.001)IDKGF			3.5854	6.2012		0.78485
tr|Q5SV02|Q5SV02_MOUSE|T|690	>tr|Q5SV02|Q5SV02_MOUSE DNA repair protein RAD50 OS=Mus musculus GN=Rad50 PE=4 SV=1;>sp|P70388|RAD50_MOUSE DNA repair protein RAD50 OS=Mus musculus GN=Rad50 PE=1 SV=1;>tr|A8Y5I3|A8Y5I3_MOUSE DNA repair protein RAD50 (Fragment) OS=Mus musculus GN=Rad50 PE=2	VFQT(1)EAELQEVISDLQSK		6.7817
sp|Q99MY8|ASH1L_MOUSE|T|726	>sp|Q99MY8|ASH1L_MOUSE Histone-lysine N-methyltransferase ASH1L OS=Mus musculus GN=Ash1l PE=1 SV=3	S(0.079)T(0.842)CRS(0.079)PKGLDLE	0.47848	0.62545
sp|A1L3T7|FA65C_MOUSE|T|329	>sp|A1L3T7|FA65C_MOUSE Protein FAM65C OS=Mus musculus GN=Fam65c PE=2 SV=1	LVSPS(0.012)PT(0.988)GR			1.3476	1.8548
sp|A2A432|CUL4B_MOUSE|S|149	>sp|A2A432|CUL4B_MOUSE Cullin-4B OS=Mus musculus GN=Cul4b PE=1 SV=1;>tr|E9PXY1|E9PXY1_MOUSE Cullin-4B OS=Mus musculus GN=Cul4b PE=2 SV=2;>tr|J3QJX0|J3QJX0_MOUSE Cullin-4B OS=Mus musculus GN=Cul4b PE=2 SV=1	DS(0.011)AS(0.699)PS(0.187)T(0.089)S(0.011)S(0.003)FCLGVPVATSSHVPIQKK					1.316	1.1544
sp|A2A432|CUL4B_MOUSE|S|200	>sp|A2A432|CUL4B_MOUSE Cullin-4B OS=Mus musculus GN=Cul4b PE=1 SV=1;>tr|E9PXY1|E9PXY1_MOUSE Cullin-4B OS=Mus musculus GN=Cul4b PE=2 SV=2;>tr|J3QJX0|J3QJX0_MOUSE Cullin-4B OS=Mus musculus GN=Cul4b PE=2 SV=1	MAEES(0.004)S(0.013)S(0.013)S(0.013)S(0.047)S(0.047)S(0.047)S(0.15)S(0.571)PT(0.067)AAT(0.006)S(0.023)QQQQQQQLK	Light only
sp|A2A432|CUL4B_MOUSE|S|250	>sp|A2A432|CUL4B_MOUSE Cullin-4B OS=Mus musculus GN=Cul4b PE=1 SV=1;>tr|E9PXY1|E9PXY1_MOUSE Cullin-4B OS=Mus musculus GN=Cul4b PE=2 SV=2;>tr|J3QJX0|J3QJX0_MOUSE Cullin-4B OS=Mus musculus GN=Cul4b PE=2 SV=1	SST(0.001)AVS(0.003)S(0.009)FANS(0.148)KPGS(0.838)AK				Light only
sp|A2A432|CUL4B_MOUSE|T|105	>sp|A2A432|CUL4B_MOUSE Cullin-4B OS=Mus musculus GN=Cul4b PE=1 SV=1;>tr|E9PXY1|E9PXY1_MOUSE Cullin-4B OS=Mus musculus GN=Cul4b PE=2 SV=2;>tr|J3QJX0|J3QJX0_MOUSE Cullin-4B OS=Mus musculus GN=Cul4b PE=2 SV=1	SATDGNT(0.007)S(0.172)T(0.57)T(0.247)PPT(0.003)SAK						1.0238
sp|A2A432|CUL4B_MOUSE|T|106	>sp|A2A432|CUL4B_MOUSE Cullin-4B OS=Mus musculus GN=Cul4b PE=1 SV=1;>tr|E9PXY1|E9PXY1_MOUSE Cullin-4B OS=Mus musculus GN=Cul4b PE=2 SV=2;>tr|J3QJX0|J3QJX0_MOUSE Cullin-4B OS=Mus musculus GN=Cul4b PE=2 SV=1	SATDGNTST(0.015)T(0.985)PPTSAK	1.2128	1.2602	0.84751		1.2956	1.1607
sp|A2A432|CUL4B_MOUSE|T|152	>sp|A2A432|CUL4B_MOUSE Cullin-4B OS=Mus musculus GN=Cul4b PE=1 SV=1;>tr|E9PXY1|E9PXY1_MOUSE Cullin-4B OS=Mus musculus GN=Cul4b PE=2 SV=2;>tr|J3QJX0|J3QJX0_MOUSE Cullin-4B OS=Mus musculus GN=Cul4b PE=2 SV=1	DS(0.003)AS(0.045)PS(0.001)T(0.951)SSFCLGVPVATSSHVPIQK	1.0783	1.1075			1.3431	1.2348
sp|A2A5R2|BIG2_MOUSE|S|218	>sp|A2A5R2|BIG2_MOUSE Brefeldin A-inhibited guanine nucleotide-exchange protein 2 OS=Mus musculus GN=Arfgef2 PE=1 SV=1;>tr|F6YCJ0|F6YCJ0_MOUSE Brefeldin A-inhibited guanine nucleotide-exchange protein 2 (Fragment) OS=Mus musculus GN=Arfgef2 PE=2 SV=1	ELEKPMQSKPQS(1)PVIQAT(0.881)AGS(0.12)PK		1.2072		2.0148
sp|A2A5R2|BIG2_MOUSE|S|227	>sp|A2A5R2|BIG2_MOUSE Brefeldin A-inhibited guanine nucleotide-exchange protein 2 OS=Mus musculus GN=Arfgef2 PE=1 SV=1;>tr|F6YCJ0|F6YCJ0_MOUSE Brefeldin A-inhibited guanine nucleotide-exchange protein 2 (Fragment) OS=Mus musculus GN=Arfgef2 PE=2 SV=1	ELEKPMQS(0.007)KPQS(0.991)PVIQAT(0.059)AGS(0.942)PK	0.90728	1.2072	0.80764	Light only	0.84358	0.84267
sp|A2A5R2|BIG2_MOUSE|S|276	>sp|A2A5R2|BIG2_MOUSE Brefeldin A-inhibited guanine nucleotide-exchange protein 2 OS=Mus musculus GN=Arfgef2 PE=1 SV=1;>tr|F6YCJ0|F6YCJ0_MOUSE Brefeldin A-inhibited guanine nucleotide-exchange protein 2 (Fragment) OS=Mus musculus GN=Arfgef2 PE=2 SV=1	VSLENGEAPRERGS(0.989)PVS(0.011)GR	Heavy only	1.0024		1.1779	1.2574	1.1661
sp|A2A5R2|BIG2_MOUSE|S|279	>sp|A2A5R2|BIG2_MOUSE Brefeldin A-inhibited guanine nucleotide-exchange protein 2 OS=Mus musculus GN=Arfgef2 PE=1 SV=1;>tr|F6YCJ0|F6YCJ0_MOUSE Brefeldin A-inhibited guanine nucleotide-exchange protein 2 (Fragment) OS=Mus musculus GN=Arfgef2 PE=2 SV=1	VSLENGEAPRERGS(0.5)PVS(0.5)GR		1.0024
sp|A2A5R2|BIG2_MOUSE|S|355	>sp|A2A5R2|BIG2_MOUSE Brefeldin A-inhibited guanine nucleotide-exchange protein 2 OS=Mus musculus GN=Arfgef2 PE=1 SV=1;>tr|F6YCJ0|F6YCJ0_MOUSE Brefeldin A-inhibited guanine nucleotide-exchange protein 2 (Fragment) OS=Mus musculus GN=Arfgef2 PE=2 SV=1	QS(0.005)LS(0.842)S(0.153)ADNLEPDVQGHQVAAR	0.92424	1.092			Light only
sp|A2A5R2|BIG2_MOUSE|S|621	>sp|A2A5R2|BIG2_MOUSE Brefeldin A-inhibited guanine nucleotide-exchange protein 2 OS=Mus musculus GN=Arfgef2 PE=1 SV=1	RCS(0.583)VT(0.234)S(0.078)VES(0.033)T(0.012)VS(0.005)S(0.005)GT(0.041)QT(0.008)AIQDDPEQFEVIK					Light only
sp|A2A5R2|BIG2_MOUSE|T|224	>sp|A2A5R2|BIG2_MOUSE Brefeldin A-inhibited guanine nucleotide-exchange protein 2 OS=Mus musculus GN=Arfgef2 PE=1 SV=1;>tr|F6YCJ0|F6YCJ0_MOUSE Brefeldin A-inhibited guanine nucleotide-exchange protein 2 (Fragment) OS=Mus musculus GN=Arfgef2 PE=2 SV=1	ELEKPMQSKPQSPVIQAT(0.998)AGS(0.002)PK	1.1332	1.0715	0.95619	0.79688	0.74968	0.88281
sp|A2A690|TANC2_MOUSE|S|1534	>sp|A2A690|TANC2_MOUSE Protein TANC2 OS=Mus musculus GN=Tanc2 PE=1 SV=1;>tr|F6VP19|F6VP19_MOUSE Protein TANC2 (Fragment) OS=Mus musculus GN=Tanc2 PE=4 SV=1	EY(0.004)PS(0.996)PPPSPLR					0.8087	0.94002
sp|A2A690|TANC2_MOUSE|S|1549	>sp|A2A690|TANC2_MOUSE Protein TANC2 OS=Mus musculus GN=Tanc2 PE=1 SV=1;>tr|F6VP19|F6VP19_MOUSE Protein TANC2 (Fragment) OS=Mus musculus GN=Tanc2 PE=4 SV=1	GPQY(0.317)RAS(0.683)PPAESMSVYR					0.98868	1.3639
sp|A2A690|TANC2_MOUSE|S|1583	>sp|A2A690|TANC2_MOUSE Protein TANC2 OS=Mus musculus GN=Tanc2 PE=1 SV=1;>tr|F6VP19|F6VP19_MOUSE Protein TANC2 (Fragment) OS=Mus musculus GN=Tanc2 PE=4 SV=1	YQQETNVS(0.001)QLPGRPKS(0.993)PLS(0.006)K	1.13	1.3196	1.2634	1.4298	0.7431	1.0249
sp|A2A690|TANC2_MOUSE|S|1744	>sp|A2A690|TANC2_MOUSE Protein TANC2 OS=Mus musculus GN=Tanc2 PE=1 SV=1;>tr|F6VP19|F6VP19_MOUSE Protein TANC2 (Fragment) OS=Mus musculus GN=Tanc2 PE=4 SV=1	S(0.04)S(0.04)S(0.919)QLGSPDVSHLIR		Heavy only		Heavy only
sp|A2A690|TANC2_MOUSE|S|1975	>sp|A2A690|TANC2_MOUSE Protein TANC2 OS=Mus musculus GN=Tanc2 PE=1 SV=1;>tr|F6VP19|F6VP19_MOUSE Protein TANC2 (Fragment) OS=Mus musculus GN=Tanc2 PE=4 SV=1	QLS(0.268)RDS(0.732)RQGQTSPIK		1.49
sp|A2A690|TANC2_MOUSE|S|400	>sp|A2A690|TANC2_MOUSE Protein TANC2 OS=Mus musculus GN=Tanc2 PE=1 SV=1	QIAS(0.059)DS(0.574)PHAS(0.368)PK					Light only
sp|A2A699|F1712_MOUSE|S|442	>sp|A2A699|F1712_MOUSE Protein FAM171A2 OS=Mus musculus GN=Fam171a2 PE=2 SV=1	S(0.614)ARS(0.386)VEGPGGLEPSLDEYR						0.64101
sp|A2A699|F1712_MOUSE|S|445	>sp|A2A699|F1712_MOUSE Protein FAM171A2 OS=Mus musculus GN=Fam171a2 PE=2 SV=1	S(0.052)ARS(0.948)VEGPGGLEPSLDEYR	0.74159	0.90719	1.607	1.5925		1.3627
sp|A2A699|F1712_MOUSE|S|661	>sp|A2A699|F1712_MOUSE Protein FAM171A2 OS=Mus musculus GN=Fam171a2 PE=2 SV=1	S(0.118)NS(0.653)QVRHS(0.182)Y(0.047)IDLQAGSGGR		1.2106
sp|A2A699|F1712_MOUSE|S|666	>sp|A2A699|F1712_MOUSE Protein FAM171A2 OS=Mus musculus GN=Fam171a2 PE=2 SV=1	S(0.008)NS(0.005)QVRHS(0.938)Y(0.049)IDLQAGSGGR	1.1365	1.1422	0.88549	0.97397
sp|A2A699|F1712_MOUSE|S|785	>sp|A2A699|F1712_MOUSE Protein FAM171A2 OS=Mus musculus GN=Fam171a2 PE=2 SV=1	RDS(0.53)LT(0.235)S(0.235)PEDELGAEVGDEAGDKK		Light only
sp|A2A6A1|GPTC8_MOUSE|S|1013	>sp|A2A6A1|GPTC8_MOUSE G patch domain-containing protein 8 OS=Mus musculus GN=Gpatch8 PE=2 SV=1	KGS(0.999)WGHES(0.001)PEER		0.91444			0.9226
sp|A2A6A1|GPTC8_MOUSE|S|1037	>sp|A2A6A1|GPTC8_MOUSE G patch domain-containing protein 8 OS=Mus musculus GN=Gpatch8 PE=2 SV=1	S(0.989)QS(0.011)PHYFQSGR	0.85796		0.84308	0.99099	1.2699	0.87041
sp|A2A6A1|GPTC8_MOUSE|S|1039	>sp|A2A6A1|GPTC8_MOUSE G patch domain-containing protein 8 OS=Mus musculus GN=Gpatch8 PE=2 SV=1	S(0.041)QS(0.959)PHYFQSGR	0.96897	0.89468			0.9731	0.96097
sp|A2A6A1|GPTC8_MOUSE|S|503	>sp|A2A6A1|GPTC8_MOUSE G patch domain-containing protein 8 OS=Mus musculus GN=Gpatch8 PE=2 SV=1	ET(0.043)S(0.438)ES(0.517)PMCES(0.002)NPKDISQATPATK		0.78156
sp|A2A6A1|GPTC8_MOUSE|S|733	>sp|A2A6A1|GPTC8_MOUSE G patch domain-containing protein 8 OS=Mus musculus GN=Gpatch8 PE=2 SV=1	S(0.001)EPPGS(0.907)GS(0.092)PAPPR	0.83936	Heavy only	Light only		0.72453	0.58106
sp|A2A6A1|GPTC8_MOUSE|S|735	>sp|A2A6A1|GPTC8_MOUSE G patch domain-containing protein 8 OS=Mus musculus GN=Gpatch8 PE=2 SV=1	SEPPGS(0.038)GS(0.962)PAPPRRR	0.52353	0.35117	Light only		0.56006	0.29989
sp|A2A6A1|GPTC8_MOUSE|S|980	>sp|A2A6A1|GPTC8_MOUSE G patch domain-containing protein 8 OS=Mus musculus GN=Gpatch8 PE=2 SV=1	S(0.093)RS(0.698)T(0.194)T(0.015)AHSWQR	1.0947	0.73803
sp|A2A6A1|GPTC8_MOUSE|T|981	>sp|A2A6A1|GPTC8_MOUSE G patch domain-containing protein 8 OS=Mus musculus GN=Gpatch8 PE=2 SV=1	SRS(0.005)T(0.941)T(0.053)AHS(0.001)WQR	0.893	0.73109
sp|A2A6Q5|CDC27_MOUSE|S|365	>sp|A2A6Q5|CDC27_MOUSE Cell division cycle protein 27 homolog OS=Mus musculus GN=Cdc27 PE=1 SV=1;>tr|Q8R568|Q8R568_MOUSE Cell division cycle 27 homolog (S. cerevisiae) OS=Mus musculus GN=Cdc27 PE=2 SV=1	EVTPVLVAQTQSSGPQTS(0.002)T(0.009)T(0.009)PQVLS(0.964)PT(0.015)IT(0.002)SPPNALPR	0.61705	0.74171	1.3687	1.2978	0.19899
sp|A2A6Q5|CDC27_MOUSE|T|350	>sp|A2A6Q5|CDC27_MOUSE Cell division cycle protein 27 homolog OS=Mus musculus GN=Cdc27 PE=1 SV=1;>tr|Q8R568|Q8R568_MOUSE Cell division cycle 27 homolog (S. cerevisiae) OS=Mus musculus GN=Cdc27 PE=2 SV=1	EVT(0.004)PVLVAQT(0.732)QS(0.062)S(0.062)GPQT(0.03)S(0.03)T(0.03)T(0.03)PQVLS(0.007)PT(0.012)IT(0.001)S(0.001)PPNALPR		0.9693
sp|A2A6T1|CDR2L_MOUSE|S|179	>sp|A2A6T1|CDR2L_MOUSE Cerebellar degeneration-related protein 2-like OS=Mus musculus GN=Cdr2l PE=2 SV=1	LHS(0.152)S(0.717)S(0.131)LELGPRPLEQENER		0.89276	0.92983	0.97457	0.84888
sp|A2A6T1|CDR2L_MOUSE|T|157	>sp|A2A6T1|CDR2L_MOUSE Cerebellar degeneration-related protein 2-like OS=Mus musculus GN=Cdr2l PE=2 SV=1	TIHT(1)FPCLK	0.84161	1.0359			0.95321	0.97146
sp|A2A6T1|CDR2L_MOUSE|T|388	>sp|A2A6T1|CDR2L_MOUSE Cerebellar degeneration-related protein 2-like OS=Mus musculus GN=Cdr2l PE=2 SV=1	HAGVQT(1)SRPISR		Heavy only
sp|A2A791|ZMYM4_MOUSE|S|121	>sp|A2A791|ZMYM4_MOUSE Zinc finger MYM-type protein 4 OS=Mus musculus GN=Zmym4 PE=1 SV=1	RAAHQES(1)DNENEIQIQNQLKK	1.1137	0.98825	1.0949	1.1347	Light only	0.99429
sp|A2A791|ZMYM4_MOUSE|T|1063	>sp|A2A791|ZMYM4_MOUSE Zinc finger MYM-type protein 4 OS=Mus musculus GN=Zmym4 PE=1 SV=1;>tr|F6VYE2|F6VYE2_MOUSE Zinc finger MYM-type protein 4 (Fragment) OS=Mus musculus GN=Zmym4 PE=4 SV=1	T(0.866)LS(0.126)QGES(0.006)QT(0.001)SEQELFLDTK	Heavy only				Light only
sp|A2A7S8|K1522_MOUSE|S|1003	>sp|A2A7S8|K1522_MOUSE Uncharacterized protein KIAA1522 OS=Mus musculus GN=Kiaa1522 PE=1 SV=1	MGS(0.999)PGS(0.001)DPQKKLV	1.223	1.32	1.6825
sp|A2A7S8|K1522_MOUSE|S|159	>sp|A2A7S8|K1522_MOUSE Uncharacterized protein KIAA1522 OS=Mus musculus GN=Kiaa1522 PE=1 SV=1	ERRS(0.727)T(0.273)VLGLPQHVQK	1.4588	0.91662				Light only
sp|A2A7S8|K1522_MOUSE|S|261	>sp|A2A7S8|K1522_MOUSE Uncharacterized protein KIAA1522 OS=Mus musculus GN=Kiaa1522 PE=1 SV=1	S(0.016)T(0.016)GARPPPLT(0.247)RPMS(0.686)LAVPGLT(0.017)GGAGS(0.017)PEPLSPAMSISPQATYLSK	1.1302					1.1578
sp|A2A7S8|K1522_MOUSE|S|320	>sp|A2A7S8|K1522_MOUSE Uncharacterized protein KIAA1522 OS=Mus musculus GN=Kiaa1522 PE=1 SV=1	CS(0.572)LLS(0.127)AS(0.074)PAS(0.226)VR					1.3617	1.1327
sp|A2A7S8|K1522_MOUSE|S|323	>sp|A2A7S8|K1522_MOUSE Uncharacterized protein KIAA1522 OS=Mus musculus GN=Kiaa1522 PE=1 SV=1	CSLLS(0.608)AS(0.376)PAS(0.016)VR			Heavy only
sp|A2A7S8|K1522_MOUSE|S|325	>sp|A2A7S8|K1522_MOUSE Uncharacterized protein KIAA1522 OS=Mus musculus GN=Kiaa1522 PE=1 SV=1	CS(0.003)LLS(0.126)AS(0.71)PAS(0.161)VR		1.0715
sp|A2A7S8|K1522_MOUSE|S|337	>sp|A2A7S8|K1522_MOUSE Uncharacterized protein KIAA1522 OS=Mus musculus GN=Kiaa1522 PE=1 SV=1	FS(0.004)S(0.892)AS(0.04)S(0.008)PRPRS(0.057)R		1.1442			0.80107	0.80574
sp|A2A7S8|K1522_MOUSE|S|610	>sp|A2A7S8|K1522_MOUSE Uncharacterized protein KIAA1522 OS=Mus musculus GN=Kiaa1522 PE=1 SV=1	VPAPFS(1)PPPSK	1.4353	0.78401			Light only
sp|A2A7S8|K1522_MOUSE|S|838	>sp|A2A7S8|K1522_MOUSE Uncharacterized protein KIAA1522 OS=Mus musculus GN=Kiaa1522 PE=1 SV=1	ALS(0.765)GRAS(0.194)PVT(0.041)APSSGLHAAVR		Heavy only		1.6624
sp|A2A7S8|K1522_MOUSE|S|842	>sp|A2A7S8|K1522_MOUSE Uncharacterized protein KIAA1522 OS=Mus musculus GN=Kiaa1522 PE=1 SV=1	ALS(0.037)GRAS(0.962)PVT(0.001)APSSGLHAAVR	1.3158	1.3431		Light only	1.1017
sp|A2A7S8|K1522_MOUSE|S|883	>sp|A2A7S8|K1522_MOUSE Uncharacterized protein KIAA1522 OS=Mus musculus GN=Kiaa1522 PE=1 SV=1	LKASSLAASESPASALPT(0.001)GIPEAEPRS(0.977)PQS(0.018)PAS(0.004)K	1.1228	2.2588				1.4332
sp|A2A7S8|K1522_MOUSE|S|909	>sp|A2A7S8|K1522_MOUSE Uncharacterized protein KIAA1522 OS=Mus musculus GN=Kiaa1522 PE=1 SV=1	LQLERPVS(1)PEAQADLQR	1.1026	1.2057	1.0327	0.9717	0.70118	0.72318
sp|A2A7S8|K1522_MOUSE|S|952	>sp|A2A7S8|K1522_MOUSE Uncharacterized protein KIAA1522 OS=Mus musculus GN=Kiaa1522 PE=1 SV=1	KPS(1)VGVPPPSPSLPR	1.1139	1.7252		Heavy only
sp|A2A7S8|K1522_MOUSE|S|959	>sp|A2A7S8|K1522_MOUSE Uncharacterized protein KIAA1522 OS=Mus musculus GN=Kiaa1522 PE=1 SV=1	KPSVGVPPPS(0.882)PS(0.118)LPR	1.133	0.96013		Heavy only	0.97408	0.86469
sp|A2A7S8|K1522_MOUSE|S|961	>sp|A2A7S8|K1522_MOUSE Uncharacterized protein KIAA1522 OS=Mus musculus GN=Kiaa1522 PE=1 SV=1	KPS(1)VGVPPPS(0.39)PS(0.61)LPR		0.8567
sp|A2A7S8|K1522_MOUSE|T|160	>sp|A2A7S8|K1522_MOUSE Uncharacterized protein KIAA1522 OS=Mus musculus GN=Kiaa1522 PE=1 SV=1	ST(1)VLGLPQHVQK	1.162	1.1374	1.0398	1.1492	0.95694	0.977
sp|A2A7S8|K1522_MOUSE|T|845	>sp|A2A7S8|K1522_MOUSE Uncharacterized protein KIAA1522 OS=Mus musculus GN=Kiaa1522 PE=1 SV=1	ALSGRAS(0.035)PVT(0.964)APSSGLHAAVR	1.2469		1.6018			0.92285
sp|A2A7Y5|MIIP_MOUSE|S|307	>sp|A2A7Y5|MIIP_MOUSE Migration and invasion-inhibitory protein OS=Mus musculus GN=Miip PE=2 SV=1	RKS(0.644)FDAS(0.356)DTLALPR		Light only	0.58493
sp|A2A7Y5|MIIP_MOUSE|S|311	>sp|A2A7Y5|MIIP_MOUSE Migration and invasion-inhibitory protein OS=Mus musculus GN=Miip PE=2 SV=1	RKS(0.111)FDAS(0.877)DT(0.012)LALPR	Light only					1.0155
sp|A2A870|FBF1_MOUSE|S|359	>sp|A2A870|FBF1_MOUSE Fas-binding factor 1 OS=Mus musculus GN=Fbf1 PE=1 SV=1	GES(0.544)LGFKQS(0.149)S(0.304)PPAS(0.002)S(0.001)PIHPR		Light only
sp|A2A870|FBF1_MOUSE|S|365	>sp|A2A870|FBF1_MOUSE Fas-binding factor 1 OS=Mus musculus GN=Fbf1 PE=1 SV=1	QS(0.628)S(0.372)PPASSPIHPR					Light only
sp|A2A870|FBF1_MOUSE|S|366	>sp|A2A870|FBF1_MOUSE Fas-binding factor 1 OS=Mus musculus GN=Fbf1 PE=1 SV=1	FLGEGGPDPKGES(0.001)LGFKQS(0.199)S(0.797)PPAS(0.003)SPIHPR	0.63378				1.2759
sp|A2A884|ZEP3_MOUSE|S|1006	>sp|A2A884|ZEP3_MOUSE Transcription factor HIVEP3 OS=Mus musculus GN=Hivep3 PE=1 SV=1	S(0.031)KS(0.027)FDY(0.025)GS(0.031)LS(0.031)PT(0.031)GPS(0.826)LAVPAAPPPPAAPPER		2.0767			0.85874
sp|A2A884|ZEP3_MOUSE|S|1400	>sp|A2A884|ZEP3_MOUSE Transcription factor HIVEP3 OS=Mus musculus GN=Hivep3 PE=1 SV=1	VLS(0.967)PAGS(0.032)LELT(0.001)METQQQKR	1.0924				1.5977	1.2491
sp|A2A884|ZEP3_MOUSE|S|1922	>sp|A2A884|ZEP3_MOUSE Transcription factor HIVEP3 OS=Mus musculus GN=Hivep3 PE=1 SV=1	LGLAPLEKDMS(0.001)S(0.011)APS(0.988)PK	1.0525	1.3314	Light only	1.2863	1.1673	1.1383
sp|A2A884|ZEP3_MOUSE|S|1991	>sp|A2A884|ZEP3_MOUSE Transcription factor HIVEP3 OS=Mus musculus GN=Hivep3 PE=1 SV=1	DLGPHLCGS(1)PR		1.0206
sp|A2A884|ZEP3_MOUSE|S|2024	>sp|A2A884|ZEP3_MOUSE Transcription factor HIVEP3 OS=Mus musculus GN=Hivep3 PE=1 SV=1	AT(0.001)DT(0.002)GT(0.006)PRY(0.185)S(0.732)PT(0.075)R	1.0515	0.94235	1.161		0.99622
sp|A2A884|ZEP3_MOUSE|S|2036	>sp|A2A884|ZEP3_MOUSE Transcription factor HIVEP3 OS=Mus musculus GN=Hivep3 PE=1 SV=1	WS(0.01)LGQAES(0.956)PPQT(0.034)VLPGK	0.96223	1.2329
sp|A2A884|ZEP3_MOUSE|S|2053	>sp|A2A884|ZEP3_MOUSE Transcription factor HIVEP3 OS=Mus musculus GN=Hivep3 PE=1 SV=1	WALAGPCS(0.916)PS(0.05)ADKS(0.034)GLGLGPVPR		1.2482
sp|A2A884|ZEP3_MOUSE|S|2199	>sp|A2A884|ZEP3_MOUSE Transcription factor HIVEP3 OS=Mus musculus GN=Hivep3 PE=1 SV=1	S(0.031)RWS(0.934)PT(0.053)ES(0.198)PS(0.052)AS(0.542)VS(0.189)PVAK	1.3896	1.4916	Light only			0.92535
sp|A2A884|ZEP3_MOUSE|S|2203	>sp|A2A884|ZEP3_MOUSE Transcription factor HIVEP3 OS=Mus musculus GN=Hivep3 PE=1 SV=1	S(0.034)RWS(0.146)PT(0.146)ES(0.673)PSASVSPVAK				Light only		1.0885
sp|A2A884|ZEP3_MOUSE|S|2205	>sp|A2A884|ZEP3_MOUSE Transcription factor HIVEP3 OS=Mus musculus GN=Hivep3 PE=1 SV=1	S(0.004)RWS(0.46)PT(0.46)ES(0.076)PS(0.605)AS(0.187)VS(0.208)PVAK		0.93237
sp|A2A884|ZEP3_MOUSE|S|2207	>sp|A2A884|ZEP3_MOUSE Transcription factor HIVEP3 OS=Mus musculus GN=Hivep3 PE=1 SV=1	SRWS(0.021)PT(0.976)ES(0.003)PS(0.107)AS(0.81)VS(0.082)PVAK	0.75801		Light only
sp|A2A884|ZEP3_MOUSE|S|2209	>sp|A2A884|ZEP3_MOUSE Transcription factor HIVEP3 OS=Mus musculus GN=Hivep3 PE=1 SV=1	S(0.009)RWS(0.979)PT(0.014)ES(0.003)PS(0.017)AS(0.02)VS(0.957)PVAK						0.92535
sp|A2A884|ZEP3_MOUSE|S|2276	>sp|A2A884|ZEP3_MOUSE Transcription factor HIVEP3 OS=Mus musculus GN=Hivep3 PE=1 SV=1	GLLGS(1)PHTLANLK	0.98101	1.0127				1.7027
sp|A2A884|ZEP3_MOUSE|S|2324	>sp|A2A884|ZEP3_MOUSE Transcription factor HIVEP3 OS=Mus musculus GN=Hivep3 PE=1 SV=1	QGS(1)PELLGR	1.0118	1.3574			1.3379	1.2609
sp|A2A884|ZEP3_MOUSE|S|489	>sp|A2A884|ZEP3_MOUSE Transcription factor HIVEP3 OS=Mus musculus GN=Hivep3 PE=1 SV=1	RS(0.007)S(0.967)VES(0.027)PKSSLYR		Light only
sp|A2A884|ZEP3_MOUSE|S|930	>sp|A2A884|ZEP3_MOUSE Transcription factor HIVEP3 OS=Mus musculus GN=Hivep3 PE=1 SV=1	S(0.192)AS(0.807)FDREDHGKAEAPGPFSDT(0.001)R				Heavy only
sp|A2A884|ZEP3_MOUSE|S|975	>sp|A2A884|ZEP3_MOUSE Transcription factor HIVEP3 OS=Mus musculus GN=Hivep3 PE=1 SV=1	S(0.053)AS(0.9)EQS(0.046)PNVPHSSHMTETR		1.5579				Light only
sp|A2A884|ZEP3_MOUSE|T|2026	>sp|A2A884|ZEP3_MOUSE Transcription factor HIVEP3 OS=Mus musculus GN=Hivep3 PE=1 SV=1	ATDTGTPRY(0.018)S(0.024)PT(0.959)R	1.0295	1.0828			1.3193	1.0517
sp|A2A884|ZEP3_MOUSE|T|2201	>sp|A2A884|ZEP3_MOUSE Transcription factor HIVEP3 OS=Mus musculus GN=Hivep3 PE=1 SV=1	SRWS(0.001)PT(0.997)ES(0.001)PSASVSPVAK	1.3609	1.3325			0.79275	0.92535
sp|A2A884|ZEP3_MOUSE|T|2279	>sp|A2A884|ZEP3_MOUSE Transcription factor HIVEP3 OS=Mus musculus GN=Hivep3 PE=1 SV=1	GLLGS(0.019)PHT(0.981)LANLK		1.0122				2.1006
sp|A2A884|ZEP3_MOUSE|T|2320	>sp|A2A884|ZEP3_MOUSE Transcription factor HIVEP3 OS=Mus musculus GN=Hivep3 PE=1 SV=1	T(0.768)RQGS(0.232)PELLGR					1.0932
sp|A2A8U2|TM201_MOUSE|S|441	>sp|A2A8U2|TM201_MOUSE Transmembrane protein 201 OS=Mus musculus GN=Tmem201 PE=2 SV=1	RVS(0.999)PS(0.001)S(0.001)LPGR	0.78226		1.3385	1.338	0.63279	0.79289
sp|A2A8U2|TM201_MOUSE|S|443	>sp|A2A8U2|TM201_MOUSE Transmembrane protein 201 OS=Mus musculus GN=Tmem201 PE=2 SV=1	RVS(0.095)PS(0.849)S(0.056)LPGRLSR	1.0311	1.2254			0.58803
sp|A2A8U2|TM201_MOUSE|S|450	>sp|A2A8U2|TM201_MOUSE Transmembrane protein 201 OS=Mus musculus GN=Tmem201 PE=2 SV=1	RVSPS(0.025)S(0.025)LPGRLS(0.949)R	0.84967	1.042			0.49359	0.74459
sp|A2A8U2|TM201_MOUSE|S|454	>sp|A2A8U2|TM201_MOUSE Transmembrane protein 201 OS=Mus musculus GN=Tmem201 PE=2 SV=1	ALS(0.996)LGT(0.004)IPPLTR	1.1883	1.3844	2.5757	2.4677		0.67763
sp|A2A8U2|TM201_MOUSE|S|466	>sp|A2A8U2|TM201_MOUSE Transmembrane protein 201 OS=Mus musculus GN=Tmem201 PE=2 SV=1	T(0.053)DS(0.912)GY(0.034)LFSGSRPPSR	2.1108	2.3893
sp|A2A8U2|TM201_MOUSE|T|457	>sp|A2A8U2|TM201_MOUSE Transmembrane protein 201 OS=Mus musculus GN=Tmem201 PE=2 SV=1	ALS(0.081)LGT(0.919)IPPLTR					0.56718	0.78358
sp|A2AAE1|K1109_MOUSE|S|1355	>sp|A2AAE1|K1109_MOUSE Uncharacterized protein KIAA1109 OS=Mus musculus GN=Kiaa1109 PE=1 SV=4	SDENVLDS(1)PKQRR		1.1624
sp|A2AAE1|K1109_MOUSE|S|1361	>sp|A2AAE1|K1109_MOUSE Uncharacterized protein KIAA1109 OS=Mus musculus GN=Kiaa1109 PE=1 SV=4	S(0.788)FGS(0.203)FPY(0.007)T(0.002)PSADSNSFHQYR	1.2553	1.5085				1.0294
sp|A2AAE1|K1109_MOUSE|S|1436	>sp|A2AAE1|K1109_MOUSE Uncharacterized protein KIAA1109 OS=Mus musculus GN=Kiaa1109 PE=1 SV=4	GS(0.009)IY(0.036)HS(0.949)VEGPLAVHGEGIT(0.006)DPR						0.86955
sp|A2AAE1|K1109_MOUSE|S|3562	>sp|A2AAE1|K1109_MOUSE Uncharacterized protein KIAA1109 OS=Mus musculus GN=Kiaa1109 PE=1 SV=4;>tr|A2AB97|A2AB97_MOUSE Protein 4932438A13Rik (Fragment) OS=Mus musculus GN=4932438A13Rik PE=2 SV=1;>tr|F6YAT5|F6YAT5_MOUSE Protein 4932438A13Rik (Fragment) OS=Mu	LGAS(0.839)EGT(0.161)INQEIQR					1.1816
sp|A2AAE1|K1109_MOUSE|S|3894	>sp|A2AAE1|K1109_MOUSE Uncharacterized protein KIAA1109 OS=Mus musculus GN=Kiaa1109 PE=1 SV=4;>tr|A2AB97|A2AB97_MOUSE Protein 4932438A13Rik (Fragment) OS=Mus musculus GN=4932438A13Rik PE=2 SV=1;>tr|F6YAT5|F6YAT5_MOUSE Protein 4932438A13Rik (Fragment) OS=Mu	T(0.004)LKT(0.208)ES(0.743)PNAS(0.027)RGS(0.012)S(0.006)LPR	0.91243	0.86775			1.044	0.94249
sp|A2AAE1|K1109_MOUSE|S|4124	>sp|A2AAE1|K1109_MOUSE Uncharacterized protein KIAA1109 OS=Mus musculus GN=Kiaa1109 PE=1 SV=4;>tr|A2AB97|A2AB97_MOUSE Protein 4932438A13Rik (Fragment) OS=Mus musculus GN=4932438A13Rik PE=2 SV=1;>tr|F6YAT5|F6YAT5_MOUSE Protein 4932438A13Rik (Fragment) OS=Mu	AGMPGS(0.012)S(0.044)GLGS(0.944)PLGR	1.622	0.92906		0.72048	1.1445	0.9684
sp|A2AAE1|K1109_MOUSE|S|4299	>sp|A2AAE1|K1109_MOUSE Uncharacterized protein KIAA1109 OS=Mus musculus GN=Kiaa1109 PE=1 SV=4;>tr|A2AB97|A2AB97_MOUSE Protein 4932438A13Rik (Fragment) OS=Mus musculus GN=4932438A13Rik PE=2 SV=1;>tr|F6YAT5|F6YAT5_MOUSE Protein 4932438A13Rik (Fragment) OS=Mu	RLFLGDQTVNLPT(0.001)S(0.001)GPGT(0.03)PDS(0.703)IEGVS(0.207)QHLS(0.046)PES(0.006)S(0.006)R	1.122
sp|A2AAE1|K1109_MOUSE|T|2605	>sp|A2AAE1|K1109_MOUSE Uncharacterized protein KIAA1109 OS=Mus musculus GN=Kiaa1109 PE=1 SV=4	YTAGSASPT(0.978)PT(0.021)FK			1.3245	1.199	Heavy only	1.146
sp|A2AAE1|K1109_MOUSE|T|2757	>sp|A2AAE1|K1109_MOUSE Uncharacterized protein KIAA1109 OS=Mus musculus GN=Kiaa1109 PE=1 SV=4	VVFENEQDNNSLT(1)K	1.0878	1.2417		Heavy only	1.1624	1.0526
sp|A2AAE1|K1109_MOUSE|T|3892	>sp|A2AAE1|K1109_MOUSE Uncharacterized protein KIAA1109 OS=Mus musculus GN=Kiaa1109 PE=1 SV=4;>tr|A2AB97|A2AB97_MOUSE Protein 4932438A13Rik (Fragment) OS=Mus musculus GN=4932438A13Rik PE=2 SV=1;>tr|F6YAT5|F6YAT5_MOUSE Protein 4932438A13Rik (Fragment) OS=Mu	TLKT(1)ESPNASR		0.61585			1.3015
sp|A2AAE1|K1109_MOUSE|T|3996	>sp|A2AAE1|K1109_MOUSE Uncharacterized protein KIAA1109 OS=Mus musculus GN=Kiaa1109 PE=1 SV=4;>tr|A2AB97|A2AB97_MOUSE Protein 4932438A13Rik (Fragment) OS=Mus musculus GN=4932438A13Rik PE=2 SV=1;>tr|F6YAT5|F6YAT5_MOUSE Protein 4932438A13Rik (Fragment) OS=Mu	ALETIPIT(1)PIER	0.99244	0.95392	1.7075	1.5514	1.0875	0.98067
sp|A2AAY5|SPD2B_MOUSE|S|290	>sp|A2AAY5|SPD2B_MOUSE SH3 and PX domain-containing protein 2B OS=Mus musculus GN=Sh3pxd2b PE=1 SV=1	NSGEPLPPKLGPS(0.808)S(0.192)PAHSGALDLDGVSR	0.81534	0.87262	0.83129		0.97886
sp|A2AAY5|SPD2B_MOUSE|S|291	>sp|A2AAY5|SPD2B_MOUSE SH3 and PX domain-containing protein 2B OS=Mus musculus GN=Sh3pxd2b PE=1 SV=1	NSGEPLPPKLGPS(0.172)S(0.825)PAHS(0.004)GALDLDGVSR		Light only		0.67985
sp|A2AAY5|SPD2B_MOUSE|S|339	>sp|A2AAY5|SPD2B_MOUSE SH3 and PX domain-containing protein 2B OS=Mus musculus GN=Sh3pxd2b PE=1 SV=1	LVPDGDVKQRS(1)PK	1.0076	0.98537	0.92508	0.91366	1.1162	0.94012
sp|A2AAY5|SPD2B_MOUSE|S|550	>sp|A2AAY5|SPD2B_MOUSE SH3 and PX domain-containing protein 2B OS=Mus musculus GN=Sh3pxd2b PE=1 SV=1	GS(0.833)S(0.167)PKPPGMILPMIPAK	1.0284	0.74658		0.44629	1.0484	1.2026
sp|A2AAY5|SPD2B_MOUSE|S|551	>sp|A2AAY5|SPD2B_MOUSE SH3 and PX domain-containing protein 2B OS=Mus musculus GN=Sh3pxd2b PE=1 SV=1	MEPLRGS(0.067)S(0.933)PKPPGMILPMIPAK	0.97155	0.72232	0.66212	0.60143	1.0957	0.98018
sp|A2AAY5|SPD2B_MOUSE|S|768	>sp|A2AAY5|SPD2B_MOUSE SH3 and PX domain-containing protein 2B OS=Mus musculus GN=Sh3pxd2b PE=1 SV=1	T(0.16)S(0.16)S(0.544)S(0.129)PLS(0.008)CRPLPEVR	0.84568
sp|A2AAY5|SPD2B_MOUSE|S|769	>sp|A2AAY5|SPD2B_MOUSE SH3 and PX domain-containing protein 2B OS=Mus musculus GN=Sh3pxd2b PE=1 SV=1	KT(0.001)S(0.016)S(0.21)S(0.669)PLS(0.103)CRPLPEVR	0.7176	0.75852			1.5674	1.5469
sp|A2ADY9|DDI2_MOUSE|S|120	>sp|A2ADY9|DDI2_MOUSE Protein DDI1 homolog 2 OS=Mus musculus GN=Ddi2 PE=1 SV=1	T(0.014)QAQHS(0.584)S(0.403)PGEMASSPQGLDNPALLR		1.119	1.5552		0.90165	0.86633
sp|A2ADY9|DDI2_MOUSE|S|127	>sp|A2ADY9|DDI2_MOUSE Protein DDI1 homolog 2 OS=Mus musculus GN=Ddi2 PE=1 SV=1	TQAQHSSPGEMAS(0.5)S(0.5)PQGLDNPALLR					0.68269
sp|A2ADY9|DDI2_MOUSE|S|128	>sp|A2ADY9|DDI2_MOUSE Protein DDI1 homolog 2 OS=Mus musculus GN=Ddi2 PE=1 SV=1	TQAQHSSPGEMAS(0.5)S(0.5)PQGLDNPALLR					0.68269
sp|A2ADY9|DDI2_MOUSE|T|115	>sp|A2ADY9|DDI2_MOUSE Protein DDI1 homolog 2 OS=Mus musculus GN=Ddi2 PE=1 SV=1	T(0.907)QAQHS(0.046)S(0.037)PGEMAS(0.004)S(0.006)PQGLDNPALLR				1.5944
sp|A2AF47|DOC11_MOUSE|S|12	>sp|A2AF47|DOC11_MOUSE Dedicator of cytokinesis protein 11 OS=Mus musculus GN=Dock11 PE=1 SV=1	RLS(1)KPGTAAELR	0.75805	0.76634	1.0359	0.87559	1.0589	0.6958
sp|A2AF47|DOC11_MOUSE|S|25	>sp|A2AF47|DOC11_MOUSE Dedicator of cytokinesis protein 11 OS=Mus musculus GN=Dock11 PE=1 SV=1	LSKPGT(0.003)AAELRQS(0.054)VS(0.943)EAVR	1.2085	1.4579
sp|A2AG58|CX023_MOUSE|S|201	>sp|A2AG58|CX023_MOUSE Uncharacterized protein CXorf23 homolog OS=Mus musculus PE=2 SV=1	VQEES(0.536)Y(0.406)PQS(0.059)PR		0.80564
sp|A2AG58|CX023_MOUSE|S|205	>sp|A2AG58|CX023_MOUSE Uncharacterized protein CXorf23 homolog OS=Mus musculus PE=2 SV=1	VQEES(0.002)Y(0.016)PQS(0.982)PR	0.8191	0.76668	0.92573	0.768
sp|A2AG58|CX023_MOUSE|S|210	>sp|A2AG58|CX023_MOUSE Uncharacterized protein CXorf23 homolog OS=Mus musculus PE=2 SV=1	RGS(0.852)EDFGT(0.148)RNPFQK			2.4752	2.5261
sp|A2AG58|CX023_MOUSE|S|410	>sp|A2AG58|CX023_MOUSE Uncharacterized protein CXorf23 homolog OS=Mus musculus PE=2 SV=1	QFDT(0.236)S(0.764)PKPEEK	0.66463	0.84142	0.84732	0.86695	0.93676	1.0522
sp|A2AG58|CX023_MOUSE|S|451	>sp|A2AG58|CX023_MOUSE Uncharacterized protein CXorf23 homolog OS=Mus musculus PE=2 SV=1	S(0.003)T(0.003)S(0.003)RY(0.007)S(0.02)AERQIS(0.964)HDLVAIGK	1.1551	0.96536
sp|A2AG58|CX023_MOUSE|S|78	>sp|A2AG58|CX023_MOUSE Uncharacterized protein CXorf23 homolog OS=Mus musculus PE=2 SV=1	SYVNRS(1)PS(1)PNVKPVEK			0.89943	0.88545
sp|A2AG58|CX023_MOUSE|S|80	>sp|A2AG58|CX023_MOUSE Uncharacterized protein CXorf23 homolog OS=Mus musculus PE=2 SV=1	SYVNRS(1)PS(1)PNVKPVEK			0.89943	0.88545
sp|A2AG58|CX023_MOUSE|T|409	>sp|A2AG58|CX023_MOUSE Uncharacterized protein CXorf23 homolog OS=Mus musculus PE=2 SV=1	QFDT(0.999)S(0.001)PKPEEK	0.77745	0.79316	1.1598		0.98225	1.0522
sp|A2AG58|CX023_MOUSE|T|594	>sp|A2AG58|CX023_MOUSE Uncharacterized protein CXorf23 homolog OS=Mus musculus PE=2 SV=1	LQNEDENIFHMASPT(1)ER		0.72032	Light only	0.89433	0.7752	0.85715
sp|A2AHC3|CAMP1_MOUSE|S|1069	>sp|A2AHC3|CAMP1_MOUSE Calmodulin-regulated spectrin-associated protein 1 OS=Mus musculus GN=Camsap1 PE=1 SV=1	IKAPVHFVEPLS(0.736)PT(0.264)GVPGHR		1.036				0.79496
sp|A2AHC3|CAMP1_MOUSE|S|374	>sp|A2AHC3|CAMP1_MOUSE Calmodulin-regulated spectrin-associated protein 1 OS=Mus musculus GN=Camsap1 PE=1 SV=1;>tr|A2AHC4|A2AHC4_MOUSE Calmodulin-regulated spectrin-associated protein 1 (Fragment) OS=Mus musculus GN=Camsap1 PE=2 SV=1	S(0.088)FLGS(0.84)PAAMS(0.072)PADQPPS(0.001)T(0.001)QPLAEGSHR					1.6276
sp|A2AHC3|CAMP1_MOUSE|S|443	>sp|A2AHC3|CAMP1_MOUSE Calmodulin-regulated spectrin-associated protein 1 OS=Mus musculus GN=Camsap1 PE=1 SV=1;>tr|A2AHC4|A2AHC4_MOUSE Calmodulin-regulated spectrin-associated protein 1 (Fragment) OS=Mus musculus GN=Camsap1 PE=2 SV=1	S(0.997)NS(0.002)LTRVDGQPR	1.0444	1.0566	0.93648	1.1696	1.3684	1.0892
sp|A2AHC3|CAMP1_MOUSE|S|445	>sp|A2AHC3|CAMP1_MOUSE Calmodulin-regulated spectrin-associated protein 1 OS=Mus musculus GN=Camsap1 PE=1 SV=1;>tr|A2AHC4|A2AHC4_MOUSE Calmodulin-regulated spectrin-associated protein 1 (Fragment) OS=Mus musculus GN=Camsap1 PE=2 SV=1	S(0.024)NS(0.906)LT(0.07)RVDGQPR				Light only	1.0899
sp|A2AHC3|CAMP1_MOUSE|S|469	>sp|A2AHC3|CAMP1_MOUSE Calmodulin-regulated spectrin-associated protein 1 OS=Mus musculus GN=Camsap1 PE=1 SV=1;>tr|A2AHC4|A2AHC4_MOUSE Calmodulin-regulated spectrin-associated protein 1 (Fragment) OS=Mus musculus GN=Camsap1 PE=2 SV=1	NRPVS(0.634)QPT(0.151)S(0.208)FALHHAAS(0.007)CDVDPSSGDSVSLAR		0.76365	0.66559
sp|A2AHC3|CAMP1_MOUSE|S|499	>sp|A2AHC3|CAMP1_MOUSE Calmodulin-regulated spectrin-associated protein 1 OS=Mus musculus GN=Camsap1 PE=1 SV=1;>tr|A2AHC4|A2AHC4_MOUSE Calmodulin-regulated spectrin-associated protein 1 (Fragment) OS=Mus musculus GN=Camsap1 PE=2 SV=1	S(0.081)IS(0.824)KDS(0.081)LAS(0.014)NIIHLTPQNQPHPSAGK	0.99366	0.99837		1.1833
sp|A2AHC3|CAMP1_MOUSE|S|505	>sp|A2AHC3|CAMP1_MOUSE Calmodulin-regulated spectrin-associated protein 1 OS=Mus musculus GN=Camsap1 PE=1 SV=1;>tr|A2AHC4|A2AHC4_MOUSE Calmodulin-regulated spectrin-associated protein 1 (Fragment) OS=Mus musculus GN=Camsap1 PE=2 SV=1	S(0.003)IS(0.154)KDS(0.154)LAS(0.688)NIIHLT(0.001)PQNQPHPSAGK						1.2175
sp|A2AHC3|CAMP1_MOUSE|S|550	>sp|A2AHC3|CAMP1_MOUSE Calmodulin-regulated spectrin-associated protein 1 OS=Mus musculus GN=Camsap1 PE=1 SV=1;>tr|A2AHC4|A2AHC4_MOUSE Calmodulin-regulated spectrin-associated protein 1 (Fragment) OS=Mus musculus GN=Camsap1 PE=2 SV=1	TDVS(0.956)PPS(0.044)PQMPR					Light only	0.96676
sp|A2AHC3|CAMP1_MOUSE|S|553	>sp|A2AHC3|CAMP1_MOUSE Calmodulin-regulated spectrin-associated protein 1 OS=Mus musculus GN=Camsap1 PE=1 SV=1;>tr|A2AHC4|A2AHC4_MOUSE Calmodulin-regulated spectrin-associated protein 1 (Fragment) OS=Mus musculus GN=Camsap1 PE=2 SV=1	TDVSPPS(1)PQMPR	1.5532	1.4184	1.4004	1.5122		1.0405
sp|A2AHC3|CAMP1_MOUSE|S|560	>sp|A2AHC3|CAMP1_MOUSE Calmodulin-regulated spectrin-associated protein 1 OS=Mus musculus GN=Camsap1 PE=1 SV=1;>tr|A2AHC4|A2AHC4_MOUSE Calmodulin-regulated spectrin-associated protein 1 (Fragment) OS=Mus musculus GN=Camsap1 PE=2 SV=1	TDVSPPS(0.003)PQMPRT(0.175)S(0.813)PQAPGLVAS(0.01)IR					0.73418
sp|A2AHC3|CAMP1_MOUSE|S|569	>sp|A2AHC3|CAMP1_MOUSE Calmodulin-regulated spectrin-associated protein 1 OS=Mus musculus GN=Camsap1 PE=1 SV=1;>tr|A2AHC4|A2AHC4_MOUSE Calmodulin-regulated spectrin-associated protein 1 (Fragment) OS=Mus musculus GN=Camsap1 PE=2 SV=1	TDVSPPSPQMPRT(0.001)S(0.012)PQAPGLVAS(0.986)IR			Light only
sp|A2AHC3|CAMP1_MOUSE|S|863	>sp|A2AHC3|CAMP1_MOUSE Calmodulin-regulated spectrin-associated protein 1 OS=Mus musculus GN=Camsap1 PE=1 SV=1;>tr|A2AHC4|A2AHC4_MOUSE Calmodulin-regulated spectrin-associated protein 1 (Fragment) OS=Mus musculus GN=Camsap1 PE=2 SV=1	EQS(0.254)PGRHS(0.706)KDPAS(0.038)LLAS(0.002)ELVQLHMQLEEK	1.1268	0.88958
sp|A2AHC3|CAMP1_MOUSE|T|1111	>sp|A2AHC3|CAMP1_MOUSE Calmodulin-regulated spectrin-associated protein 1 OS=Mus musculus GN=Camsap1 PE=1 SV=1	SKT(1)PTPSVETLPQSR	0.66497	0.80517	0.71996	0.76869	0.5443	1.3247
sp|A2AHC3|CAMP1_MOUSE|T|1113	>sp|A2AHC3|CAMP1_MOUSE Calmodulin-regulated spectrin-associated protein 1 OS=Mus musculus GN=Camsap1 PE=1 SV=1	SKT(0.228)PT(0.772)PSVETLPQSR	0.64862		0.80109
sp|A2AHC3|CAMP1_MOUSE|T|447	>sp|A2AHC3|CAMP1_MOUSE Calmodulin-regulated spectrin-associated protein 1 OS=Mus musculus GN=Camsap1 PE=1 SV=1;>tr|A2AHC4|A2AHC4_MOUSE Calmodulin-regulated spectrin-associated protein 1 (Fragment) OS=Mus musculus GN=Camsap1 PE=2 SV=1	S(0.005)NS(0.007)LT(0.988)RVDGQPR	1.2054
sp|A2AHC3|CAMP1_MOUSE|T|472	>sp|A2AHC3|CAMP1_MOUSE Calmodulin-regulated spectrin-associated protein 1 OS=Mus musculus GN=Camsap1 PE=1 SV=1;>tr|A2AHC4|A2AHC4_MOUSE Calmodulin-regulated spectrin-associated protein 1 (Fragment) OS=Mus musculus GN=Camsap1 PE=2 SV=1	NRPVS(0.163)QPT(0.671)S(0.163)FALHHAAS(0.003)CDVDPSSGDSVSLAR					1.3316
sp|A2AHC3|CAMP1_MOUSE|T|547	>sp|A2AHC3|CAMP1_MOUSE Calmodulin-regulated spectrin-associated protein 1 OS=Mus musculus GN=Camsap1 PE=1 SV=1;>tr|A2AHC4|A2AHC4_MOUSE Calmodulin-regulated spectrin-associated protein 1 (Fragment) OS=Mus musculus GN=Camsap1 PE=2 SV=1	T(0.996)DVS(0.004)PPSPQMPR	0.85625	1.6107				0.77897
sp|A2AHC3|CAMP1_MOUSE|T|559	>sp|A2AHC3|CAMP1_MOUSE Calmodulin-regulated spectrin-associated protein 1 OS=Mus musculus GN=Camsap1 PE=1 SV=1;>tr|A2AHC4|A2AHC4_MOUSE Calmodulin-regulated spectrin-associated protein 1 (Fragment) OS=Mus musculus GN=Camsap1 PE=2 SV=1	T(1)SPQAPGLVASIR	1.0247	0.94823	0.91807	0.89251	0.99907	0.96378
sp|A2AHC3|CAMP1_MOUSE|T|826	>sp|A2AHC3|CAMP1_MOUSE Calmodulin-regulated spectrin-associated protein 1 OS=Mus musculus GN=Camsap1 PE=1 SV=1;>tr|A2AHC4|A2AHC4_MOUSE Calmodulin-regulated spectrin-associated protein 1 (Fragment) OS=Mus musculus GN=Camsap1 PE=2 SV=1	KLQRLNSCET(1)K	0.93241	1.0747			1.3033
sp|A2AHG0|LZTS3_MOUSE|S|673	>sp|A2AHG0|LZTS3_MOUSE Leucine zipper putative tumor suppressor 3 OS=Mus musculus GN=Lzts3 PE=2 SV=1	GAAGGS(0.797)S(0.198)T(0.005)PTPQHGEEK		0.92631			0.77243
sp|A2AHG0|LZTS3_MOUSE|T|675	>sp|A2AHG0|LZTS3_MOUSE Leucine zipper putative tumor suppressor 3 OS=Mus musculus GN=Lzts3 PE=2 SV=1	GAAGGS(0.07)S(0.397)T(0.532)PTPQHGEEK		1.006
sp|A2AI08|TPRN_MOUSE|S|184	>sp|A2AI08|TPRN_MOUSE Taperin OS=Mus musculus GN=Tprn PE=1 SV=1	SLAPAS(1)PVR	0.83625	0.84459	0.81759	Light only	0.80743	0.73321
sp|A2AI08|TPRN_MOUSE|S|189	>sp|A2AI08|TPRN_MOUSE Taperin OS=Mus musculus GN=Tprn PE=1 SV=1	SLAPAS(0.097)PVRLS(0.903)QPAPPISPVPVAQR				0.81605
sp|A2AI08|TPRN_MOUSE|S|196	>sp|A2AI08|TPRN_MOUSE Taperin OS=Mus musculus GN=Tprn PE=1 SV=1	LSQPAPPIS(1)PVPVAQR	0.72689	Light only
sp|A2AI08|TPRN_MOUSE|S|457	>sp|A2AI08|TPRN_MOUSE Taperin OS=Mus musculus GN=Tprn PE=1 SV=1	WQRPAS(1)PPPFLPATAEAEPAEGLGVPGLAK	0.77636	0.75281	0.77324	0.7355	0.73791	0.93431
sp|A2AIV2|VIR_MOUSE|S|133	>sp|A2AIV2|VIR_MOUSE Protein virilizer homolog OS=Mus musculus GN=Kiaa1429 PE=1 SV=1;>tr|E9PZY8|E9PZY8_MOUSE Protein 1110037F02Rik OS=Mus musculus GN=1110037F02Rik PE=2 SV=1	VIS(0.804)HDRDS(0.196)PPPPPPPPPPPQPQPTLKR	0.76389	0.81503	0.83102			0.68775
sp|A2AIV2|VIR_MOUSE|S|138	>sp|A2AIV2|VIR_MOUSE Protein virilizer homolog OS=Mus musculus GN=Kiaa1429 PE=1 SV=1;>tr|E9PZY8|E9PZY8_MOUSE Protein 1110037F02Rik OS=Mus musculus GN=1110037F02Rik PE=2 SV=1	VIS(0.019)HDRDS(0.981)PPPPPPPPPPPQPQPTLKR	0.76389	0.74866	Light only	0.86751	0.74613	0.38364
sp|A2AIV2|VIR_MOUSE|S|1577	>sp|A2AIV2|VIR_MOUSE Protein virilizer homolog OS=Mus musculus GN=Kiaa1429 PE=1 SV=1;>tr|E9PZY8|E9PZY8_MOUSE Protein 1110037F02Rik OS=Mus musculus GN=1110037F02Rik PE=2 SV=1	SFLS(0.001)EPS(0.957)S(0.043)PGR		0.90159		0.95147	0.90859	Light only
sp|A2AIV2|VIR_MOUSE|S|1578	>sp|A2AIV2|VIR_MOUSE Protein virilizer homolog OS=Mus musculus GN=Kiaa1429 PE=1 SV=1;>tr|E9PZY8|E9PZY8_MOUSE Protein 1110037F02Rik OS=Mus musculus GN=1110037F02Rik PE=2 SV=1	SFLSEPS(0.109)S(0.891)PGR			0.9418		0.71886	0.82976
sp|A2AIV2|VIR_MOUSE|S|173	>sp|A2AIV2|VIR_MOUSE Protein virilizer homolog OS=Mus musculus GN=Kiaa1429 PE=1 SV=1;>tr|E9PZY8|E9PZY8_MOUSE Protein 1110037F02Rik OS=Mus musculus GN=1110037F02Rik PE=2 SV=1	HADGEKEDQFNGS(1)PPRPQPR	0.79782				1.1414	1.0745
sp|A2AJ88|PLPL7_MOUSE|S|341	>sp|A2AJ88|PLPL7_MOUSE Patatin-like phospholipase domain-containing protein 7 OS=Mus musculus GN=Pnpla7 PE=1 SV=1;>tr|B0R011|B0R011_MOUSE Patatin-like phospholipase domain-containing protein 7 (Fragment) OS=Mus musculus GN=Pnpla7 PE=2 SV=1	QMS(0.997)Y(0.003)GPEEQLER			1.2788	1.8238
sp|A2AJ88|PLPL7_MOUSE|S|377	>sp|A2AJ88|PLPL7_MOUSE Patatin-like phospholipase domain-containing protein 7 OS=Mus musculus GN=Pnpla7 PE=1 SV=1	S(0.833)CS(0.167)VPLPSNHGEVDELR		0.8838
sp|A2AJ88|PLPL7_MOUSE|S|379	>sp|A2AJ88|PLPL7_MOUSE Patatin-like phospholipase domain-containing protein 7 OS=Mus musculus GN=Pnpla7 PE=1 SV=1	S(0.175)CS(0.825)VPLPSNHGEVDELR	1.0529	0.8636			0.78301	0.9787
sp|A2AJ88|PLPL7_MOUSE|T|103	>sp|A2AJ88|PLPL7_MOUSE Patatin-like phospholipase domain-containing protein 7 OS=Mus musculus GN=Pnpla7 PE=1 SV=1;>tr|B0R009|B0R009_MOUSE Patatin-like phospholipase domain-containing protein 7 (Fragment) OS=Mus musculus GN=Pnpla7 PE=2 SV=1;>tr|B0R010|B0R01	KVT(0.005)T(0.013)LPHT(0.982)LVGNT(0.811)S(0.19)APR		1.2255
sp|A2AJ88|PLPL7_MOUSE|T|98	>sp|A2AJ88|PLPL7_MOUSE Patatin-like phospholipase domain-containing protein 7 OS=Mus musculus GN=Pnpla7 PE=1 SV=1;>tr|B0R009|B0R009_MOUSE Patatin-like phospholipase domain-containing protein 7 (Fragment) OS=Mus musculus GN=Pnpla7 PE=2 SV=1;>tr|B0R010|B0R01	KVT(0.005)T(0.013)LPHT(0.982)LVGNT(0.811)S(0.19)APR		1.2255
sp|A2AJT4|PNISR_MOUSE|S|211	>sp|A2AJT4|PNISR_MOUSE Arginine/serine-rich protein PNISR OS=Mus musculus GN=Pnisr PE=1 SV=1;>tr|A2AJT5|A2AJT5_MOUSE Arginine/serine-rich protein PNISR OS=Mus musculus GN=Sfrs18 PE=2 SV=1;>tr|A2AJT3|A2AJT3_MOUSE Arginine/serine-rich protein PNISR OS=Mus mu	QRS(1)PIALPVKQEPPQIDAVK	0.80351	0.85932	0.89509	0.94014	1.0432	1.009
sp|A2AJT4|PNISR_MOUSE|S|290	>sp|A2AJT4|PNISR_MOUSE Arginine/serine-rich protein PNISR OS=Mus musculus GN=Pnisr PE=1 SV=1;>tr|A2AJT5|A2AJT5_MOUSE Arginine/serine-rich protein PNISR OS=Mus musculus GN=Sfrs18 PE=2 SV=1;>tr|A2AJT3|A2AJT3_MOUSE Arginine/serine-rich protein PNISR OS=Mus mu	S(0.016)KFDS(0.984)DEEDEDAENLEAVSSGKVTR			0.87254
sp|A2AJT4|PNISR_MOUSE|S|726	>sp|A2AJT4|PNISR_MOUSE Arginine/serine-rich protein PNISR OS=Mus musculus GN=Pnisr PE=1 SV=1;>tr|A2AJT5|A2AJT5_MOUSE Arginine/serine-rich protein PNISR OS=Mus musculus GN=Sfrs18 PE=2 SV=1	S(0.15)GS(0.849)ISVKVIR	1.0587	1.1182			1.1	0.95855
sp|A2AKB9|DCA10_MOUSE|S|356	>sp|A2AKB9|DCA10_MOUSE DDB1- and CUL4-associated factor 10 OS=Mus musculus GN=Dcaf10 PE=2 SV=1	T(0.021)T(0.021)S(0.533)S(0.348)S(0.076)DLTTTSSSSGSR					0.618
sp|A2AKB9|DCA10_MOUSE|S|67	>sp|A2AKB9|DCA10_MOUSE DDB1- and CUL4-associated factor 10 OS=Mus musculus GN=Dcaf10 PE=2 SV=1	LPGGPAVS(1)PAER		1.2296	1.1119	1.0362	0.81327	0.81909
sp|A2AKB9|DCA10_MOUSE|S|96	>sp|A2AKB9|DCA10_MOUSE DDB1- and CUL4-associated factor 10 OS=Mus musculus GN=Dcaf10 PE=2 SV=1	LS(0.797)PS(0.2)S(0.002)S(0.002)PR	0.49525
sp|A2AKB9|DCA10_MOUSE|T|354	>sp|A2AKB9|DCA10_MOUSE DDB1- and CUL4-associated factor 10 OS=Mus musculus GN=Dcaf10 PE=2 SV=1	RT(0.875)T(0.104)S(0.018)S(0.001)SDLTTTSSSSGSR		0.84943
sp|A2AKB9|DCA10_MOUSE|T|355	>sp|A2AKB9|DCA10_MOUSE DDB1- and CUL4-associated factor 10 OS=Mus musculus GN=Dcaf10 PE=2 SV=1	RT(0.053)T(0.941)SSSDLT(0.005)T(0.001)TSSSSGSR	1.0521			1.451
sp|A2AKX3|SETX_MOUSE|T|1332	>sp|A2AKX3|SETX_MOUSE Probable helicase senataxin OS=Mus musculus GN=Setx PE=2 SV=1	LLT(0.991)S(0.009)QDLQFQR			Heavy only
sp|A2AM05|CNTLN_MOUSE|S|5	>sp|A2AM05|CNTLN_MOUSE Centlein OS=Mus musculus GN=Cntln PE=1 SV=1	AARS(0.567)PS(0.337)S(0.059)S(0.037)PPPPPVRR	1.1382
sp|A2AMM0|MURC_MOUSE|T|334	>sp|A2AMM0|MURC_MOUSE Muscle-related coiled-coil protein OS=Mus musculus GN=Murc PE=2 SV=1	GGY(0.003)S(0.009)PQEGGDPPT(0.986)PEPLKVT(0.001)FKPQVR	1.1832			Light only
sp|A2AN08|UBR4_MOUSE|S|178	>sp|A2AN08|UBR4_MOUSE E3 ubiquitin-protein ligase UBR4 OS=Mus musculus GN=Ubr4 PE=1 SV=1	TLS(0.003)DVEDQKELAS(0.99)PVS(0.007)PELR	0.68047	0.51291			0.92222	Heavy only
sp|A2AN08|UBR4_MOUSE|S|181	>sp|A2AN08|UBR4_MOUSE E3 ubiquitin-protein ligase UBR4 OS=Mus musculus GN=Ubr4 PE=1 SV=1	TLSDVEDQKELASPVS(1)PELR	0.75247	0.80035	1.0143			1.037
sp|A2AN08|UBR4_MOUSE|S|2716	>sp|A2AN08|UBR4_MOUSE E3 ubiquitin-protein ligase UBR4 OS=Mus musculus GN=Ubr4 PE=1 SV=1;>tr|F6SSP6|F6SSP6_MOUSE E3 ubiquitin-protein ligase UBR4 (Fragment) OS=Mus musculus GN=Ubr4 PE=4 SV=1	HVT(0.304)LPS(0.08)S(0.616)PR						Light only
sp|A2AN08|UBR4_MOUSE|S|619	>sp|A2AN08|UBR4_MOUSE E3 ubiquitin-protein ligase UBR4 OS=Mus musculus GN=Ubr4 PE=1 SV=1	AAPPPPPPPPPLES(0.952)S(0.048)PR	0.85268	0.98383	0.77529	0.69401	1.2538	1.0714
sp|A2AN08|UBR4_MOUSE|S|620	>sp|A2AN08|UBR4_MOUSE E3 ubiquitin-protein ligase UBR4 OS=Mus musculus GN=Ubr4 PE=1 SV=1	AAPPPPPPPPPLES(0.25)S(0.75)PR	0.85268	0.98383	0.82781	0.69401	1.2538	1.0714
sp|A2AN08|UBR4_MOUSE|T|2712	>sp|A2AN08|UBR4_MOUSE E3 ubiquitin-protein ligase UBR4 OS=Mus musculus GN=Ubr4 PE=1 SV=1;>tr|F6SSP6|F6SSP6_MOUSE E3 ubiquitin-protein ligase UBR4 (Fragment) OS=Mus musculus GN=Ubr4 PE=4 SV=1	HVT(0.997)LPS(0.001)S(0.001)PR	0.87153	0.99215			0.98376
sp|A2APB8|TPX2_MOUSE|S|414	>sp|A2APB8|TPX2_MOUSE Targeting protein for Xklp2 OS=Mus musculus GN=Tpx2 PE=1 SV=1	IFES(1)GPILPK				Light only
sp|A2APB8|TPX2_MOUSE|S|486	>sp|A2APB8|TPX2_MOUSE Targeting protein for Xklp2 OS=Mus musculus GN=Tpx2 PE=1 SV=1	VIPATVPKS(1)PVFALK	1.3086	1.5044	0.8495	0.97464	1.4825	1.5086
sp|A2APB8|TPX2_MOUSE|S|60	>sp|A2APB8|TPX2_MOUSE Targeting protein for Xklp2 OS=Mus musculus GN=Tpx2 PE=1 SV=1	GIGEPFQGKNS(1)LRK	1.0043	1.0378
sp|A2APB8|TPX2_MOUSE|S|651	>sp|A2APB8|TPX2_MOUSE Targeting protein for Xklp2 OS=Mus musculus GN=Tpx2 PE=1 SV=1	S(0.009)LAENPS(0.751)GS(0.24)LVQEPFQLATER				Light only
sp|A2APB8|TPX2_MOUSE|S|737	>sp|A2APB8|TPX2_MOUSE Targeting protein for Xklp2 OS=Mus musculus GN=Tpx2 PE=1 SV=1	SSELPLTVPVS(1)PK	1.2426	1.3652	0.6255	0.64477	1.5038	1.6124
sp|A2APB8|TPX2_MOUSE|T|113	>sp|A2APB8|TPX2_MOUSE Targeting protein for Xklp2 OS=Mus musculus GN=Tpx2 PE=1 SV=1	RAVS(0.001)GNT(0.999)PVQPQRR	1.0841	0.7938			1.1096	1.9649
sp|A2APB8|TPX2_MOUSE|T|369	>sp|A2APB8|TPX2_MOUSE Targeting protein for Xklp2 OS=Mus musculus GN=Tpx2 PE=1 SV=1	IARDPQT(1)PILQTK	0.87464	0.96354	0.2995	0.29207	1.5364	1.7434
sp|A2APB8|TPX2_MOUSE|T|482	>sp|A2APB8|TPX2_MOUSE Targeting protein for Xklp2 OS=Mus musculus GN=Tpx2 PE=1 SV=1	VIPAT(0.713)VPKS(0.287)PVFALK	1.4176	1.5493				1.5934
sp|A2APB8|TPX2_MOUSE|T|733	>sp|A2APB8|TPX2_MOUSE Targeting protein for Xklp2 OS=Mus musculus GN=Tpx2 PE=1 SV=1	SSELPLT(0.929)VPVS(0.071)PK						1.5631
sp|A2AQ14|MS18B_MOUSE|T|235	>sp|A2AQ14|MS18B_MOUSE Protein Mis18-beta OS=Mus musculus GN=Oip5 PE=2 SV=1	KQHILGLT(1)ASPK	0.67768	0.65002	0.57576	0.54724		0.89913
sp|A2AR02|PPIG_MOUSE|S|395	>sp|A2AR02|PPIG_MOUSE Peptidyl-prolyl cis-trans isomerase G OS=Mus musculus GN=Ppig PE=1 SV=1	SELNEIKENQRS(1)PVR	0.82985	0.93181			0.77344	1.0175
sp|A2AR02|PPIG_MOUSE|S|685	>sp|A2AR02|PPIG_MOUSE Peptidyl-prolyl cis-trans isomerase G OS=Mus musculus GN=Ppig PE=1 SV=1	EQS(0.84)PVS(0.08)KT(0.08)KQSSQDNEVK	0.81232	0.82311
sp|A2AR02|PPIG_MOUSE|T|356	>sp|A2AR02|PPIG_MOUSE Peptidyl-prolyl cis-trans isomerase G OS=Mus musculus GN=Ppig PE=1 SV=1	RSET(1)PPHWR	1.1547	1.1426	1.2141	1.1645	1.0489	1.08
sp|A2ARP1|VIP1_MOUSE|S|1147	>sp|A2ARP1|VIP1_MOUSE Inositol hexakisphosphate and diphosphoinositol-pentakisphosphate kinase 1 OS=Mus musculus GN=Ppip5k1 PE=2 SV=1	TLHS(1)PPLQLR	1.2371	1.155	1.2062	1.2065	1.1447	1.0936
sp|A2ARP1|VIP1_MOUSE|S|959	>sp|A2ARP1|VIP1_MOUSE Inositol hexakisphosphate and diphosphoinositol-pentakisphosphate kinase 1 OS=Mus musculus GN=Ppip5k1 PE=2 SV=1;>tr|F6Q5C6|F6Q5C6_MOUSE Inositol hexakisphosphate and diphosphoinositol-pentakisphosphate kinase 1 (Fragment) OS=Mus muscu	ALQT(0.063)S(0.937)PQPVEGTGLPR						1.2582
sp|A2ARP1|VIP1_MOUSE|T|1144	>sp|A2ARP1|VIP1_MOUSE Inositol hexakisphosphate and diphosphoinositol-pentakisphosphate kinase 1 OS=Mus musculus GN=Ppip5k1 PE=2 SV=1	T(0.996)LHS(0.004)PPLQLR	1.1821	1.2014		1.1391	1.1126	1.0851
sp|A2ARP1|VIP1_MOUSE|T|958	>sp|A2ARP1|VIP1_MOUSE Inositol hexakisphosphate and diphosphoinositol-pentakisphosphate kinase 1 OS=Mus musculus GN=Ppip5k1 PE=2 SV=1;>tr|F6Q5C6|F6Q5C6_MOUSE Inositol hexakisphosphate and diphosphoinositol-pentakisphosphate kinase 1 (Fragment) OS=Mus muscu	ALQT(0.992)S(0.008)PQPVEGTGLPR	1.0814	1.1574			1.1919
sp|A2AVA0|SVEP1_MOUSE|S|2875	>sp|A2AVA0|SVEP1_MOUSE Sushi, von Willebrand factor type A, EGF and pentraxin domain-containing protein 1 OS=Mus musculus GN=Svep1 PE=1 SV=1	S(0.002)RICLT(0.255)NGS(0.568)WS(0.127)GAT(0.056)PS(0.993)CMPVR						Heavy only
sp|A2AVA0|SVEP1_MOUSE|S|2882	>sp|A2AVA0|SVEP1_MOUSE Sushi, von Willebrand factor type A, EGF and pentraxin domain-containing protein 1 OS=Mus musculus GN=Svep1 PE=1 SV=1	S(0.002)RICLT(0.255)NGS(0.568)WS(0.127)GAT(0.056)PS(0.993)CMPVR						Heavy only
sp|A2AWA9|RBGP1_MOUSE|T|991	>sp|A2AWA9|RBGP1_MOUSE Rab GTPase-activating protein 1 OS=Mus musculus GN=Rabgap1 PE=2 SV=1	GVSDEDT(1)DEEKETLKNQLR			Light only	1.3414
sp|A2BE28|LAS1L_MOUSE|S|20	>sp|A2BE28|LAS1L_MOUSE Ribosomal biogenesis protein LAS1L OS=Mus musculus GN=Las1l PE=1 SV=1	AWDGQS(0.006)FKENQPES(0.977)PS(0.017)AR		0.70313
sp|A2BH40|ARI1A_MOUSE|S|1185	>sp|A2BH40|ARI1A_MOUSE AT-rich interactive domain-containing protein 1A OS=Mus musculus GN=Arid1a PE=1 SV=1;>tr|E9QAQ7|E9QAQ7_MOUSE AT-rich interactive domain-containing protein 1A OS=Mus musculus GN=Arid1a PE=2 SV=1	S(0.056)NS(0.944)VGIQDAFPDGSDPTFQKR	1.8689		2.0497	2.3964
sp|A2BH40|ARI1A_MOUSE|S|365	>sp|A2BH40|ARI1A_MOUSE AT-rich interactive domain-containing protein 1A OS=Mus musculus GN=Arid1a PE=1 SV=1;>tr|E9QAQ7|E9QAQ7_MOUSE AT-rich interactive domain-containing protein 1A OS=Mus musculus GN=Arid1a PE=2 SV=1	S(0.001)HHAPMS(0.998)PGS(0.001)S(0.001)GGGGQPLAR	0.9672	1.0382	1.0627	1.0208	1.0327	0.88981
sp|A2BH40|ARI1A_MOUSE|S|368	>sp|A2BH40|ARI1A_MOUSE AT-rich interactive domain-containing protein 1A OS=Mus musculus GN=Arid1a PE=1 SV=1;>tr|E9QAQ7|E9QAQ7_MOUSE AT-rich interactive domain-containing protein 1A OS=Mus musculus GN=Arid1a PE=2 SV=1	S(0.002)HHAPMS(0.003)PGS(0.73)S(0.265)GGGGQPLAR			1.2569
sp|A2BH40|ARI1A_MOUSE|S|369	>sp|A2BH40|ARI1A_MOUSE AT-rich interactive domain-containing protein 1A OS=Mus musculus GN=Arid1a PE=1 SV=1;>tr|E9QAQ7|E9QAQ7_MOUSE AT-rich interactive domain-containing protein 1A OS=Mus musculus GN=Arid1a PE=2 SV=1	SHHAPMSPGS(0.075)S(0.924)GGGGQPLAR		0.98995			0.93878
sp|A2BH40|ARI1A_MOUSE|S|697	>sp|A2BH40|ARI1A_MOUSE AT-rich interactive domain-containing protein 1A OS=Mus musculus GN=Arid1a PE=1 SV=1;>tr|E9QAQ7|E9QAQ7_MOUSE AT-rich interactive domain-containing protein 1A OS=Mus musculus GN=Arid1a PE=2 SV=1	GPS(0.997)PS(0.003)PVGSPASVAQSR					0.85939	1.0686
sp|A2BH40|ARI1A_MOUSE|S|773	>sp|A2BH40|ARI1A_MOUSE AT-rich interactive domain-containing protein 1A OS=Mus musculus GN=Arid1a PE=1 SV=1;>tr|E9QAQ7|E9QAQ7_MOUSE AT-rich interactive domain-containing protein 1A OS=Mus musculus GN=Arid1a PE=2 SV=1	NPQMPQYTSPQPGS(0.037)ALS(0.963)PR						0.72922
sp|A2BH40|ARI1A_MOUSE|T|1874	>sp|A2BH40|ARI1A_MOUSE AT-rich interactive domain-containing protein 1A OS=Mus musculus GN=Arid1a PE=1 SV=1;>tr|E9QAQ7|E9QAQ7_MOUSE AT-rich interactive domain-containing protein 1A OS=Mus musculus GN=Arid1a PE=2 SV=1	IELLPS(0.006)RPY(0.006)VPCPT(0.988)PPRK					1.7431
sp|A2BH40|ARI1A_MOUSE|T|301	>sp|A2BH40|ARI1A_MOUSE AT-rich interactive domain-containing protein 1A OS=Mus musculus GN=Arid1a PE=1 SV=1;>tr|E9QAQ7|E9QAQ7_MOUSE AT-rich interactive domain-containing protein 1A OS=Mus musculus GN=Arid1a PE=2 SV=1	FGAMGGGGPSAAGGGTPQPTATPTLNQLLT(0.967)S(0.02)PS(0.009)S(0.003)AR				Light only
sp|A2BH40|ARI1A_MOUSE|T|764	>sp|A2BH40|ARI1A_MOUSE AT-rich interactive domain-containing protein 1A OS=Mus musculus GN=Arid1a PE=1 SV=1;>tr|E9QAQ7|E9QAQ7_MOUSE AT-rich interactive domain-containing protein 1A OS=Mus musculus GN=Arid1a PE=2 SV=1	NPQMPQY(0.001)T(0.989)S(0.004)PQPGS(0.005)ALS(0.001)PR		1.7561
sp|A2RSJ4|UH1BL_MOUSE|S|934	>sp|A2RSJ4|UH1BL_MOUSE UHRF1-binding protein 1-like OS=Mus musculus GN=Uhrf1bp1l PE=2 SV=2	S(0.006)MS(0.994)VDLSHAPLKDPLLFK	1.7878	2.1177	2.0644	3.4783		1.1066
sp|A2RSJ4|UH1BL_MOUSE|T|1399	>sp|A2RSJ4|UH1BL_MOUSE UHRF1-binding protein 1-like OS=Mus musculus GN=Uhrf1bp1l PE=2 SV=2	MHSSVT(0.002)QAT(0.011)QT(0.808)S(0.179)PEVPLPSQSANFLDITR			Heavy only	Light only
sp|A2RSJ4|UH1BL_MOUSE|T|954	>sp|A2RSJ4|UH1BL_MOUSE UHRF1-binding protein 1-like OS=Mus musculus GN=Uhrf1bp1l PE=2 SV=2	S(0.006)AS(0.153)DT(0.808)NLQKGT(0.006)S(0.027)FLDYLSDKHLGK	1.6529	2.0789
sp|A2RSY1|KANL3_MOUSE|S|511	>sp|A2RSY1|KANL3_MOUSE KAT8 regulatory NSL complex subunit 3 OS=Mus musculus GN=Kansl3 PE=2 SV=1	DLAFEIPERGS(0.751)RPAS(0.249)PAAR		4.997				0.70696
sp|A2RSY1|KANL3_MOUSE|S|515	>sp|A2RSY1|KANL3_MOUSE KAT8 regulatory NSL complex subunit 3 OS=Mus musculus GN=Kansl3 PE=2 SV=1	DLAFEIPERGS(0.424)RPAS(0.576)PAAR					0.64921
sp|A2RSY1|KANL3_MOUSE|S|539	>sp|A2RSY1|KANL3_MOUSE KAT8 regulatory NSL complex subunit 3 OS=Mus musculus GN=Kansl3 PE=2 SV=1	LPTSPSGSEDLSSVS(0.001)S(0.002)S(0.008)PT(0.037)S(0.751)S(0.2)PK		Light only
sp|A2RSY1|KANL3_MOUSE|T|522	>sp|A2RSY1|KANL3_MOUSE KAT8 regulatory NSL complex subunit 3 OS=Mus musculus GN=Kansl3 PE=2 SV=1	LPT(0.917)S(0.079)PS(0.004)GS(0.001)EDLSSVSSSPTSSPK					0.91362
sp|A3KGB4|TBC8B_MOUSE|S|1034	>sp|A3KGB4|TBC8B_MOUSE TBC1 domain family member 8B OS=Mus musculus GN=Tbc1d8b PE=2 SV=1	KLHS(1)PASSASTAR		1.2244			1.4753	1.0542
sp|A3KGF9|CO052_MOUSE|T|146	>sp|A3KGF9|CO052_MOUSE Uncharacterized protein C15orf52 homolog OS=Mus musculus PE=1 SV=1	APLS(0.002)PGVT(0.05)T(0.185)T(0.159)LT(0.604)DDEDAADAPGTFSMGHR			0.93187
sp|A6H619|PHRF1_MOUSE|S|1201	>sp|A6H619|PHRF1_MOUSE PHD and RING finger domain-containing protein 1 OS=Mus musculus GN=Phrf1 PE=1 SV=2;>tr|F7ANA1|F7ANA1_MOUSE PHD and RING finger domain-containing protein 1 (Fragment) OS=Mus musculus GN=Phrf1 PE=4 SV=1	EVS(1)PAPATQGESR		0.90907			0.69327	0.94115
sp|A6H619|PHRF1_MOUSE|S|864	>sp|A6H619|PHRF1_MOUSE PHD and RING finger domain-containing protein 1 OS=Mus musculus GN=Phrf1 PE=1 SV=2	T(0.003)IS(0.966)INS(0.031)PKAPAFQTVR		1.0477			1.0306	1.0548
sp|A6H619|PHRF1_MOUSE|S|867	>sp|A6H619|PHRF1_MOUSE PHD and RING finger domain-containing protein 1 OS=Mus musculus GN=Phrf1 PE=1 SV=2	TISINS(1)PKAPAFQTVR	1.0747	1.1219	0.75116	0.68142	1.1143	1.0515
sp|A6H619|PHRF1_MOUSE|S|919	>sp|A6H619|PHRF1_MOUSE PHD and RING finger domain-containing protein 1 OS=Mus musculus GN=Phrf1 PE=1 SV=2	GS(0.006)AEGT(0.137)S(0.858)DLEQEGLGEIEPTEIR				Heavy only
sp|A6H619|PHRF1_MOUSE|S|982	>sp|A6H619|PHRF1_MOUSE PHD and RING finger domain-containing protein 1 OS=Mus musculus GN=Phrf1 PE=1 SV=2;>tr|F7ANA1|F7ANA1_MOUSE PHD and RING finger domain-containing protein 1 (Fragment) OS=Mus musculus GN=Phrf1 PE=4 SV=1	TVTCVTVEEPGVLPS(1)PDAPQITTHR	1.0308	1.0859	1.8939		1.1239
sp|A6H8H2|DEN4C_MOUSE|S|1057	>sp|A6H8H2|DEN4C_MOUSE DENN domain-containing protein 4C OS=Mus musculus GN=Dennd4c PE=1 SV=1;>tr|E9Q449|E9Q449_MOUSE DENN domain-containing protein 4C OS=Mus musculus GN=Dennd4c PE=2 SV=1	KS(0.599)S(0.39)LDLNS(0.011)SEMAIMMGADAK				Heavy only
sp|A6H8H2|DEN4C_MOUSE|S|1058	>sp|A6H8H2|DEN4C_MOUSE DENN domain-containing protein 4C OS=Mus musculus GN=Dennd4c PE=1 SV=1;>tr|E9Q449|E9Q449_MOUSE DENN domain-containing protein 4C OS=Mus musculus GN=Dennd4c PE=2 SV=1	KS(0.015)S(0.98)LDLNS(0.002)S(0.004)EMAIMMGADAK			1.6633
sp|A6H8H2|DEN4C_MOUSE|S|1087	>sp|A6H8H2|DEN4C_MOUSE DENN domain-containing protein 4C OS=Mus musculus GN=Dennd4c PE=1 SV=1;>tr|E9Q449|E9Q449_MOUSE DENN domain-containing protein 4C OS=Mus musculus GN=Dennd4c PE=2 SV=1	ILTAALT(0.001)CPKT(0.064)S(0.933)PPHVT(0.002)R			Heavy only		1.3065
sp|A6H8H2|DEN4C_MOUSE|S|1096	>sp|A6H8H2|DEN4C_MOUSE DENN domain-containing protein 4C OS=Mus musculus GN=Dennd4c PE=1 SV=1;>tr|E9Q449|E9Q449_MOUSE DENN domain-containing protein 4C OS=Mus musculus GN=Dennd4c PE=2 SV=1	T(0.009)HS(0.991)FENVNCHLADSR	0.91467	1.1833	1.6359	1.9066	1.1332	1.1334
sp|A6H8H2|DEN4C_MOUSE|S|1215	>sp|A6H8H2|DEN4C_MOUSE DENN domain-containing protein 4C OS=Mus musculus GN=Dennd4c PE=1 SV=1;>tr|E9Q449|E9Q449_MOUSE DENN domain-containing protein 4C OS=Mus musculus GN=Dennd4c PE=2 SV=1	TSDS(0.513)EDKLFS(0.487)PVISR					Light only
sp|A6H8H2|DEN4C_MOUSE|S|1221	>sp|A6H8H2|DEN4C_MOUSE DENN domain-containing protein 4C OS=Mus musculus GN=Dennd4c PE=1 SV=1;>tr|E9Q449|E9Q449_MOUSE DENN domain-containing protein 4C OS=Mus musculus GN=Dennd4c PE=2 SV=1	TSDSEDKLFS(0.999)PVIS(0.001)R	0.83923	1.8018	2.7532	2.3418		Light only
sp|A6H8H2|DEN4C_MOUSE|S|1240	>sp|A6H8H2|DEN4C_MOUSE DENN domain-containing protein 4C OS=Mus musculus GN=Dennd4c PE=1 SV=1;>tr|E9Q449|E9Q449_MOUSE DENN domain-containing protein 4C OS=Mus musculus GN=Dennd4c PE=2 SV=1	NLADEIES(0.006)Y(0.004)MNLKS(0.979)PLGS(0.011)K	0.87172					0.96834
sp|A6H8H2|DEN4C_MOUSE|S|1246	>sp|A6H8H2|DEN4C_MOUSE DENN domain-containing protein 4C OS=Mus musculus GN=Dennd4c PE=1 SV=1;>tr|E9Q449|E9Q449_MOUSE DENN domain-containing protein 4C OS=Mus musculus GN=Dennd4c PE=2 SV=1	S(0.534)CS(0.46)MELHGEGNQEPGS(0.006)PAVFAHPLER		1.4249
sp|A6H8H2|DEN4C_MOUSE|S|1248	>sp|A6H8H2|DEN4C_MOUSE DENN domain-containing protein 4C OS=Mus musculus GN=Dennd4c PE=1 SV=1;>tr|E9Q449|E9Q449_MOUSE DENN domain-containing protein 4C OS=Mus musculus GN=Dennd4c PE=2 SV=1	S(0.057)CS(0.943)MELHGEGNQEPGSPAVFAHPLER	1.306	1.2006	1.7066	1.8421	1.1095
sp|A6H8H2|DEN4C_MOUSE|S|1261	>sp|A6H8H2|DEN4C_MOUSE DENN domain-containing protein 4C OS=Mus musculus GN=Dennd4c PE=1 SV=1;>tr|E9Q449|E9Q449_MOUSE DENN domain-containing protein 4C OS=Mus musculus GN=Dennd4c PE=2 SV=1	SCSMELHGEGNQEPGS(1)PAVFAHPLER				Light only
sp|A6H8H2|DEN4C_MOUSE|S|1272	>sp|A6H8H2|DEN4C_MOUSE DENN domain-containing protein 4C OS=Mus musculus GN=Dennd4c PE=1 SV=1;>tr|E9Q449|E9Q449_MOUSE DENN domain-containing protein 4C OS=Mus musculus GN=Dennd4c PE=2 SV=1	S(0.599)S(0.39)S(0.01)LPS(0.001)DRGPPAR						0.97649
sp|A6H8H2|DEN4C_MOUSE|S|1274	>sp|A6H8H2|DEN4C_MOUSE DENN domain-containing protein 4C OS=Mus musculus GN=Dennd4c PE=1 SV=1;>tr|E9Q449|E9Q449_MOUSE DENN domain-containing protein 4C OS=Mus musculus GN=Dennd4c PE=2 SV=1	S(0.005)S(0.005)S(0.99)LPS(0.001)DRGPPAR	0.85805	0.87288			0.87936	0.91181
sp|A6H8H2|DEN4C_MOUSE|S|1620	>sp|A6H8H2|DEN4C_MOUSE DENN domain-containing protein 4C OS=Mus musculus GN=Dennd4c PE=1 SV=1	MS(0.444)S(0.555)VPNSLSKR						1.1788
sp|A6H8H2|DEN4C_MOUSE|S|1637	>sp|A6H8H2|DEN4C_MOUSE DENN domain-containing protein 4C OS=Mus musculus GN=Dennd4c PE=1 SV=1	S(0.22)HS(0.621)VGGPLQNIDFS(0.036)QRPFHGVS(0.036)T(0.041)VS(0.041)LPS(0.003)S(0.003)LQEDVDHLGK	Light only
sp|A6H8H2|DEN4C_MOUSE|S|720	>sp|A6H8H2|DEN4C_MOUSE DENN domain-containing protein 4C OS=Mus musculus GN=Dennd4c PE=1 SV=1;>tr|E9Q449|E9Q449_MOUSE DENN domain-containing protein 4C OS=Mus musculus GN=Dennd4c PE=2 SV=1	LFDS(1)PQKLK	1.2064	1.2018	0.61442	0.70206	1.8277	1.8704
sp|A6H8H2|DEN4C_MOUSE|S|740	>sp|A6H8H2|DEN4C_MOUSE DENN domain-containing protein 4C OS=Mus musculus GN=Dennd4c PE=1 SV=1;>tr|E9Q449|E9Q449_MOUSE DENN domain-containing protein 4C OS=Mus musculus GN=Dennd4c PE=2 SV=1	LCFNRHPPGSSIT(0.007)NS(0.993)PALMAK	1.0146	1.3889	0.81549		1.7601	1.8779
sp|A6H8H2|DEN4C_MOUSE|S|971	>sp|A6H8H2|DEN4C_MOUSE DENN domain-containing protein 4C OS=Mus musculus GN=Dennd4c PE=1 SV=1;>tr|E9Q449|E9Q449_MOUSE DENN domain-containing protein 4C OS=Mus musculus GN=Dennd4c PE=2 SV=1;>tr|F6WXD7|F6WXD7_MOUSE DENN domain-containing protein 4C (Fragment	HLQPT(0.004)PEPQS(0.964)PT(0.031)EPPAWGSSIVK		0.85715	0.92302	1.0673	Light only	0.83277
sp|A6H8H2|DEN4C_MOUSE|T|1082	>sp|A6H8H2|DEN4C_MOUSE DENN domain-containing protein 4C OS=Mus musculus GN=Dennd4c PE=1 SV=1;>tr|E9Q449|E9Q449_MOUSE DENN domain-containing protein 4C OS=Mus musculus GN=Dennd4c PE=2 SV=1	ILT(0.001)AALT(0.949)CPKT(0.025)S(0.025)PPHVT(0.001)R					1.5046
sp|A6H8H2|DEN4C_MOUSE|T|1086	>sp|A6H8H2|DEN4C_MOUSE DENN domain-containing protein 4C OS=Mus musculus GN=Dennd4c PE=1 SV=1;>tr|E9Q449|E9Q449_MOUSE DENN domain-containing protein 4C OS=Mus musculus GN=Dennd4c PE=2 SV=1	ILTAALTCPKT(0.995)S(0.003)PPHVT(0.002)R	0.81826	0.80489	0.83025	0.7192	1.3352	1.3228
sp|A6H8H2|DEN4C_MOUSE|T|1092	>sp|A6H8H2|DEN4C_MOUSE DENN domain-containing protein 4C OS=Mus musculus GN=Dennd4c PE=1 SV=1;>tr|E9Q449|E9Q449_MOUSE DENN domain-containing protein 4C OS=Mus musculus GN=Dennd4c PE=2 SV=1	ILTAALT(0.007)CPKT(0.046)S(0.024)PPHVT(0.923)R	0.77925
sp|A6H8H2|DEN4C_MOUSE|T|1094	>sp|A6H8H2|DEN4C_MOUSE DENN domain-containing protein 4C OS=Mus musculus GN=Dennd4c PE=1 SV=1;>tr|E9Q449|E9Q449_MOUSE DENN domain-containing protein 4C OS=Mus musculus GN=Dennd4c PE=2 SV=1	T(1)HSFENVNCHLADSR	1.0172			2.0397		1.1729
sp|A6H8H2|DEN4C_MOUSE|T|1320	>sp|A6H8H2|DEN4C_MOUSE DENN domain-containing protein 4C OS=Mus musculus GN=Dennd4c PE=1 SV=1;>tr|E9Q449|E9Q449_MOUSE DENN domain-containing protein 4C OS=Mus musculus GN=Dennd4c PE=2 SV=1	S(0.008)T(0.939)S(0.049)LS(0.003)ALVR	1.2033	1.2974	1.8972	2.6013	0.89409	0.77707
sp|A6H8H2|DEN4C_MOUSE|T|738	>sp|A6H8H2|DEN4C_MOUSE DENN domain-containing protein 4C OS=Mus musculus GN=Dennd4c PE=1 SV=1;>tr|E9Q449|E9Q449_MOUSE DENN domain-containing protein 4C OS=Mus musculus GN=Dennd4c PE=2 SV=1	LCFNRHPPGS(0.093)S(0.093)IT(0.737)NS(0.077)PALMAK	1.5587					1.6831
sp|A6H8H2|DEN4C_MOUSE|T|973	>sp|A6H8H2|DEN4C_MOUSE DENN domain-containing protein 4C OS=Mus musculus GN=Dennd4c PE=1 SV=1;>tr|E9Q449|E9Q449_MOUSE DENN domain-containing protein 4C OS=Mus musculus GN=Dennd4c PE=2 SV=1;>tr|F6WXD7|F6WXD7_MOUSE DENN domain-containing protein 4C (Fragment	HLQPT(0.002)PEPQS(0.416)PT(0.58)EPPAWGS(0.001)S(0.002)IVK		0.89903
sp|A6X8Z5|RHG31_MOUSE|S|1092	>sp|A6X8Z5|RHG31_MOUSE Rho GTPase-activating protein 31 OS=Mus musculus GN=Arhgap31 PE=1 SV=1	HRPS(0.5)S(0.5)LNLDSATPIADLFR	1.1168	1.0995		1.0527		1.0738
sp|A6X8Z5|RHG31_MOUSE|S|1093	>sp|A6X8Z5|RHG31_MOUSE Rho GTPase-activating protein 31 OS=Mus musculus GN=Arhgap31 PE=1 SV=1	HRPS(0.5)S(0.5)LNLDSATPIADLFR	1.1168	1.0995		1.0527		1.0738
sp|A6X8Z5|RHG31_MOUSE|S|1163	>sp|A6X8Z5|RHG31_MOUSE Rho GTPase-activating protein 31 OS=Mus musculus GN=Arhgap31 PE=1 SV=1	RNS(1)APVSVSAVR		1.7658			0.75889	0.78951
sp|A6X8Z5|RHG31_MOUSE|S|1331	>sp|A6X8Z5|RHG31_MOUSE Rho GTPase-activating protein 31 OS=Mus musculus GN=Arhgap31 PE=1 SV=1	S(0.046)RPGRPQS(0.953)LILFPIMDHLPSSPTVIDSK	1.1519	1.0362				1.129
sp|A6X8Z5|RHG31_MOUSE|S|1413	>sp|A6X8Z5|RHG31_MOUSE Rho GTPase-activating protein 31 OS=Mus musculus GN=Arhgap31 PE=1 SV=1	LET(0.001)S(0.002)T(0.005)S(0.016)CFY(0.005)QPQRRS(0.972)VILDGR	1.1668		1.1965
sp|A6X8Z5|RHG31_MOUSE|S|343	>sp|A6X8Z5|RHG31_MOUSE Rho GTPase-activating protein 31 OS=Mus musculus GN=Arhgap31 PE=1 SV=1	AT(0.232)IRPAKS(0.728)MDS(0.037)LCS(0.003)VPVEGK		1.0418
sp|A6X8Z5|RHG31_MOUSE|S|349	>sp|A6X8Z5|RHG31_MOUSE Rho GTPase-activating protein 31 OS=Mus musculus GN=Arhgap31 PE=1 SV=1	AT(0.064)IRPAKS(0.209)MDS(0.04)LCS(0.688)VPVEGK						1.0738
sp|A6X8Z5|RHG31_MOUSE|S|464	>sp|A6X8Z5|RHG31_MOUSE Rho GTPase-activating protein 31 OS=Mus musculus GN=Arhgap31 PE=1 SV=1	SVFTSSLFQMEPS(1)PR	0.80931			0.91055
sp|A6X8Z5|RHG31_MOUSE|S|765	>sp|A6X8Z5|RHG31_MOUSE Rho GTPase-activating protein 31 OS=Mus musculus GN=Arhgap31 PE=1 SV=1	NLS(0.889)PPLT(0.111)PAPPPPTPLEEEPEVLLSK	1.0032	Heavy only			0.78765	0.79208
sp|A6X8Z5|RHG31_MOUSE|T|337	>sp|A6X8Z5|RHG31_MOUSE Rho GTPase-activating protein 31 OS=Mus musculus GN=Arhgap31 PE=1 SV=1	AT(0.632)IRPAKS(0.327)MDS(0.031)LCS(0.009)VPVEGK	0.96483
sp|A6X8Z5|RHG31_MOUSE|T|366	>sp|A6X8Z5|RHG31_MOUSE Rho GTPase-activating protein 31 OS=Mus musculus GN=Arhgap31 PE=1 SV=1	T(0.007)VT(0.533)T(0.46)GGFFIPATK					0.52373
sp|A6X8Z5|RHG31_MOUSE|T|382	>sp|A6X8Z5|RHG31_MOUSE Rho GTPase-activating protein 31 OS=Mus musculus GN=Arhgap31 PE=1 SV=1	MHASST(1)GSSCDLSK	1.1006	1.0377	Light only		1.1773
sp|A6X8Z5|RHG31_MOUSE|T|769	>sp|A6X8Z5|RHG31_MOUSE Rho GTPase-activating protein 31 OS=Mus musculus GN=Arhgap31 PE=1 SV=1	NLS(0.074)PPLT(0.926)PAPPPPTPLEEEPEVLLSK						0.99693
sp|A6X919|D19L1_MOUSE|S|19	>sp|A6X919|D19L1_MOUSE Probable C-mannosyltransferase DPY19L1 OS=Mus musculus GN=Dpy19l1 PE=2 SV=1	S(0.689)ARS(0.155)S(0.155)PPPLSGASEVDAGELGSER						0.82009
sp|A6X919|D19L1_MOUSE|S|22	>sp|A6X919|D19L1_MOUSE Probable C-mannosyltransferase DPY19L1 OS=Mus musculus GN=Dpy19l1 PE=2 SV=1	S(0.5)S(0.5)PPPLSGASEVDAGELGSER	0.67521		0.99607	0.94461	0.8724	0.82457
sp|A6X919|D19L1_MOUSE|S|23	>sp|A6X919|D19L1_MOUSE Probable C-mannosyltransferase DPY19L1 OS=Mus musculus GN=Dpy19l1 PE=2 SV=1	S(0.002)ARS(0.047)S(0.952)PPPLSGASEVDAGELGSER	0.67521	1.0454	0.99607	1.1357	0.8724	0.89646
sp|A6X919|D19L1_MOUSE|S|28	>sp|A6X919|D19L1_MOUSE Probable C-mannosyltransferase DPY19L1 OS=Mus musculus GN=Dpy19l1 PE=2 SV=1	S(0.066)S(0.066)PPPLS(0.802)GAS(0.061)EVDAGELGS(0.002)ERT(0.001)PPSPGRR	0.93403	1.0992			0.94007
sp|A9JSM3|TM238_MOUSE|S|124	>sp|A9JSM3|TM238_MOUSE Transmembrane protein 238 OS=Mus musculus GN=Tmem238 PE=2 SV=1	RWS(0.999)APAT(0.001)ASPR		Light only
sp|B0V2N1|PTPRS_MOUSE|S|212	>sp|B0V2N1|PTPRS_MOUSE Receptor-type tyrosine-protein phosphatase S OS=Mus musculus GN=Ptprs PE=1 SV=1	Y(0.98)ECVAT(0.027)NS(0.993)AGVR			1.2726
sp|B0V2N1|PTPRS_MOUSE|Y|205	>sp|B0V2N1|PTPRS_MOUSE Receptor-type tyrosine-protein phosphatase S OS=Mus musculus GN=Ptprs PE=1 SV=1	Y(0.98)ECVAT(0.027)NS(0.993)AGVR			1.2726
sp|B1AQJ2|UBP36_MOUSE|S|678	>sp|B1AQJ2|UBP36_MOUSE Ubiquitin carboxyl-terminal hydrolase 36 OS=Mus musculus GN=Usp36 PE=2 SV=1;>tr|B0QZF8|B0QZF8_MOUSE Ubiquitin carboxyl-terminal hydrolase 36 (Fragment) OS=Mus musculus GN=Usp36 PE=2 SV=1	LKSPALSSTT(0.001)T(0.001)EPT(0.001)S(0.006)LMS(0.99)PPPAK		0.55101		Light only	1.283
sp|B1AQJ2|UBP36_MOUSE|S|709	>sp|B1AQJ2|UBP36_MOUSE Ubiquitin carboxyl-terminal hydrolase 36 OS=Mus musculus GN=Usp36 PE=2 SV=1;>tr|B0QZF8|B0QZF8_MOUSE Ubiquitin carboxyl-terminal hydrolase 36 (Fragment) OS=Mus musculus GN=Usp36 PE=2 SV=1	ATGNDIGS(0.021)PS(0.06)PS(0.779)AFCDLT(0.066)S(0.066)PMKAT(0.008)HPVVASTGPVSK	0.65139
sp|B1AQJ2|UBP36_MOUSE|S|716	>sp|B1AQJ2|UBP36_MOUSE Ubiquitin carboxyl-terminal hydrolase 36 OS=Mus musculus GN=Usp36 PE=2 SV=1;>tr|B0QZF8|B0QZF8_MOUSE Ubiquitin carboxyl-terminal hydrolase 36 (Fragment) OS=Mus musculus GN=Usp36 PE=2 SV=1	ATGNDIGS(0.012)PS(0.015)PS(0.062)AFCDLT(0.205)S(0.702)PMKAT(0.004)HPVVASTGPVSK		0.68878			Heavy only	1.234
sp|B1AQJ2|UBP36_MOUSE|S|75	>sp|B1AQJ2|UBP36_MOUSE Ubiquitin carboxyl-terminal hydrolase 36 OS=Mus musculus GN=Usp36 PE=2 SV=1	HRS(1)GDELQAR		Light only
sp|B1AQJ2|UBP36_MOUSE|S|899	>sp|B1AQJ2|UBP36_MOUSE Ubiquitin carboxyl-terminal hydrolase 36 OS=Mus musculus GN=Usp36 PE=2 SV=1;>tr|B0QZF8|B0QZF8_MOUSE Ubiquitin carboxyl-terminal hydrolase 36 (Fragment) OS=Mus musculus GN=Usp36 PE=2 SV=1	KRS(0.78)EGLS(0.217)QEAT(0.003)PS(0.001)QDLIQHSCSPVDHSEPEAR		0.43323
sp|B1AQJ2|UBP36_MOUSE|S|903	>sp|B1AQJ2|UBP36_MOUSE Ubiquitin carboxyl-terminal hydrolase 36 OS=Mus musculus GN=Usp36 PE=2 SV=1;>tr|B0QZF8|B0QZF8_MOUSE Ubiquitin carboxyl-terminal hydrolase 36 (Fragment) OS=Mus musculus GN=Usp36 PE=2 SV=1	KRS(0.228)EGLS(0.756)QEAT(0.013)PS(0.002)QDLIQHSCSPVDHSEPEAR		0.53831
sp|B1AQJ2|UBP36_MOUSE|S|909	>sp|B1AQJ2|UBP36_MOUSE Ubiquitin carboxyl-terminal hydrolase 36 OS=Mus musculus GN=Usp36 PE=2 SV=1;>tr|B0QZF8|B0QZF8_MOUSE Ubiquitin carboxyl-terminal hydrolase 36 (Fragment) OS=Mus musculus GN=Usp36 PE=2 SV=1	SEGLS(0.001)QEAT(0.04)PS(0.905)QDLIQHS(0.027)CS(0.027)PVDHSEPEAR			0.52155
sp|B1AQJ2|UBP36_MOUSE|S|916	>sp|B1AQJ2|UBP36_MOUSE Ubiquitin carboxyl-terminal hydrolase 36 OS=Mus musculus GN=Usp36 PE=2 SV=1;>tr|B0QZF8|B0QZF8_MOUSE Ubiquitin carboxyl-terminal hydrolase 36 (Fragment) OS=Mus musculus GN=Usp36 PE=2 SV=1	SEGLS(0.001)QEAT(0.007)PS(0.023)QDLIQHS(0.7)CS(0.268)PVDHSEPEAR		0.56				1.3675
sp|B1AQJ2|UBP36_MOUSE|S|918	>sp|B1AQJ2|UBP36_MOUSE Ubiquitin carboxyl-terminal hydrolase 36 OS=Mus musculus GN=Usp36 PE=2 SV=1;>tr|B0QZF8|B0QZF8_MOUSE Ubiquitin carboxyl-terminal hydrolase 36 (Fragment) OS=Mus musculus GN=Usp36 PE=2 SV=1	SEGLSQEAT(0.004)PS(0.015)QDLIQHS(0.058)CS(0.923)PVDHSEPEAR	0.55173	0.61057				Light only
sp|B1AQJ2|UBP36_MOUSE|T|520	>sp|B1AQJ2|UBP36_MOUSE Ubiquitin carboxyl-terminal hydrolase 36 OS=Mus musculus GN=Usp36 PE=2 SV=1;>tr|B0QZF8|B0QZF8_MOUSE Ubiquitin carboxyl-terminal hydrolase 36 (Fragment) OS=Mus musculus GN=Usp36 PE=2 SV=1	LTPT(0.962)PT(0.038)HMPTILDEPGKK						1.0037
sp|B1AQJ2|UBP36_MOUSE|T|577	>sp|B1AQJ2|UBP36_MOUSE Ubiquitin carboxyl-terminal hydrolase 36 OS=Mus musculus GN=Usp36 PE=2 SV=1;>tr|B0QZF8|B0QZF8_MOUSE Ubiquitin carboxyl-terminal hydrolase 36 (Fragment) OS=Mus musculus GN=Usp36 PE=2 SV=1	DTIFST(1)SPK	0.54028	0.53058	0.42007	0.39295	1.307	1.4057
sp|B1AQJ2|UBP36_MOUSE|T|674	>sp|B1AQJ2|UBP36_MOUSE Ubiquitin carboxyl-terminal hydrolase 36 OS=Mus musculus GN=Usp36 PE=2 SV=1;>tr|B0QZF8|B0QZF8_MOUSE Ubiquitin carboxyl-terminal hydrolase 36 (Fragment) OS=Mus musculus GN=Usp36 PE=2 SV=1	LKS(0.001)PALS(0.016)S(0.012)T(0.012)T(0.012)T(0.002)EPT(0.508)S(0.254)LMS(0.184)PPPAKK	Light only
sp|B1AQJ2|UBP36_MOUSE|T|721	>sp|B1AQJ2|UBP36_MOUSE Ubiquitin carboxyl-terminal hydrolase 36 OS=Mus musculus GN=Usp36 PE=2 SV=1;>tr|B0QZF8|B0QZF8_MOUSE Ubiquitin carboxyl-terminal hydrolase 36 (Fragment) OS=Mus musculus GN=Usp36 PE=2 SV=1	RATGNDIGSPS(0.002)PS(0.001)AFCDLT(0.109)S(0.109)PMKAT(0.761)HPVVAS(0.013)T(0.005)GPVS(0.001)K	0.60886
sp|B1AQJ2|UBP36_MOUSE|T|907	>sp|B1AQJ2|UBP36_MOUSE Ubiquitin carboxyl-terminal hydrolase 36 OS=Mus musculus GN=Usp36 PE=2 SV=1;>tr|B0QZF8|B0QZF8_MOUSE Ubiquitin carboxyl-terminal hydrolase 36 (Fragment) OS=Mus musculus GN=Usp36 PE=2 SV=1	SEGLS(0.008)QEAT(0.72)PS(0.19)QDLIQHS(0.041)CS(0.041)PVDHSEPEAR				0.53173
sp|B1AS29|GRIK3_MOUSE|S|668	>sp|B1AS29|GRIK3_MOUSE Glutamate receptor ionotropic, kainate 3 OS=Mus musculus GN=Grik3 PE=2 SV=1;>tr|E9Q2Y1|E9Q2Y1_MOUSE Glutamate receptor ionotropic, kainate 1 OS=Mus musculus GN=Grik1 PE=2 SV=1;>sp|Q60934|GRIK1_MOUSE Glutamate receptor ionotropic, kai	MES(1)PIDS(1)ADDLAK			Light only
sp|B1AS29|GRIK3_MOUSE|S|672	>sp|B1AS29|GRIK3_MOUSE Glutamate receptor ionotropic, kainate 3 OS=Mus musculus GN=Grik3 PE=2 SV=1;>tr|E9Q2Y1|E9Q2Y1_MOUSE Glutamate receptor ionotropic, kainate 1 OS=Mus musculus GN=Grik1 PE=2 SV=1;>sp|Q60934|GRIK1_MOUSE Glutamate receptor ionotropic, kai	MES(1)PIDS(1)ADDLAK			Light only
sp|B1AVY7|KI16B_MOUSE|S|838	>sp|B1AVY7|KI16B_MOUSE Kinesin-like protein KIF16B OS=Mus musculus GN=Kif16b PE=1 SV=1	LAS(1)LEKDLVQQK	0.61817	1.0097		2.5283	0.77822	0.8309
sp|B1AVZ0|UPP_MOUSE|S|20	>sp|B1AVZ0|UPP_MOUSE Uracil phosphoribosyltransferase homolog OS=Mus musculus GN=Uprt PE=2 SV=1	QVNS(0.715)T(0.185)S(0.049)S(0.049)PS(0.002)PEHLLAEDR	Light only	0.5854
sp|B1AVZ0|UPP_MOUSE|S|25	>sp|B1AVZ0|UPP_MOUSE Uracil phosphoribosyltransferase homolog OS=Mus musculus GN=Uprt PE=2 SV=1	QVNS(0.02)T(0.019)S(0.013)S(0.013)PS(0.934)PEHLLAEDR	1.1726	0.90143	1.1405		0.80203
sp|B1AVZ0|UPP_MOUSE|T|21	>sp|B1AVZ0|UPP_MOUSE Uracil phosphoribosyltransferase homolog OS=Mus musculus GN=Uprt PE=2 SV=1	QVNST(1)SSPSPEHLLAEDR				1.3016	0.68566
sp|B1AXD8|AKIR2_MOUSE|S|123	>sp|B1AXD8|AKIR2_MOUSE Akirin-2 OS=Mus musculus GN=Akirin2 PE=2 SV=1	HLEASFQQADPGCT(0.003)S(0.003)DS(0.008)QPHAFLIS(0.08)GPAS(0.836)PGT(0.02)S(0.008)S(0.009)AT(0.009)S(0.01)S(0.012)PLKK	0.5402
sp|B1AXD8|AKIR2_MOUSE|S|18	>sp|B1AXD8|AKIR2_MOUSE Akirin-2 OS=Mus musculus GN=Akirin2 PE=2 SV=1	TLDFDPLLS(0.999)PAS(0.001)PK	0.90518	0.74505	0.40754	0.45914	Heavy only	1.2223
sp|B1AXD8|AKIR2_MOUSE|S|21	>sp|B1AXD8|AKIR2_MOUSE Akirin-2 OS=Mus musculus GN=Akirin2 PE=2 SV=1	TLDFDPLLS(0.001)PAS(0.999)PKR	0.76179	0.65997	0.43946	0.44382	1.072	1.1467
sp|B1AXD8|AKIR2_MOUSE|S|50	>sp|B1AXD8|AKIR2_MOUSE Akirin-2 OS=Mus musculus GN=Akirin2 PE=2 SV=1	CAPLSAPASAAASPAAAT(0.009)AAAAAS(0.574)AAAAS(0.387)PQKY(0.03)LR	0.62239
sp|B1AXD8|AKIR2_MOUSE|S|55	>sp|B1AXD8|AKIR2_MOUSE Akirin-2 OS=Mus musculus GN=Akirin2 PE=2 SV=1	CAPLSAPASAAASPAAATAAAAAS(0.004)AAAAS(0.996)PQK		0.80581		Light only	1.1611
sp|B1AXD8|AKIR2_MOUSE|T|44	>sp|B1AXD8|AKIR2_MOUSE Akirin-2 OS=Mus musculus GN=Akirin2 PE=2 SV=1	CAPLSAPAS(0.002)AAAS(0.037)PAAAT(0.678)AAAAAS(0.154)AAAAS(0.121)PQKY(0.008)LR						1.0284
sp|B1AY10|NFX1_MOUSE|S|147	>sp|B1AY10|NFX1_MOUSE Transcriptional repressor NF-X1 OS=Mus musculus GN=Nfx1 PE=2 SV=1	S(0.006)ES(0.068)GT(0.061)NPREHS(0.612)PS(0.126)ES(0.126)EKEVVIADPR					1.0434
sp|B1AY10|NFX1_MOUSE|S|273	>sp|B1AY10|NFX1_MOUSE Transcriptional repressor NF-X1 OS=Mus musculus GN=Nfx1 PE=2 SV=1	T(0.14)NMS(0.86)PIPKDNLR						Heavy only
sp|B1AY10|NFX1_MOUSE|S|50	>sp|B1AY10|NFX1_MOUSE Transcriptional repressor NF-X1 OS=Mus musculus GN=Nfx1 PE=2 SV=1	NYS(0.045)S(0.909)S(0.045)PPCHLPR	1.0327
sp|B1AY10|NFX1_MOUSE|S|51	>sp|B1AY10|NFX1_MOUSE Transcriptional repressor NF-X1 OS=Mus musculus GN=Nfx1 PE=2 SV=1	NY(0.001)S(0.022)S(0.341)S(0.637)PPCHLPR	0.77596					Heavy only
sp|B1AY10|NFX1_MOUSE|T|141	>sp|B1AY10|NFX1_MOUSE Transcriptional repressor NF-X1 OS=Mus musculus GN=Nfx1 PE=2 SV=1	SES(0.004)GT(0.642)NPREHS(0.174)PS(0.129)ES(0.051)EKEVVIADPR				Light only
sp|B1AY13|UBP24_MOUSE|S|1136	>sp|B1AY13|UBP24_MOUSE Ubiquitin carboxyl-terminal hydrolase 24 OS=Mus musculus GN=Usp24 PE=1 SV=1;>tr|E9PV45|E9PV45_MOUSE Ubiquitin carboxyl-terminal hydrolase OS=Mus musculus GN=Usp24 PE=2 SV=1	TLLSETSSQS(0.119)S(0.518)KS(0.348)PS(0.013)LS(0.001)SK					1.2452
sp|B1AY13|UBP24_MOUSE|S|1138	>sp|B1AY13|UBP24_MOUSE Ubiquitin carboxyl-terminal hydrolase 24 OS=Mus musculus GN=Usp24 PE=1 SV=1;>tr|E9PV45|E9PV45_MOUSE Ubiquitin carboxyl-terminal hydrolase OS=Mus musculus GN=Usp24 PE=2 SV=1	TLLS(0.001)ET(0.05)S(0.005)S(0.005)QS(0.051)S(0.163)KS(0.543)PS(0.163)LS(0.016)S(0.002)K	Heavy only
sp|B1AY13|UBP24_MOUSE|S|1282	>sp|B1AY13|UBP24_MOUSE Ubiquitin carboxyl-terminal hydrolase 24 OS=Mus musculus GN=Usp24 PE=1 SV=1;>tr|E9PV45|E9PV45_MOUSE Ubiquitin carboxyl-terminal hydrolase OS=Mus musculus GN=Usp24 PE=2 SV=1	QMS(1)LCGTPEK		1.0601
sp|B1AY13|UBP24_MOUSE|S|1607	>sp|B1AY13|UBP24_MOUSE Ubiquitin carboxyl-terminal hydrolase 24 OS=Mus musculus GN=Usp24 PE=1 SV=1;>tr|E9PV45|E9PV45_MOUSE Ubiquitin carboxyl-terminal hydrolase OS=Mus musculus GN=Usp24 PE=2 SV=1	IIVNS(0.96)HS(0.036)PAS(0.004)SAAISQQDFHPK	0.94893	0.84777			1.3602	1.3123
sp|B1AY13|UBP24_MOUSE|S|2040	>sp|B1AY13|UBP24_MOUSE Ubiquitin carboxyl-terminal hydrolase 24 OS=Mus musculus GN=Usp24 PE=1 SV=1;>tr|E9PV45|E9PV45_MOUSE Ubiquitin carboxyl-terminal hydrolase OS=Mus musculus GN=Usp24 PE=2 SV=1	VS(0.954)DQNS(0.046)PVLPKKSR		1.2914
sp|B1AY13|UBP24_MOUSE|S|2044	>sp|B1AY13|UBP24_MOUSE Ubiquitin carboxyl-terminal hydrolase 24 OS=Mus musculus GN=Usp24 PE=1 SV=1;>tr|E9PV45|E9PV45_MOUSE Ubiquitin carboxyl-terminal hydrolase OS=Mus musculus GN=Usp24 PE=2 SV=1	VSDQNS(1)PVLPK	0.97422	1.0427	0.99549	1.0358	1.0256	1.0369
sp|B1AY13|UBP24_MOUSE|S|2599	>sp|B1AY13|UBP24_MOUSE Ubiquitin carboxyl-terminal hydrolase 24 OS=Mus musculus GN=Usp24 PE=1 SV=1;>tr|E9PV45|E9PV45_MOUSE Ubiquitin carboxyl-terminal hydrolase OS=Mus musculus GN=Usp24 PE=2 SV=1	HLQQGS(0.57)ES(0.43)PMMIGELR					0.9134	0.98473
sp|B1AY13|UBP24_MOUSE|S|2601	>sp|B1AY13|UBP24_MOUSE Ubiquitin carboxyl-terminal hydrolase 24 OS=Mus musculus GN=Usp24 PE=1 SV=1;>tr|E9PV45|E9PV45_MOUSE Ubiquitin carboxyl-terminal hydrolase OS=Mus musculus GN=Usp24 PE=2 SV=1	HLQQGS(0.247)ES(0.753)PMMIGELR				0.87715	0.9134
sp|B1AY13|UBP24_MOUSE|T|1131	>sp|B1AY13|UBP24_MOUSE Ubiquitin carboxyl-terminal hydrolase 24 OS=Mus musculus GN=Usp24 PE=1 SV=1;>tr|E9PV45|E9PV45_MOUSE Ubiquitin carboxyl-terminal hydrolase OS=Mus musculus GN=Usp24 PE=2 SV=1	TLLSET(0.812)SS(0.002)QS(0.006)S(0.017)KS(0.161)PS(0.002)LSSK					1.24
sp|B1AZA5|TM245_MOUSE|S|12	>sp|B1AZA5|TM245_MOUSE Transmembrane protein 245 OS=Mus musculus GN=Tmem245 PE=1 SV=1;>tr|D3YWD3|D3YWD3_MOUSE Transmembrane protein 245 OS=Mus musculus GN=Tmem245 PE=2 SV=1	GGPAEAPS(1)PR	0.89958	1.1319	1.1774	1.2083	0.60764	0.86856
sp|B1AZA5|TM245_MOUSE|S|16	>sp|B1AZA5|TM245_MOUSE Transmembrane protein 245 OS=Mus musculus GN=Tmem245 PE=1 SV=1;>tr|D3YWD3|D3YWD3_MOUSE Transmembrane protein 245 OS=Mus musculus GN=Tmem245 PE=2 SV=1	GGPAEAPS(1)PRGS(1)PRPESR	1.0108		1.19	1.0507	0.92094	0.9336
sp|B1AZA5|TM245_MOUSE|S|327	>sp|B1AZA5|TM245_MOUSE Transmembrane protein 245 OS=Mus musculus GN=Tmem245 PE=1 SV=1;>tr|D3YWD3|D3YWD3_MOUSE Transmembrane protein 245 OS=Mus musculus GN=Tmem245 PE=2 SV=1	SSPS(0.04)S(0.956)PS(0.001)PT(0.003)LGR	1.5284		1.367		1.0248	0.96651
sp|B1AZA5|TM245_MOUSE|S|329	>sp|B1AZA5|TM245_MOUSE Transmembrane protein 245 OS=Mus musculus GN=Tmem245 PE=1 SV=1;>tr|D3YWD3|D3YWD3_MOUSE Transmembrane protein 245 OS=Mus musculus GN=Tmem245 PE=2 SV=1	SSPSS(0.007)PS(0.923)PT(0.07)LGR				1.209
sp|B1AZA5|TM245_MOUSE|T|331	>sp|B1AZA5|TM245_MOUSE Transmembrane protein 245 OS=Mus musculus GN=Tmem245 PE=1 SV=1;>tr|D3YWD3|D3YWD3_MOUSE Transmembrane protein 245 OS=Mus musculus GN=Tmem245 PE=2 SV=1	S(0.001)S(0.001)PS(0.002)S(0.008)PSPT(0.988)LGR		1.3461
sp|B1AZI6|THOC2_MOUSE|S|1390	>sp|B1AZI6|THOC2_MOUSE THO complex subunit 2 OS=Mus musculus GN=Thoc2 PE=2 SV=1;>tr|F6SBF2|F6SBF2_MOUSE THO complex subunit 2 (Fragment) OS=Mus musculus GN=Thoc2 PE=4 SV=1	TPVS(0.014)GS(0.966)LKS(0.021)PVPR	0.77611	0.86386		Light only
sp|B1AZI6|THOC2_MOUSE|S|1393	>sp|B1AZI6|THOC2_MOUSE THO complex subunit 2 OS=Mus musculus GN=Thoc2 PE=2 SV=1;>tr|F6SBF2|F6SBF2_MOUSE THO complex subunit 2 (Fragment) OS=Mus musculus GN=Thoc2 PE=4 SV=1	GGEKTPVSGS(0.001)LKS(0.999)PVPR	1.2061	0.86472			1.5319
sp|B1AZI6|THOC2_MOUSE|S|1414	>sp|B1AZI6|THOC2_MOUSE THO complex subunit 2 OS=Mus musculus GN=Thoc2 PE=2 SV=1;>tr|F6SBF2|F6SBF2_MOUSE THO complex subunit 2 (Fragment) OS=Mus musculus GN=Thoc2 PE=4 SV=1;>tr|Q8C690|Q8C690_MOUSE THO complex subunit 2 (Fragment) OS=Mus musculus GN=Thoc2 PE	KIDS(0.917)HPS(0.083)PSHSSTVK		1.0061
sp|B1AZI6|THOC2_MOUSE|S|1417	>sp|B1AZI6|THOC2_MOUSE THO complex subunit 2 OS=Mus musculus GN=Thoc2 PE=2 SV=1;>tr|F6SBF2|F6SBF2_MOUSE THO complex subunit 2 (Fragment) OS=Mus musculus GN=Thoc2 PE=4 SV=1;>tr|Q8C690|Q8C690_MOUSE THO complex subunit 2 (Fragment) OS=Mus musculus GN=Thoc2 PE	KIDS(0.001)HPS(0.996)PS(0.002)HSST(0.001)VK	1.143	0.9788		1.1582	1.0585	1.2379
sp|B1AZI6|THOC2_MOUSE|S|1419	>sp|B1AZI6|THOC2_MOUSE THO complex subunit 2 OS=Mus musculus GN=Thoc2 PE=2 SV=1;>tr|F6SBF2|F6SBF2_MOUSE THO complex subunit 2 (Fragment) OS=Mus musculus GN=Thoc2 PE=4 SV=1;>tr|Q8C690|Q8C690_MOUSE THO complex subunit 2 (Fragment) OS=Mus musculus GN=Thoc2 PE	KIDS(0.016)HPS(0.224)PS(0.707)HS(0.034)S(0.009)T(0.009)VKDSLIDLK		1.0779	0.88886		0.9538	1.0479
sp|B1AZI6|THOC2_MOUSE|S|1448	>sp|B1AZI6|THOC2_MOUSE THO complex subunit 2 OS=Mus musculus GN=Thoc2 PE=2 SV=1;>tr|Q8C690|Q8C690_MOUSE THO complex subunit 2 (Fragment) OS=Mus musculus GN=Thoc2 PE=2 SV=1	LYINHNPPPLS(0.972)KS(0.028)K	1.064	0.95401			1.0212	1.0876
sp|B1AZI6|THOC2_MOUSE|S|1450	>sp|B1AZI6|THOC2_MOUSE THO complex subunit 2 OS=Mus musculus GN=Thoc2 PE=2 SV=1;>tr|Q8C690|Q8C690_MOUSE THO complex subunit 2 (Fragment) OS=Mus musculus GN=Thoc2 PE=2 SV=1	LYINHNPPPLS(0.025)KS(0.975)KER	1.1181	1.0014			1.0212	1.0876
sp|B2RQC2|UBP42_MOUSE|S|74	>sp|B2RQC2|UBP42_MOUSE Ubiquitin carboxyl-terminal hydrolase 42 OS=Mus musculus GN=Usp42 PE=2 SV=1	S(0.011)KPS(0.989)PPKDQVLGDGIAPPQK	0.72662	0.94338
sp|B2RR83|YTDC2_MOUSE|S|1105	>sp|B2RR83|YTDC2_MOUSE Probable ATP-dependent RNA helicase YTHDC2 OS=Mus musculus GN=Ythdc2 PE=2 SV=1	LASNALQEPS(0.007)S(0.007)FRADGIPNDS(0.405)S(0.541)DS(0.04)EMEDR		Light only
sp|B2RR83|YTDC2_MOUSE|S|1236	>sp|B2RR83|YTDC2_MOUSE Probable ATP-dependent RNA helicase YTHDC2 OS=Mus musculus GN=Ythdc2 PE=2 SV=1	VLMKS(0.833)PS(0.167)PALHPPQK						Light only
sp|B2RRE7|OTUD4_MOUSE|S|1000	>sp|B2RRE7|OTUD4_MOUSE OTU domain-containing protein 4 OS=Mus musculus GN=Otud4 PE=1 SV=1	TAADVVS(0.995)PGANS(0.005)VDR			Heavy only		1.1713	1.2781
sp|B2RRE7|OTUD4_MOUSE|S|442	>sp|B2RRE7|OTUD4_MOUSE OTU domain-containing protein 4 OS=Mus musculus GN=Otud4 PE=1 SV=1	ESYY(0.001)FGLS(0.999)PEER		0.88217		0.76927
sp|B2RRE7|OTUD4_MOUSE|T|994	>sp|B2RRE7|OTUD4_MOUSE OTU domain-containing protein 4 OS=Mus musculus GN=Otud4 PE=1 SV=1	T(0.585)AADVVS(0.401)PGANS(0.014)VDR	1.1459	0.87075
sp|B2RS91|RRN3_MOUSE|S|42	>sp|B2RS91|RRN3_MOUSE RNA polymerase I-specific transcription initiation factor RRN3 OS=Mus musculus GN=Rrn3 PE=1 SV=1	TGLSDMLALESDFFNS(0.985)PPKKT(0.014)VR	1.1319	0.91585				0.26377
sp|B2RUJ5|APBA1_MOUSE|S|573	>sp|B2RUJ5|APBA1_MOUSE Amyloid beta A4 precursor protein-binding family A member 1 OS=Mus musculus GN=Apba1 PE=2 SV=2	S(0.026)NS(0.974)QENVEASHPSQDGKR		1.0421			0.67348
sp|B2RUR8|OTU7B_MOUSE|S|100	>sp|B2RUR8|OTU7B_MOUSE OTU domain-containing protein 7B OS=Mus musculus GN=Otud7b PE=1 SV=1;>tr|D3Z210|D3Z210_MOUSE OTU domain-containing protein 7B (Fragment) OS=Mus musculus GN=Otud7b PE=2 SV=1	GIS(1)HASSSIVSLAR	0.96818	1.419	2.3287	3.1522	0.75917	0.63174
sp|B2RUR8|OTU7B_MOUSE|S|103	>sp|B2RUR8|OTU7B_MOUSE OTU domain-containing protein 7B OS=Mus musculus GN=Otud7b PE=1 SV=1;>tr|D3Z210|D3Z210_MOUSE OTU domain-containing protein 7B (Fragment) OS=Mus musculus GN=Otud7b PE=2 SV=1	GIS(0.09)HAS(0.634)S(0.11)S(0.166)IVSLAR			2.1144
sp|B2RUR8|OTU7B_MOUSE|S|449	>sp|B2RUR8|OTU7B_MOUSE OTU domain-containing protein 7B OS=Mus musculus GN=Otud7b PE=1 SV=1	WIPLSSDSQAPLAQPES(0.997)PT(0.001)ASAGDEPR			0.86525	0.79718
sp|B2RUR8|OTU7B_MOUSE|S|467	>sp|B2RUR8|OTU7B_MOUSE OTU domain-containing protein 7B OS=Mus musculus GN=Otud7b PE=1 SV=1	S(0.004)T(0.004)PES(0.146)GES(0.584)DKES(0.249)VGS(0.01)S(0.004)SLGNEGSR		0.62467		Light only
sp|B2RUR8|OTU7B_MOUSE|S|508	>sp|B2RUR8|OTU7B_MOUSE OTU domain-containing protein 7B OS=Mus musculus GN=Otud7b PE=1 SV=1	RADSVANKLGS(1)FGK	0.84485	0.78941			0.93964	0.96478
sp|B2RUR8|OTU7B_MOUSE|S|727	>sp|B2RUR8|OTU7B_MOUSE OTU domain-containing protein 7B OS=Mus musculus GN=Otud7b PE=1 SV=1	RQLAGGPCVGGLPS(0.924)Y(0.004)AT(0.073)FPR	1.1479	1.1295	1.0242	1.1356
sp|B2RUR8|OTU7B_MOUSE|T|512	>sp|B2RUR8|OTU7B_MOUSE OTU domain-containing protein 7B OS=Mus musculus GN=Otud7b PE=1 SV=1	ADSVANKLGS(0.14)FGKT(0.853)LGS(0.007)K		Light only
sp|B2RUR8|OTU7B_MOUSE|T|730	>sp|B2RUR8|OTU7B_MOUSE OTU domain-containing protein 7B OS=Mus musculus GN=Otud7b PE=1 SV=1	RQLAGGPCVGGLPS(0.026)Y(0.02)AT(0.954)FPR	1.0055	1.0958				1.1472
sp|B2RVL6|ZCH24_MOUSE|S|65	>sp|B2RVL6|ZCH24_MOUSE Zinc finger CCHC domain-containing protein 24 OS=Mus musculus GN=Zcchc24 PE=2 SV=1	GRPEQLGS(1)PLHSSYLNSVFQLQR	1.3452	1.1566	Light only	0.65956		0.30721
sp|B2RX14|TUT4_MOUSE|S|102	>sp|B2RX14|TUT4_MOUSE Terminal uridylyltransferase 4 OS=Mus musculus GN=Zcchc11 PE=1 SV=2;>tr|A2A8R7|A2A8R7_MOUSE Terminal uridylyltransferase 4 OS=Mus musculus GN=Zcchc11 PE=2 SV=1	KLPNS(1)PMKAQK		1.6957			1.4635	1.4382
sp|B2RX14|TUT4_MOUSE|S|131	>sp|B2RX14|TUT4_MOUSE Terminal uridylyltransferase 4 OS=Mus musculus GN=Zcchc11 PE=1 SV=2;>tr|A2A8R7|A2A8R7_MOUSE Terminal uridylyltransferase 4 OS=Mus musculus GN=Zcchc11 PE=2 SV=1	AEKVPKS(1)PNLPVK	1.3042	1.2042			1.1826	1.1184
sp|B2RX14|TUT4_MOUSE|S|176	>sp|B2RX14|TUT4_MOUSE Terminal uridylyltransferase 4 OS=Mus musculus GN=Zcchc11 PE=1 SV=2;>tr|A2A8R7|A2A8R7_MOUSE Terminal uridylyltransferase 4 OS=Mus musculus GN=Zcchc11 PE=2 SV=1	T(0.006)PRS(0.986)PLEPENVPS(0.007)LLLK	0.99591	0.96043		1.3213	0.82812	1.1082
sp|B2RX14|TUT4_MOUSE|S|185	>sp|B2RX14|TUT4_MOUSE Terminal uridylyltransferase 4 OS=Mus musculus GN=Zcchc11 PE=1 SV=2;>tr|A2A8R7|A2A8R7_MOUSE Terminal uridylyltransferase 4 OS=Mus musculus GN=Zcchc11 PE=2 SV=1	T(0.001)PRS(0.029)PLEPENVPS(0.97)LLLK	0.75116	0.86632
sp|B2RX14|TUT4_MOUSE|T|173	>sp|B2RX14|TUT4_MOUSE Terminal uridylyltransferase 4 OS=Mus musculus GN=Zcchc11 PE=1 SV=2;>tr|A2A8R7|A2A8R7_MOUSE Terminal uridylyltransferase 4 OS=Mus musculus GN=Zcchc11 PE=2 SV=1	T(0.95)PRS(0.05)PLEPENVPSLLLK	1.0123	0.98035	1.3168	1.3998		0.98143
sp|B2RX88|CSPP1_MOUSE|S|915	>sp|B2RX88|CSPP1_MOUSE Centrosome and spindle pole associated protein 1 OS=Mus musculus GN=Cspp1 PE=1 SV=2	LLHLDS(1)DDEIPMRKR			0.86299
sp|B2RXR6|ANR44_MOUSE|S|978	>sp|B2RXR6|ANR44_MOUSE Serine/threonine-protein phosphatase 6 regulatory ankyrin repeat subunit B OS=Mus musculus GN=Ankrd44 PE=2 SV=1;>tr|E9QNQ2|E9QNQ2_MOUSE Serine/threonine-protein phosphatase 6 regulatory ankyrin repeat subunit B OS=Mus musculus GN=Ank	S(0.801)NGPRS(0.198)PPGTAVR			0.34425		1.0921	1.5401
sp|B2RXR6|ANR44_MOUSE|S|983	>sp|B2RXR6|ANR44_MOUSE Serine/threonine-protein phosphatase 6 regulatory ankyrin repeat subunit B OS=Mus musculus GN=Ankrd44 PE=2 SV=1;>tr|E9QNQ2|E9QNQ2_MOUSE Serine/threonine-protein phosphatase 6 regulatory ankyrin repeat subunit B OS=Mus musculus GN=Ank	S(0.039)NGPRS(0.961)PPGTAVR	Light only	Light only
sp|B2RY04|DOCK5_MOUSE|S|1765	>sp|B2RY04|DOCK5_MOUSE Dedicator of cytokinesis protein 5 OS=Mus musculus GN=Dock5 PE=1 SV=2	T(0.004)QRPKS(0.996)LQLVDS(0.001)R	1.2578	1.3196			0.92976	1.0811
sp|B2RY04|DOCK5_MOUSE|S|1788	>sp|B2RY04|DOCK5_MOUSE Dedicator of cytokinesis protein 5 OS=Mus musculus GN=Dock5 PE=1 SV=2	LTPFHSPSPLQS(0.001)T(0.001)ALS(0.994)PPPLT(0.005)PK	1.2403			0.91626		0.47407
sp|B2RY04|DOCK5_MOUSE|T|1793	>sp|B2RY04|DOCK5_MOUSE Dedicator of cytokinesis protein 5 OS=Mus musculus GN=Dock5 PE=1 SV=2	LTPFHSPSPLQSTALSPPPLT(1)PK	1.1426	1.0196			0.74207	0.77866
sp|B2RY04|DOCK5_MOUSE|T|1799	>sp|B2RY04|DOCK5_MOUSE Dedicator of cytokinesis protein 5 OS=Mus musculus GN=Dock5 PE=1 SV=2	T(0.999)LSSPSLQTDGLTASVPPPPPPK	1.3299				0.94894	1.0076
sp|B2RY56|RBM25_MOUSE|S|670	>sp|B2RY56|RBM25_MOUSE RNA-binding protein 25 OS=Mus musculus GN=Rbm25 PE=1 SV=2	LGAS(0.962)NS(0.037)PGQPNS(0.001)VKR	1.0095	0.91086		1.0435	1.0135	0.99404
sp|B2RY56|RBM25_MOUSE|S|672	>sp|B2RY56|RBM25_MOUSE RNA-binding protein 25 OS=Mus musculus GN=Rbm25 PE=1 SV=2	LGASNS(1)PGQPNSVKR	1.0708	1.0266	0.7949	0.85651	0.98833	1.0262
sp|B2RY56|RBM25_MOUSE|S|678	>sp|B2RY56|RBM25_MOUSE RNA-binding protein 25 OS=Mus musculus GN=Rbm25 PE=1 SV=2	LGAS(0.726)NS(0.275)PGQPNS(0.999)VKRK		0.87119
sp|B7ZNG4|TROAP_MOUSE|S|16	>sp|B7ZNG4|TROAP_MOUSE Tastin OS=Mus musculus GN=Troap PE=2 SV=1	GVS(0.986)PNPS(0.014)KIPVLSQR				Heavy only		0.63236
sp|B7ZNG4|TROAP_MOUSE|T|378	>sp|B7ZNG4|TROAP_MOUSE Tastin OS=Mus musculus GN=Troap PE=2 SV=1	KPS(0.002)VAS(0.005)T(0.987)S(0.007)GPRPK		0.84902
sp|B7ZNG4|TROAP_MOUSE|T|78	>sp|B7ZNG4|TROAP_MOUSE Tastin OS=Mus musculus GN=Troap PE=2 SV=1	TLHQT(0.996)EKS(0.003)PS(0.001)LK		0.66744			1.1678
sp|B9EKI3|TMF1_MOUSE|S|137	>sp|B9EKI3|TMF1_MOUSE TATA element modulatory factor OS=Mus musculus GN=Tmf1 PE=1 SV=2;>tr|D6RJK7|D6RJK7_MOUSE TATA element modulatory factor OS=Mus musculus GN=Tmf1 PE=2 SV=1	SSLQES(0.185)S(0.63)S(0.185)PGQS(0.001)R					1.184
sp|B9EKI3|TMF1_MOUSE|S|324	>sp|B9EKI3|TMF1_MOUSE TATA element modulatory factor OS=Mus musculus GN=Tmf1 PE=1 SV=2;>tr|D6RJK7|D6RJK7_MOUSE TATA element modulatory factor OS=Mus musculus GN=Tmf1 PE=2 SV=1	IDS(0.932)FS(0.068)VQSLDSR			Heavy only
sp|B9EKI3|TMF1_MOUSE|S|336	>sp|B9EKI3|TMF1_MOUSE TATA element modulatory factor OS=Mus musculus GN=Tmf1 PE=1 SV=2;>tr|D6RJK7|D6RJK7_MOUSE TATA element modulatory factor OS=Mus musculus GN=Tmf1 PE=2 SV=1	S(0.01)VS(0.522)EINS(0.465)DDELPGKGY(0.003)ALVPIIVSPSTPK				1.1452
sp|B9EKI3|TMF1_MOUSE|S|340	>sp|B9EKI3|TMF1_MOUSE TATA element modulatory factor OS=Mus musculus GN=Tmf1 PE=1 SV=2;>tr|D6RJK7|D6RJK7_MOUSE TATA element modulatory factor OS=Mus musculus GN=Tmf1 PE=2 SV=1	S(0.001)VS(0.006)EINS(0.991)DDELPGKGY(0.003)ALVPIIVSPSTPK		1.0487	1.0035
sp|B9EKI3|TMF1_MOUSE|T|927	>sp|B9EKI3|TMF1_MOUSE TATA element modulatory factor OS=Mus musculus GN=Tmf1 PE=1 SV=2	LFSVCST(0.772)PT(0.228)MSR					1.0677	0.92389
sp|D2EAC2|ZBED6_MOUSE|S|14	>sp|D2EAC2|ZBED6_MOUSE Zinc finger BED domain-containing protein 6 OS=Mus musculus GN=Zbed6 PE=1 SV=1	SVCTLS(0.001)VPVS(0.197)S(0.197)IS(0.604)PGRR					Heavy only
sp|D2EAC2|ZBED6_MOUSE|S|381	>sp|D2EAC2|ZBED6_MOUSE Zinc finger BED domain-containing protein 6 OS=Mus musculus GN=Zbed6 PE=1 SV=1	S(0.551)ES(0.449)PIPVADQDNPVHAQER						Light only
sp|D2EAC2|ZBED6_MOUSE|S|383	>sp|D2EAC2|ZBED6_MOUSE Zinc finger BED domain-containing protein 6 OS=Mus musculus GN=Zbed6 PE=1 SV=1	S(0.115)ES(0.885)PIPVADQDNPVHAQER		0.76307			0.56022
sp|D3YUG0|SAM13_MOUSE|T|72	>sp|D3YUG0|SAM13_MOUSE Sterile alpha motif domain-containing protein 13 OS=Mus musculus GN=Samd13 PE=4 SV=1	NDVLT(1)GLQLK		0.94514				1.0315
sp|D3YXK1|SAMD1_MOUSE|S|150	>sp|D3YXK1|SAMD1_MOUSE Atherin OS=Mus musculus GN=Samd1 PE=3 SV=1	AAAATAPPS(1)PGPAQPGPR	0.82968	0.87546	0.79013	0.7919	0.91007	0.84203
sp|D3YXK1|SAMD1_MOUSE|S|362	>sp|D3YXK1|SAMD1_MOUSE Atherin OS=Mus musculus GN=Samd1 PE=3 SV=1	VKEWS(0.999)PCGPY(0.001)QGQDEGRGPAPGSCTR	0.70238	0.72021
sp|D3YXK1|SAMD1_MOUSE|T|107	>sp|D3YXK1|SAMD1_MOUSE Atherin OS=Mus musculus GN=Samd1 PE=3 SV=1	RGAT(1)PPAPPRVPR	0.68308	0.71224	0.71604	0.77778	0.63801	0.73394
sp|D3YXK1|SAMD1_MOUSE|T|125	>sp|D3YXK1|SAMD1_MOUSE Atherin OS=Mus musculus GN=Samd1 PE=3 SV=1	GGPAAPPPT(1)PAPPPAPVAAPTRAPR	Light only	0.69445
sp|D3YXK1|SAMD1_MOUSE|T|146	>sp|D3YXK1|SAMD1_MOUSE Atherin OS=Mus musculus GN=Samd1 PE=3 SV=1	AAAAT(0.909)APPS(0.091)PGPAQPGPR	Light only					0.86953
sp|D3YXK2|SAFB1_MOUSE|S|20	>sp|D3YXK2|SAFB1_MOUSE Scaffold attachment factor B1 OS=Mus musculus GN=Safb PE=1 SV=2;>tr|S4R1M2|S4R1M2_MOUSE Scaffold attachment factor B1 OS=Mus musculus GN=Safb PE=4 SV=1	AETLSGLGDAS(0.002)AAGAAAVS(0.742)S(0.181)AAS(0.063)ET(0.009)GT(0.003)RR		0.90725				1.308
sp|D3YXK2|SAFB1_MOUSE|S|235	>sp|D3YXK2|SAFB1_MOUSE Scaffold attachment factor B1 OS=Mus musculus GN=Safb PE=1 SV=2;>tr|S4R1M2|S4R1M2_MOUSE Scaffold attachment factor B1 OS=Mus musculus GN=Safb PE=4 SV=1;>sp|Q80YR5|SAFB2_MOUSE Scaffold attachment factor B2 OS=Mus musculus GN=Safb2 PE=	SEPVKEEGS(1)ELEQPFAQATSSVGPDRK	0.83552	0.92953	0.95165	1.1866	1.3203	1.1235
sp|D3YXK2|SAFB1_MOUSE|S|247	>sp|D3YXK2|SAFB1_MOUSE Scaffold attachment factor B1 OS=Mus musculus GN=Safb PE=1 SV=2;>tr|S4R1M2|S4R1M2_MOUSE Scaffold attachment factor B1 OS=Mus musculus GN=Safb PE=4 SV=1;>sp|Q80YR5|SAFB2_MOUSE Scaffold attachment factor B2 OS=Mus musculus GN=Safb2 PE=	ILDILGETCKSEPVKEEGS(0.003)ELEQPFAQAT(0.207)S(0.207)S(0.584)VGPDR		1.3925
sp|D3YXK2|SAFB1_MOUSE|S|366	>sp|D3YXK2|SAFB1_MOUSE Scaffold attachment factor B1 OS=Mus musculus GN=Safb PE=1 SV=2;>tr|S4R1M2|S4R1M2_MOUSE Scaffold attachment factor B1 OS=Mus musculus GN=Safb PE=4 SV=1;>sp|Q80YR5|SAFB2_MOUSE Scaffold attachment factor B2 OS=Mus musculus GN=Safb2 PE=	APTAALS(1)PEPQDSKEDVK	0.88987	0.87941	0.79984	0.83043	0.92606	0.91283
sp|D3YXK2|SAFB1_MOUSE|S|465	>sp|D3YXK2|SAFB1_MOUSE Scaffold attachment factor B1 OS=Mus musculus GN=Safb PE=1 SV=2;>tr|S4R1M2|S4R1M2_MOUSE Scaffold attachment factor B1 OS=Mus musculus GN=Safb PE=4 SV=1;>sp|Q80YR5|SAFB2_MOUSE Scaffold attachment factor B2 OS=Mus musculus GN=Safb2 PE=	VVT(0.048)NARS(0.952)PGAR	1.0492	0.83687			0.91347	0.8192
sp|D3YXK2|SAFB1_MOUSE|S|623	>sp|D3YXK2|SAFB1_MOUSE Scaffold attachment factor B1 OS=Mus musculus GN=Safb PE=1 SV=2;>tr|S4R1M2|S4R1M2_MOUSE Scaffold attachment factor B1 OS=Mus musculus GN=Safb PE=4 SV=1	S(0.998)VVS(0.002)FDKVKESR				0.87252	Light only	0.62217
sp|D3YXK2|SAFB1_MOUSE|S|626	>sp|D3YXK2|SAFB1_MOUSE Scaffold attachment factor B1 OS=Mus musculus GN=Safb PE=1 SV=2;>tr|S4R1M2|S4R1M2_MOUSE Scaffold attachment factor B1 OS=Mus musculus GN=Safb PE=4 SV=1	RSVVS(1)FDKVK	0.95501	0.80665	1.0014	0.97078	0.85719	0.8444
sp|D3YXK2|SAFB1_MOUSE|S|783	>sp|D3YXK2|SAFB1_MOUSE Scaffold attachment factor B1 OS=Mus musculus GN=Safb PE=1 SV=2;>tr|S4R1M2|S4R1M2_MOUSE Scaffold attachment factor B1 OS=Mus musculus GN=Safb PE=4 SV=1	GRY(0.037)PNHS(0.963)VDRR	1.0293
sp|D3YXK2|SAFB1_MOUSE|S|829	>sp|D3YXK2|SAFB1_MOUSE Scaffold attachment factor B1 OS=Mus musculus GN=Safb PE=1 SV=2;>tr|S4R1M2|S4R1M2_MOUSE Scaffold attachment factor B1 OS=Mus musculus GN=Safb PE=4 SV=1	RLS(1)EGRGLPPPPR	0.72628	0.73087	0.67297	0.84166	0.86942	0.87615
sp|D3YXK2|SAFB1_MOUSE|T|26	>sp|D3YXK2|SAFB1_MOUSE Scaffold attachment factor B1 OS=Mus musculus GN=Safb PE=1 SV=2;>tr|S4R1M2|S4R1M2_MOUSE Scaffold attachment factor B1 OS=Mus musculus GN=Safb PE=4 SV=1	AETLSGLGDAS(0.003)AAGAAAVS(0.017)S(0.003)AAS(0.007)ET(0.881)GT(0.089)R		0.94399			1.6959
sp|D3YXK2|SAFB1_MOUSE|T|362	>sp|D3YXK2|SAFB1_MOUSE Scaffold attachment factor B1 OS=Mus musculus GN=Safb PE=1 SV=2;>tr|S4R1M2|S4R1M2_MOUSE Scaffold attachment factor B1 OS=Mus musculus GN=Safb PE=4 SV=1;>sp|Q80YR5|SAFB2_MOUSE Scaffold attachment factor B2 OS=Mus musculus GN=Safb2 PE=	APT(1)AALSPEPQDSKEDVKK		Light only	0.80873		0.92111
sp|D3YXK2|SAFB1_MOUSE|T|461	>sp|D3YXK2|SAFB1_MOUSE Scaffold attachment factor B1 OS=Mus musculus GN=Safb PE=1 SV=2;>tr|S4R1M2|S4R1M2_MOUSE Scaffold attachment factor B1 OS=Mus musculus GN=Safb PE=4 SV=1;>sp|Q80YR5|SAFB2_MOUSE Scaffold attachment factor B2 OS=Mus musculus GN=Safb2 PE=	VVT(0.999)NARS(0.001)PGAR	0.87227		0.85042	0.75227	0.93713	0.90938
sp|D3YXK2|SAFB1_MOUSE|T|601	>sp|D3YXK2|SAFB1_MOUSE Scaffold attachment factor B1 OS=Mus musculus GN=Safb PE=1 SV=2;>tr|S4R1M2|S4R1M2_MOUSE Scaffold attachment factor B1 OS=Mus musculus GN=Safb PE=4 SV=1	GVPVIS(0.008)VKT(0.969)S(0.005)GS(0.018)KER	1.0338		1.0368		0.99198	1.2324
sp|D3YYI7|RN217_MOUSE|S|27	>sp|D3YYI7|RN217_MOUSE Probable E3 ubiquitin-protein ligase RNF217 OS=Mus musculus GN=Rnf217 PE=3 SV=2	ASGGGSAGQPES(1)PRPR	1.1029	1.0053			0.5655
sp|D3YZP9|CCDC6_MOUSE|S|233	>sp|D3YZP9|CCDC6_MOUSE Coiled-coil domain-containing protein 6 OS=Mus musculus GN=Ccdc6 PE=3 SV=1	LDQPVS(1)APPS(1)PR	0.94693	0.86776	1.1655	1.2173		1.0858
sp|D3YZP9|CCDC6_MOUSE|S|237	>sp|D3YZP9|CCDC6_MOUSE Coiled-coil domain-containing protein 6 OS=Mus musculus GN=Ccdc6 PE=3 SV=1	LDQPVS(1)APPS(1)PR	1.0478	0.95916	1.2314	1.2075	0.89838	0.93854
sp|D3YZP9|CCDC6_MOUSE|S|352	>sp|D3YZP9|CCDC6_MOUSE Coiled-coil domain-containing protein 6 OS=Mus musculus GN=Ccdc6 PE=3 SV=1;>tr|F7B4D5|F7B4D5_MOUSE Coiled-coil domain-containing protein 6 (Fragment) OS=Mus musculus GN=Ccdc6 PE=4 SV=1;>tr|F6SXB0|F6SXB0_MOUSE Coiled-coil domain-conta	TVSSPIPY(0.125)T(0.138)PS(0.583)PS(0.235)S(0.433)S(0.412)RPIS(0.031)PGLS(0.012)Y(0.011)AS(0.013)HT(0.002)VGFT(0.002)PPT(0.001)S(0.001)LTR	1.4056			Light only		1.5187
sp|D3YZP9|CCDC6_MOUSE|S|354	>sp|D3YZP9|CCDC6_MOUSE Coiled-coil domain-containing protein 6 OS=Mus musculus GN=Ccdc6 PE=3 SV=1;>tr|F7B4D5|F7B4D5_MOUSE Coiled-coil domain-containing protein 6 (Fragment) OS=Mus musculus GN=Ccdc6 PE=4 SV=1;>tr|F6SXB0|F6SXB0_MOUSE Coiled-coil domain-conta	T(0.012)VS(0.49)S(0.49)PIPY(0.011)T(0.012)PS(0.127)PS(0.511)S(0.145)S(0.145)RPIS(0.005)PGLS(0.048)Y(0.004)ASHTVGFTPPTSLTR	0.7086					0.92334
sp|D3YZP9|CCDC6_MOUSE|S|360	>sp|D3YZP9|CCDC6_MOUSE Coiled-coil domain-containing protein 6 OS=Mus musculus GN=Ccdc6 PE=3 SV=1;>tr|F7B4D5|F7B4D5_MOUSE Coiled-coil domain-containing protein 6 (Fragment) OS=Mus musculus GN=Ccdc6 PE=4 SV=1;>tr|F6SXB0|F6SXB0_MOUSE Coiled-coil domain-conta	TVSSPIPYTPS(0.029)PS(0.128)S(0.128)S(0.128)RPIS(0.582)PGLS(0.002)YASHTVGFTPPTSLTR						1.0571
sp|D3YZP9|CCDC6_MOUSE|S|45	>sp|D3YZP9|CCDC6_MOUSE Coiled-coil domain-containing protein 6 OS=Mus musculus GN=Ccdc6 PE=3 SV=1	SGGIVIS(1)PFRLEELTNR	0.88214	0.95925		Light only	1.2361	1.4225
sp|D3YZP9|CCDC6_MOUSE|T|342	>sp|D3YZP9|CCDC6_MOUSE Coiled-coil domain-containing protein 6 OS=Mus musculus GN=Ccdc6 PE=3 SV=1;>tr|F7B4D5|F7B4D5_MOUSE Coiled-coil domain-containing protein 6 (Fragment) OS=Mus musculus GN=Ccdc6 PE=4 SV=1;>tr|F6SXB0|F6SXB0_MOUSE Coiled-coil domain-conta	T(0.939)VS(0.029)S(0.029)PIPY(0.031)T(0.02)PS(0.122)PS(0.122)S(0.122)S(0.122)RPIS(0.042)PGLS(0.145)Y(0.132)AS(0.145)HT(0.002)VGFTPPTSLTR	2.3343	2.1637		1.4745	1.333	0.81191
sp|D3Z291|CAHM1_MOUSE|T|343	>sp|D3Z291|CAHM1_MOUSE Calcium homeostasis modulator protein 1 OS=Mus musculus GN=Calhm1 PE=2 SV=1	KEVAT(1)YFSKV	1.0657	Light only
sp|E9Q1P8|I2BP2_MOUSE|S|11	>sp|E9Q1P8|I2BP2_MOUSE Interferon regulatory factor 2-binding protein 2 OS=Mus musculus GN=Irf2bp2 PE=1 SV=1	AAAVAVAAAS(1)RR				Light only
sp|E9Q1P8|I2BP2_MOUSE|S|169	>sp|E9Q1P8|I2BP2_MOUSE Interferon regulatory factor 2-binding protein 2 OS=Mus musculus GN=Irf2bp2 PE=1 SV=1	LEEPPELNRQS(1)PNPRR	0.9157	1.0257	0.67763	0.83804	0.92521	0.9922
sp|E9Q1P8|I2BP2_MOUSE|S|250	>sp|E9Q1P8|I2BP2_MOUSE Interferon regulatory factor 2-binding protein 2 OS=Mus musculus GN=Irf2bp2 PE=1 SV=1	AQPAHRS(0.975)PADS(0.011)LS(0.006)S(0.008)AAGASELSAEGAGKGR	Light only	Light only		Light only
sp|E9Q1P8|I2BP2_MOUSE|S|254	>sp|E9Q1P8|I2BP2_MOUSE Interferon regulatory factor 2-binding protein 2 OS=Mus musculus GN=Irf2bp2 PE=1 SV=1	AQPAHRS(0.196)PADS(0.531)LS(0.196)S(0.075)AAGASELS(0.001)AEGAGK			Light only
sp|E9Q1P8|I2BP2_MOUSE|S|343	>sp|E9Q1P8|I2BP2_MOUSE Interferon regulatory factor 2-binding protein 2 OS=Mus musculus GN=Irf2bp2 PE=1 SV=1	RKPS(1)PEPEGEVGPPK	1.1341	0.80979	0.93776	1.0184	0.81215	0.69094
sp|E9Q1P8|I2BP2_MOUSE|S|438	>sp|E9Q1P8|I2BP2_MOUSE Interferon regulatory factor 2-binding protein 2 OS=Mus musculus GN=Irf2bp2 PE=1 SV=1	NS(0.998)S(0.001)S(0.001)PPSPSSMNQRR	1.0524	0.92681			0.67823
sp|E9Q1P8|I2BP2_MOUSE|S|440	>sp|E9Q1P8|I2BP2_MOUSE Interferon regulatory factor 2-binding protein 2 OS=Mus musculus GN=Irf2bp2 PE=1 SV=1	NS(0.003)S(0.016)S(0.98)PPS(0.726)PS(0.212)S(0.063)MNQRR	1.0369	1.364			1.0135	0.95282
sp|E9Q1P8|I2BP2_MOUSE|S|443	>sp|E9Q1P8|I2BP2_MOUSE Interferon regulatory factor 2-binding protein 2 OS=Mus musculus GN=Irf2bp2 PE=1 SV=1	NS(0.002)S(0.005)S(0.007)PPS(0.975)PS(0.004)S(0.006)MNQRR	0.92435		0.788	0.7398	1.1127
sp|E9Q1P8|I2BP2_MOUSE|S|71	>sp|E9Q1P8|I2BP2_MOUSE Interferon regulatory factor 2-binding protein 2 OS=Mus musculus GN=Irf2bp2 PE=1 SV=1	AHGCFPEGRS(0.919)PT(0.081)GAQPAAAKPPPLSAK	0.57363	0.70619	1.1591	1.0025	0.78048	0.77923
sp|E9Q1P8|I2BP2_MOUSE|T|73	>sp|E9Q1P8|I2BP2_MOUSE Interferon regulatory factor 2-binding protein 2 OS=Mus musculus GN=Irf2bp2 PE=1 SV=1	S(0.106)PT(0.894)GAQPAAAKPPPLSAK	0.69671	0.76616	1.1591	1.1472		Light only
sp|E9Q555|RN213_MOUSE|S|3315	>sp|E9Q555|RN213_MOUSE E3 ubiquitin-protein ligase RNF213 OS=Mus musculus GN=Rnf213 PE=2 SV=1;>tr|F7A6H4|F7A6H4_MOUSE E3 ubiquitin-protein ligase RNF213 OS=Mus musculus GN=Rnf213 PE=2 SV=2	PVVLS(0.055)LQQY(0.456)DT(0.528)EY(0.97)S(0.992)FLKDVR				Heavy only
sp|E9Q555|RN213_MOUSE|S|90	>sp|E9Q555|RN213_MOUSE E3 ubiquitin-protein ligase RNF213 OS=Mus musculus GN=Rnf213 PE=2 SV=1;>tr|F7A6H4|F7A6H4_MOUSE E3 ubiquitin-protein ligase RNF213 OS=Mus musculus GN=Rnf213 PE=2 SV=2	PEES(0.126)DS(0.481)NAS(0.393)WT(0.013)T(0.013)QMS(0.974)KK		Light only
sp|E9Q555|RN213_MOUSE|Y|3314	>sp|E9Q555|RN213_MOUSE E3 ubiquitin-protein ligase RNF213 OS=Mus musculus GN=Rnf213 PE=2 SV=1;>tr|F7A6H4|F7A6H4_MOUSE E3 ubiquitin-protein ligase RNF213 OS=Mus musculus GN=Rnf213 PE=2 SV=2	PVVLS(0.055)LQQY(0.456)DT(0.528)EY(0.97)S(0.992)FLKDVR				Heavy only
sp|E9Q5F9|SETD2_MOUSE|S|131	>sp|E9Q5F9|SETD2_MOUSE Histone-lysine N-methyltransferase SETD2 OS=Mus musculus GN=Setd2 PE=1 SV=1	MDAGDTFPAT(0.281)EES(0.696)S(0.022)PPKS(0.001)R			Light only			Heavy only
sp|E9Q5F9|SETD2_MOUSE|S|1322	>sp|E9Q5F9|SETD2_MOUSE Histone-lysine N-methyltransferase SETD2 OS=Mus musculus GN=Setd2 PE=1 SV=1;>tr|G3UZ69|G3UZ69_MOUSE Protein Setd2 (Fragment) OS=Mus musculus GN=Setd2 PE=4 SV=1	S(0.138)GS(0.62)HFS(0.11)S(0.11)PS(0.022)NKFFFHQK				Light only
sp|E9Q5F9|SETD2_MOUSE|S|1325	>sp|E9Q5F9|SETD2_MOUSE Histone-lysine N-methyltransferase SETD2 OS=Mus musculus GN=Setd2 PE=1 SV=1;>tr|G3UZ69|G3UZ69_MOUSE Protein Setd2 (Fragment) OS=Mus musculus GN=Setd2 PE=4 SV=1	S(0.058)GS(0.218)HFS(0.574)S(0.146)PS(0.004)NKFFFHQK						1.3761
sp|E9Q5F9|SETD2_MOUSE|S|242	>sp|E9Q5F9|SETD2_MOUSE Histone-lysine N-methyltransferase SETD2 OS=Mus musculus GN=Setd2 PE=1 SV=1	AQKES(1)PVKSGPEVLEVDTK		0.91256			0.93267
sp|E9Q5F9|SETD2_MOUSE|S|532	>sp|E9Q5F9|SETD2_MOUSE Histone-lysine N-methyltransferase SETD2 OS=Mus musculus GN=Setd2 PE=1 SV=1;>tr|G3UZ69|G3UZ69_MOUSE Protein Setd2 (Fragment) OS=Mus musculus GN=Setd2 PE=4 SV=1	CCS(1)PPNELGFR						0.88471
sp|E9Q5F9|SETD2_MOUSE|S|633	>sp|E9Q5F9|SETD2_MOUSE Histone-lysine N-methyltransferase SETD2 OS=Mus musculus GN=Setd2 PE=1 SV=1;>tr|G3UZ69|G3UZ69_MOUSE Protein Setd2 (Fragment) OS=Mus musculus GN=Setd2 PE=4 SV=1	KLDES(1)PVLKPEFIGHDGR	0.78396	0.66756				1.2807
sp|E9Q5F9|SETD2_MOUSE|S|890	>sp|E9Q5F9|SETD2_MOUSE Histone-lysine N-methyltransferase SETD2 OS=Mus musculus GN=Setd2 PE=1 SV=1;>tr|G3UZ69|G3UZ69_MOUSE Protein Setd2 (Fragment) OS=Mus musculus GN=Setd2 PE=4 SV=1	CEENT(0.09)S(0.807)PT(0.103)LDAVESK		0.54458	1.012			1.1823
sp|E9Q5F9|SETD2_MOUSE|T|1062	>sp|E9Q5F9|SETD2_MOUSE Histone-lysine N-methyltransferase SETD2 OS=Mus musculus GN=Setd2 PE=1 SV=1;>tr|G3UZ69|G3UZ69_MOUSE Protein Setd2 (Fragment) OS=Mus musculus GN=Setd2 PE=4 SV=1	NSTLPMEET(0.972)S(0.017)PCS(0.006)S(0.006)R		Light only			1.1615
sp|E9Q5F9|SETD2_MOUSE|T|128	>sp|E9Q5F9|SETD2_MOUSE Histone-lysine N-methyltransferase SETD2 OS=Mus musculus GN=Setd2 PE=1 SV=1	MDAGDTFPAT(1)EESSPPKSR	1.0542
sp|E9Q5F9|SETD2_MOUSE|T|612	>sp|E9Q5F9|SETD2_MOUSE Histone-lysine N-methyltransferase SETD2 OS=Mus musculus GN=Setd2 PE=1 SV=1;>tr|G3UZ69|G3UZ69_MOUSE Protein Setd2 (Fragment) OS=Mus musculus GN=Setd2 PE=4 SV=1	EKT(0.984)GSPT(0.016)PSNQLNDSPTFK	0.83488		0.79877	0.93468	Light only
sp|E9Q5F9|SETD2_MOUSE|T|616	>sp|E9Q5F9|SETD2_MOUSE Histone-lysine N-methyltransferase SETD2 OS=Mus musculus GN=Setd2 PE=1 SV=1;>tr|G3UZ69|G3UZ69_MOUSE Protein Setd2 (Fragment) OS=Mus musculus GN=Setd2 PE=4 SV=1	T(0.011)GS(0.008)PT(0.975)PS(0.006)NQLNDSPTFK		Light only
sp|E9Q5F9|SETD2_MOUSE|T|892	>sp|E9Q5F9|SETD2_MOUSE Histone-lysine N-methyltransferase SETD2 OS=Mus musculus GN=Setd2 PE=1 SV=1;>tr|G3UZ69|G3UZ69_MOUSE Protein Setd2 (Fragment) OS=Mus musculus GN=Setd2 PE=4 SV=1	CEENT(0.238)S(0.001)PT(0.761)LDAVESK					1.1084
sp|E9Q634|MYO1E_MOUSE|S|1008	>sp|E9Q634|MYO1E_MOUSE Unconventional myosin-Ie OS=Mus musculus GN=Myo1e PE=1 SV=1	QQS(0.063)T(0.03)GS(0.178)DRLS(0.529)QT(0.178)PES(0.023)LDFLKVPDQGVAGVR				2.1475
sp|E9Q634|MYO1E_MOUSE|T|1002	>sp|E9Q634|MYO1E_MOUSE Unconventional myosin-Ie OS=Mus musculus GN=Myo1e PE=1 SV=1	QQS(0.095)T(0.762)GS(0.034)DRLS(0.018)QT(0.045)PES(0.045)LDFLKVPDQGVAGVR	0.79396	1.2023				0.56965
sp|E9Q634|MYO1E_MOUSE|T|1010	>sp|E9Q634|MYO1E_MOUSE Unconventional myosin-Ie OS=Mus musculus GN=Myo1e PE=1 SV=1	QQS(0.016)T(0.042)GS(0.182)DRLS(0.182)QT(0.563)PES(0.016)LDFLKVPDQGVAGVR	1.6865		1.5231
sp|E9Q7F2|RN169_MOUSE|S|279	>sp|E9Q7F2|RN169_MOUSE E3 ubiquitin-protein ligase RNF169 OS=Mus musculus GN=Rnf169 PE=2 SV=1	S(0.144)QS(0.854)CSDT(0.002)VQDRVR			Heavy only
sp|E9Q7F2|RN169_MOUSE|S|326	>sp|E9Q7F2|RN169_MOUSE E3 ubiquitin-protein ligase RNF169 OS=Mus musculus GN=Rnf169 PE=2 SV=1	CLS(1)APDLTIEK			1.4174	1.5256	0.7157	0.63413
sp|E9Q7F2|RN169_MOUSE|S|340	>sp|E9Q7F2|RN169_MOUSE E3 ubiquitin-protein ligase RNF169 OS=Mus musculus GN=Rnf169 PE=2 SV=1	RLPFGS(0.896)LS(0.068)S(0.037)LASLHKPER						Light only
sp|E9Q7F2|RN169_MOUSE|S|390	>sp|E9Q7F2|RN169_MOUSE E3 ubiquitin-protein ligase RNF169 OS=Mus musculus GN=Rnf169 PE=2 SV=1	VLS(1)PLIIK	1.4061	1.1751	1.0447	0.96211	0.71983	0.71574
sp|E9Q7F2|RN169_MOUSE|S|43	>sp|E9Q7F2|RN169_MOUSE E3 ubiquitin-protein ligase RNF169 OS=Mus musculus GN=Rnf169 PE=2 SV=1	AGAPGPAS(0.873)S(0.127)PALLVLR	0.83479	0.72619		0.7116	0.53006
sp|E9Q7F2|RN169_MOUSE|S|44	>sp|E9Q7F2|RN169_MOUSE E3 ubiquitin-protein ligase RNF169 OS=Mus musculus GN=Rnf169 PE=2 SV=1	AGAPGPAS(0.092)S(0.908)PALLVLR	0.83479		0.67067	Heavy only
sp|E9Q7F2|RN169_MOUSE|S|630	>sp|E9Q7F2|RN169_MOUSE E3 ubiquitin-protein ligase RNF169 OS=Mus musculus GN=Rnf169 PE=2 SV=1	LRPPS(0.827)S(0.173)DMDLAPKDPGLLEVGR	0.7287	0.5668		0.95639		Light only
sp|E9Q7F2|RN169_MOUSE|S|631	>sp|E9Q7F2|RN169_MOUSE E3 ubiquitin-protein ligase RNF169 OS=Mus musculus GN=Rnf169 PE=2 SV=1	LRPPS(0.5)S(0.5)DMDLAPKDPGLLEVGR	0.7287	0.5668				Light only
sp|E9Q7F2|RN169_MOUSE|S|679	>sp|E9Q7F2|RN169_MOUSE E3 ubiquitin-protein ligase RNF169 OS=Mus musculus GN=Rnf169 PE=2 SV=1	RKGS(1)VDQYLLR				3.3565
sp|E9Q7Y3|YA044_MOUSE|S|145	>sp|E9Q7Y3|YA044_MOUSE Uncharacterized protein ENSP00000471857 homolog OS=Mus musculus PE=2 SV=1	GRS(0.831)PPQS(0.035)S(0.097)CY(0.031)GET(0.006)QIPGPPEGR	0.88823	0.744		0.96054	0.77929
sp|E9Q7Y3|YA044_MOUSE|S|150	>sp|E9Q7Y3|YA044_MOUSE Uncharacterized protein ENSP00000471857 homolog OS=Mus musculus PE=2 SV=1	GRS(0.084)PPQS(0.206)S(0.515)CY(0.179)GET(0.015)QIPGPPEGR	0.61004	0.79513
sp|E9Q7Y3|YA044_MOUSE|S|50	>sp|E9Q7Y3|YA044_MOUSE Uncharacterized protein ENSP00000471857 homolog OS=Mus musculus PE=2 SV=1	QQADLALS(1)PQR	0.75753	0.69155
sp|F8VPU2|FARP1_MOUSE|S|23	>sp|F8VPU2|FARP1_MOUSE FERM, RhoGEF and pleckstrin domain-containing protein 1 OS=Mus musculus GN=Farp1 PE=1 SV=1;>tr|E9Q805|E9Q805_MOUSE FERM, RhoGEF and pleckstrin domain-containing protein 1 (Fragment) OS=Mus musculus GN=Farp1 PE=2 SV=1	LGAPENS(0.178)GIS(0.583)T(0.237)LERGQKPPPT(0.002)PS(0.001)GK	1.0342
sp|F8VPU2|FARP1_MOUSE|S|427	>sp|F8VPU2|FARP1_MOUSE FERM, RhoGEF and pleckstrin domain-containing protein 1 OS=Mus musculus GN=Farp1 PE=1 SV=1	ACTLELGPHQS(1)PALPK	1.1729	1.0395	0.81805	0.69229	1.4485	1.3695
sp|F8VPU2|FARP1_MOUSE|S|512	>sp|F8VPU2|FARP1_MOUSE FERM, RhoGEF and pleckstrin domain-containing protein 1 OS=Mus musculus GN=Farp1 PE=1 SV=1	QAS(0.999)PLIS(0.001)PLLNDQACPR					1.5198
sp|F8VPU2|FARP1_MOUSE|T|24	>sp|F8VPU2|FARP1_MOUSE FERM, RhoGEF and pleckstrin domain-containing protein 1 OS=Mus musculus GN=Farp1 PE=1 SV=1;>tr|E9Q805|E9Q805_MOUSE FERM, RhoGEF and pleckstrin domain-containing protein 1 (Fragment) OS=Mus musculus GN=Farp1 PE=2 SV=1	LGAPENSGIST(1)LER	1.0706	0.98932	0.89015	0.96028	1.0349	1.0108
sp|F8VPU2|FARP1_MOUSE|T|371	>sp|F8VPU2|FARP1_MOUSE FERM, RhoGEF and pleckstrin domain-containing protein 1 OS=Mus musculus GN=Farp1 PE=1 SV=1	IHS(0.029)T(0.534)RS(0.372)LVS(0.065)QPTAPNSEVPK	0.77102				1.521
sp|G5E870|TRIPC_MOUSE|S|1030	>sp|G5E870|TRIPC_MOUSE E3 ubiquitin-protein ligase TRIP12 OS=Mus musculus GN=Trip12 PE=1 SV=1	DDSLDLS(0.283)PQGRLS(0.717)DVLKR		Light only
sp|G5E870|TRIPC_MOUSE|S|267	>sp|G5E870|TRIPC_MOUSE E3 ubiquitin-protein ligase TRIP12 OS=Mus musculus GN=Trip12 PE=1 SV=1	FDWAARFS(1)PK	0.6591	0.78124				1.2703
sp|G5E870|TRIPC_MOUSE|S|310	>sp|G5E870|TRIPC_MOUSE E3 ubiquitin-protein ligase TRIP12 OS=Mus musculus GN=Trip12 PE=1 SV=1	S(0.977)ES(0.023)PPAELPSLR	0.97479		0.84646	1.2843	0.89021	0.9284
sp|G5E870|TRIPC_MOUSE|S|312	>sp|G5E870|TRIPC_MOUSE E3 ubiquitin-protein ligase TRIP12 OS=Mus musculus GN=Trip12 PE=1 SV=1	S(0.002)ES(0.998)PPAELPSLRR	0.97273	0.96149	0.97212	0.89752	0.86204	0.84115
sp|G5E870|TRIPC_MOUSE|S|75	>sp|G5E870|TRIPC_MOUSE E3 ubiquitin-protein ligase TRIP12 OS=Mus musculus GN=Trip12 PE=1 SV=1	S(0.803)AS(0.196)PDYNRTNSPSSAK	0.83389	0.77147
sp|G5E870|TRIPC_MOUSE|S|77	>sp|G5E870|TRIPC_MOUSE E3 ubiquitin-protein ligase TRIP12 OS=Mus musculus GN=Trip12 PE=1 SV=1	S(0.04)AS(0.682)PDY(0.193)NRT(0.08)NS(0.003)PS(0.001)SAK					1.0199
sp|G5E870|TRIPC_MOUSE|T|1067	>sp|G5E870|TRIPC_MOUSE E3 ubiquitin-protein ligase TRIP12 OS=Mus musculus GN=Trip12 PE=1 SV=1	SPT(0.018)T(0.085)T(0.527)QS(0.363)PKS(0.003)S(0.004)FLASLNPK		0.98554
sp|G5E870|TRIPC_MOUSE|T|1457	>sp|G5E870|TRIPC_MOUSE E3 ubiquitin-protein ligase TRIP12 OS=Mus musculus GN=Trip12 PE=1 SV=1	AQTAPT(0.947)KT(0.053)SPR		0.89227
sp|G5E870|TRIPC_MOUSE|T|1459	>sp|G5E870|TRIPC_MOUSE E3 ubiquitin-protein ligase TRIP12 OS=Mus musculus GN=Trip12 PE=1 SV=1	AQTAPT(0.001)KT(0.992)S(0.007)PR		0.96773			1.0289	1.2766
sp|O08550|KMT2B_MOUSE|S|2286	>sp|O08550|KMT2B_MOUSE Histone-lysine N-methyltransferase 2B OS=Mus musculus GN=Kmt2b PE=1 SV=3;>tr|F8WJ40|F8WJ40_MOUSE Histone-lysine N-methyltransferase 2B OS=Mus musculus GN=Kmt2b PE=2 SV=1;>tr|F6W623|F6W623_MOUSE Histone-lysine N-methyltransferase 2B (	VS(0.011)T(0.112)FS(0.357)GRS(0.517)PPVPPPNKT(0.004)PR	0.594	0.73188				1.0421
sp|O08550|KMT2B_MOUSE|S|826	>sp|O08550|KMT2B_MOUSE Histone-lysine N-methyltransferase 2B OS=Mus musculus GN=Kmt2b PE=1 SV=3;>tr|F8WJ40|F8WJ40_MOUSE Histone-lysine N-methyltransferase 2B OS=Mus musculus GN=Kmt2b PE=2 SV=1;>tr|F6W623|F6W623_MOUSE Histone-lysine N-methyltransferase 2B (	VAASMPLS(1)PAVQTEEAVGTVK	0.845	0.97462	1.0813	1.3241	0.96551	0.84471
sp|O08550|KMT2B_MOUSE|S|866	>sp|O08550|KMT2B_MOUSE Histone-lysine N-methyltransferase 2B OS=Mus musculus GN=Kmt2b PE=1 SV=3;>tr|F8WJ40|F8WJ40_MOUSE Histone-lysine N-methyltransferase 2B OS=Mus musculus GN=Kmt2b PE=2 SV=1;>tr|F6W623|F6W623_MOUSE Histone-lysine N-methyltransferase 2B (	ASGPES(1)PLQGPR	1.0836	1.0841	1.0431	0.99926	0.95826	0.9328
sp|O08550|KMT2B_MOUSE|T|2079	>sp|O08550|KMT2B_MOUSE Histone-lysine N-methyltransferase 2B OS=Mus musculus GN=Kmt2b PE=1 SV=3;>tr|F8WJ40|F8WJ40_MOUSE Histone-lysine N-methyltransferase 2B OS=Mus musculus GN=Kmt2b PE=2 SV=1;>tr|F6W623|F6W623_MOUSE Histone-lysine N-methyltransferase 2B (	GQGT(1)PPSGPGVGR	1.0042	1.0877	0.95977	0.92113	1.3315	1.0515
sp|O08550|KMT2B_MOUSE|T|502	>sp|O08550|KMT2B_MOUSE Histone-lysine N-methyltransferase 2B OS=Mus musculus GN=Kmt2b PE=1 SV=3;>tr|F8WJ40|F8WJ40_MOUSE Histone-lysine N-methyltransferase 2B OS=Mus musculus GN=Kmt2b PE=2 SV=1	SGPEGT(0.979)LS(0.004)PT(0.013)PNPS(0.001)T(0.001)T(0.001)TGSPLEDSPTVVPK		0.68402
sp|O08553|DPYL2_MOUSE|S|517	>sp|O08553|DPYL2_MOUSE Dihydropyrimidinase-related protein 2 OS=Mus musculus GN=Dpysl2 PE=1 SV=2	T(0.054)VT(0.948)PAS(0.995)S(0.991)AKT(0.006)S(0.006)PAKQQAPPVR	Light only	1.0628	0.84173			1.1948
sp|O08553|DPYL2_MOUSE|S|518	>sp|O08553|DPYL2_MOUSE Dihydropyrimidinase-related protein 2 OS=Mus musculus GN=Dpysl2 PE=1 SV=2	T(0.039)VT(0.949)PAS(0.049)S(0.934)AKT(0.014)S(0.014)PAKQQAPPVR	Light only	1.0547	0.84173		1.1279
sp|O08553|DPYL2_MOUSE|S|522	>sp|O08553|DPYL2_MOUSE Dihydropyrimidinase-related protein 2 OS=Mus musculus GN=Dpysl2 PE=1 SV=2	TVTPAS(0.009)S(0.013)AKT(0.039)S(0.939)PAKQQAPPVR	1.067	1.0896		0.87681	1.0791	1.1715
sp|O08553|DPYL2_MOUSE|S|537	>sp|O08553|DPYL2_MOUSE Dihydropyrimidinase-related protein 2 OS=Mus musculus GN=Dpysl2 PE=1 SV=2	T(0.049)S(0.049)PAKQQAPPVRNLHQS(0.813)GFS(0.08)LS(0.009)GAQIDDNIPR			0.89731	0.93371
sp|O08553|DPYL2_MOUSE|T|509	>sp|O08553|DPYL2_MOUSE Dihydropyrimidinase-related protein 2 OS=Mus musculus GN=Dpysl2 PE=1 SV=2	GLYDGPVCEVSVT(1)PK	1.4897	1.3636	0.71994	0.68528	1.1107	0.94362
sp|O08553|DPYL2_MOUSE|T|514	>sp|O08553|DPYL2_MOUSE Dihydropyrimidinase-related protein 2 OS=Mus musculus GN=Dpysl2 PE=1 SV=2	T(0.013)VT(0.987)PAS(0.005)S(0.022)AKT(0.959)S(0.015)PAK	1.0079	0.93298	0.56208	0.57507	1.0222	1.1205
sp|O08553|DPYL2_MOUSE|T|521	>sp|O08553|DPYL2_MOUSE Dihydropyrimidinase-related protein 2 OS=Mus musculus GN=Dpysl2 PE=1 SV=2	TVTPASSAKT(1)SPAKQQAPPVR	1.0809	1.1212	1.01	0.91673	1.1513	1.1161
sp|O08579|EMD_MOUSE|S|111	>sp|O08579|EMD_MOUSE Emerin OS=Mus musculus GN=Emd PE=1 SV=1;>tr|I7HJS1|I7HJS1_MOUSE Emerin OS=Mus musculus GN=Emd PE=4 SV=1;>tr|Q3THM8|Q3THM8_MOUSE Emerin OS=Mus musculus GN=Emd PE=2 SV=1	T(0.002)Y(0.002)GEPES(0.767)VGMS(0.095)KS(0.095)FRQPGT(0.019)S(0.019)LVDADTFHHQVR	1.0331
sp|O08579|EMD_MOUSE|S|141	>sp|O08579|EMD_MOUSE Emerin OS=Mus musculus GN=Emd PE=1 SV=1;>tr|I7HJS1|I7HJS1_MOUSE Emerin OS=Mus musculus GN=Emd PE=4 SV=1	DDIFS(0.849)S(0.151)LEEEGKDRER			0.45856	Light only
sp|O08579|EMD_MOUSE|T|123	>sp|O08579|EMD_MOUSE Emerin OS=Mus musculus GN=Emd PE=1 SV=1;>tr|I7HJS1|I7HJS1_MOUSE Emerin OS=Mus musculus GN=Emd PE=4 SV=1;>tr|Q3THM8|Q3THM8_MOUSE Emerin OS=Mus musculus GN=Emd PE=2 SV=1	S(0.001)FRQPGT(0.958)S(0.041)LVDADTFHHQVR		1.192				0.93052
sp|O08579|EMD_MOUSE|T|30	>sp|O08579|EMD_MOUSE Emerin OS=Mus musculus GN=Emd PE=1 SV=1;>tr|Q3THM8|Q3THM8_MOUSE Emerin OS=Mus musculus GN=Emd PE=2 SV=1;>tr|B7FAU5|B7FAU5_MOUSE Emerin OS=Mus musculus GN=Emd PE=4 SV=1	QYNIPHGPIVGS(0.002)T(0.998)R		0.8499	Light only	Light only	1.9765
sp|O08582|GTPB1_MOUSE|S|12	>sp|O08582|GTPB1_MOUSE GTP-binding protein 1 OS=Mus musculus GN=Gtpbp1 PE=1 SV=2	S(0.051)RS(0.162)PVDS(0.785)PVPAS(0.001)MFAPEPSSPGAAR	0.80099	1.0167	1.1955	1.3831	Heavy only
sp|O08582|GTPB1_MOUSE|S|17	>sp|O08582|GTPB1_MOUSE GTP-binding protein 1 OS=Mus musculus GN=Gtpbp1 PE=1 SV=2	S(0.001)RS(0.001)PVDS(0.023)PVPAS(0.79)MFAPEPS(0.137)S(0.047)PGAAR	Heavy only
sp|O08582|GTPB1_MOUSE|S|24	>sp|O08582|GTPB1_MOUSE GTP-binding protein 1 OS=Mus musculus GN=Gtpbp1 PE=1 SV=2	SRSPVDSPVPASMFAPEPS(0.893)S(0.106)PGAAR	1.3314	1.4677	1.7118	1.6068	0.97286	0.93192
sp|O08582|GTPB1_MOUSE|S|25	>sp|O08582|GTPB1_MOUSE GTP-binding protein 1 OS=Mus musculus GN=Gtpbp1 PE=1 SV=2	SRSPVDSPVPASMFAPEPS(0.042)S(0.958)PGAAR	1.2459	1.387	1.7118	1.6068	0.97286	0.93192
sp|O08582|GTPB1_MOUSE|S|580	>sp|O08582|GTPB1_MOUSE GTP-binding protein 1 OS=Mus musculus GN=Gtpbp1 PE=1 SV=2	LLQTT(0.003)NNS(0.996)PMNS(0.001)KPQQIK	0.8534	0.82271		0.65013	1.3359	1.2204
sp|O08582|GTPB1_MOUSE|S|584	>sp|O08582|GTPB1_MOUSE GTP-binding protein 1 OS=Mus musculus GN=Gtpbp1 PE=1 SV=2	LLQT(0.005)T(0.005)NNS(0.025)PMNS(0.966)KPQQIK	0.8396	0.73914			1.4985
sp|O08582|GTPB1_MOUSE|S|6	>sp|O08582|GTPB1_MOUSE GTP-binding protein 1 OS=Mus musculus GN=Gtpbp1 PE=1 SV=2	S(0.809)RS(0.177)PVDS(0.014)PVPAS(0.011)MFAPEPS(0.494)S(0.494)PGAAR			1.2881	1.3017	0.75973	0.96543
sp|O08582|GTPB1_MOUSE|S|8	>sp|O08582|GTPB1_MOUSE GTP-binding protein 1 OS=Mus musculus GN=Gtpbp1 PE=1 SV=2	S(0.006)RS(0.994)PVDSPVPASMFAPEPSSPGAAR	1.0384	1.1565	1.1883	1.4395	0.69877	0.67942
sp|O08582|GTPB1_MOUSE|T|577	>sp|O08582|GTPB1_MOUSE GTP-binding protein 1 OS=Mus musculus GN=Gtpbp1 PE=1 SV=2	LLQT(0.015)T(0.983)NNS(0.002)PMNSKPQQIK	0.83679	0.88572			1.3755
sp|O08583|THOC4_MOUSE|S|237	>sp|O08583|THOC4_MOUSE THO complex subunit 4 OS=Mus musculus GN=Alyref PE=1 SV=3;>tr|G3X9I4|G3X9I4_MOUSE Aly/REF export factor 2 OS=Mus musculus GN=Alyref2 PE=4 SV=1;>sp|Q9JJW6|ALRF2_MOUSE Aly/REF export factor 2 OS=Mus musculus GN=Alyref2 PE=1 SV=1	QQLS(1)AEELDAQLDAYNAR	1.7467	1.8076	4.9281	5.4477	1.1443	0.93457
sp|O08583|THOC4_MOUSE|S|34	>sp|O08583|THOC4_MOUSE THO complex subunit 4 OS=Mus musculus GN=Alyref PE=1 SV=3	GRAGS(1)QGGRGGAVQAAAR	0.52345	0.46861	0.30551	0.35551	0.68249	Light only
sp|O08584|KLF6_MOUSE|S|171	>sp|O08584|KLF6_MOUSE Krueppel-like factor 6 OS=Mus musculus GN=Klf6 PE=2 SV=3;>tr|Q8BPQ2|Q8BPQ2_MOUSE Krueppel-like factor 6 OS=Mus musculus GN=Klf6 PE=2 SV=1	ESSQLWGCGPGDLPS(1)PGKVR	Light only		Light only
sp|O08599|STXB1_MOUSE|S|506	>sp|O08599|STXB1_MOUSE Syntaxin-binding protein 1 OS=Mus musculus GN=Stxbp1 PE=1 SV=2	S(0.775)S(0.187)AS(0.037)FS(0.001)TTAVSAR	Heavy only
sp|O08599|STXB1_MOUSE|S|509	>sp|O08599|STXB1_MOUSE Syntaxin-binding protein 1 OS=Mus musculus GN=Stxbp1 PE=1 SV=2	S(0.095)S(0.358)AS(0.545)FS(0.002)T(0.001)TAVSAR		1.2799	1.6458		0.98394	0.9251
sp|O08648|M3K4_MOUSE|S|114	>sp|O08648|M3K4_MOUSE Mitogen-activated protein kinase kinase kinase 4 OS=Mus musculus GN=Map3k4 PE=1 SV=2	MNT(0.011)PS(0.889)QS(0.1)PHKDLGK						1.5251
sp|O08648|M3K4_MOUSE|S|116	>sp|O08648|M3K4_MOUSE Mitogen-activated protein kinase kinase kinase 4 OS=Mus musculus GN=Map3k4 PE=1 SV=2	MNT(0.001)PS(0.056)QS(0.943)PHKDLGK					1.3397
sp|O08648|M3K4_MOUSE|S|1241	>sp|O08648|M3K4_MOUSE Mitogen-activated protein kinase kinase kinase 4 OS=Mus musculus GN=Map3k4 PE=1 SV=2	HS(0.002)S(0.996)PT(0.002)EERDEPAYPR	1.0637	1.1105	1.062	0.95805	1.2901	0.98019
sp|O08648|M3K4_MOUSE|S|1263	>sp|O08648|M3K4_MOUSE Mitogen-activated protein kinase kinase kinase 4 OS=Mus musculus GN=Map3k4 PE=1 SV=2	SDS(0.003)S(0.028)GS(0.028)T(0.091)RRS(0.85)WELR		0.97376
sp|O08648|M3K4_MOUSE|T|1243	>sp|O08648|M3K4_MOUSE Mitogen-activated protein kinase kinase kinase 4 OS=Mus musculus GN=Map3k4 PE=1 SV=2	HS(0.001)S(0.066)PT(0.933)EERDEPAYPR				0.92628
sp|O08648|M3K4_MOUSE|T|1260	>sp|O08648|M3K4_MOUSE Mitogen-activated protein kinase kinase kinase 4 OS=Mus musculus GN=Map3k4 PE=1 SV=2	S(0.001)DS(0.001)S(0.002)GS(0.005)T(0.973)RRS(0.018)WELR			1.1331	1.1047
sp|O08715|AKAP1_MOUSE|S|101	>sp|O08715|AKAP1_MOUSE A-kinase anchor protein 1, mitochondrial OS=Mus musculus GN=Akap1 PE=1 SV=4	RRS(0.994)ES(0.006)SGNLPSVADTR	1.1583	1.0357	1.2376	1.0649	0.64073	0.80301
sp|O08715|AKAP1_MOUSE|S|103	>sp|O08715|AKAP1_MOUSE A-kinase anchor protein 1, mitochondrial OS=Mus musculus GN=Akap1 PE=1 SV=4	S(0.006)ES(0.975)S(0.019)GNLPSVADTR	Light only	Light only	0.82865	0.7852	1.2995	1.3658
sp|O08715|AKAP1_MOUSE|S|104	>sp|O08715|AKAP1_MOUSE A-kinase anchor protein 1, mitochondrial OS=Mus musculus GN=Akap1 PE=1 SV=4	RS(0.033)ES(0.062)S(0.887)GNLPS(0.005)VADT(0.013)R	0.75934	0.75973	0.81769	0.772		1.3661
sp|O08715|AKAP1_MOUSE|S|55	>sp|O08715|AKAP1_MOUSE A-kinase anchor protein 1, mitochondrial OS=Mus musculus GN=Akap1 PE=1 SV=4	RLS(1)EEACPGVLSVAPTVTQPPGREEQR	0.94574	0.95064	1.1368	1.1224	0.98216	0.87424
sp|O08750|NFIL3_MOUSE|S|285	>sp|O08750|NFIL3_MOUSE Nuclear factor interleukin-3-regulated protein OS=Mus musculus GN=Nfil3 PE=1 SV=1	TSEADEGVVGKS(0.781)S(0.219)DGEDEQQVPKGPIHSPVELQR			0.85151
sp|O08750|NFIL3_MOUSE|S|301	>sp|O08750|NFIL3_MOUSE Nuclear factor interleukin-3-regulated protein OS=Mus musculus GN=Nfil3 PE=1 SV=1	GPIHS(1)PVELQR	0.67956	0.46512	0.5993	0.60798	0.73525	0.74711
sp|O08750|NFIL3_MOUSE|T|453	>sp|O08750|NFIL3_MOUSE Nuclear factor interleukin-3-regulated protein OS=Mus musculus GN=Nfil3 PE=1 SV=1	FIAT(1)QPISASDSR	1.0245					0.92864
sp|O08784|TCOF_MOUSE|S|1128	>sp|O08784|TCOF_MOUSE Treacle protein OS=Mus musculus GN=Tcof1 PE=1 SV=1;>tr|H3BL37|H3BL37_MOUSE Treacle protein OS=Mus musculus GN=Tcof1 PE=2 SV=1	KST(0.001)S(0.002)S(0.036)S(0.96)PAPT(0.001)QTLPNSITQR			0.80812
sp|O08784|TCOF_MOUSE|S|1191	>sp|O08784|TCOF_MOUSE Treacle protein OS=Mus musculus GN=Tcof1 PE=1 SV=1;>tr|H3BL37|H3BL37_MOUSE Treacle protein OS=Mus musculus GN=Tcof1 PE=2 SV=1	RKLS(1)GDLEAGAPK	0.50326	0.45306	1.1018	1.0026	0.90771	0.9273
sp|O08784|TCOF_MOUSE|S|1213	>sp|O08784|TCOF_MOUSE Treacle protein OS=Mus musculus GN=Tcof1 PE=1 SV=1;>tr|H3BL37|H3BL37_MOUSE Treacle protein OS=Mus musculus GN=Tcof1 PE=2 SV=1	AS(0.939)AVS(0.058)PEKAPMT(0.003)SK			1.0121	0.85334	0.87542	0.84812
sp|O08784|TCOF_MOUSE|S|1216	>sp|O08784|TCOF_MOUSE Treacle protein OS=Mus musculus GN=Tcof1 PE=1 SV=1;>tr|H3BL37|H3BL37_MOUSE Treacle protein OS=Mus musculus GN=Tcof1 PE=2 SV=1	ASAVS(1)PEKAPMTSKAK	0.78527	0.80061	0.88284	0.83595	0.92574	0.91182
sp|O08784|TCOF_MOUSE|S|1301	>sp|O08784|TCOF_MOUSE Treacle protein OS=Mus musculus GN=Tcof1 PE=1 SV=1;>tr|H3BL37|H3BL37_MOUSE Treacle protein OS=Mus musculus GN=Tcof1 PE=2 SV=1	SLAKDS(0.987)AS(0.012)PIQKK	0.83394	0.90569	0.82458	0.88935	0.56525	0.9531
sp|O08784|TCOF_MOUSE|S|1303	>sp|O08784|TCOF_MOUSE Treacle protein OS=Mus musculus GN=Tcof1 PE=1 SV=1;>tr|H3BL37|H3BL37_MOUSE Treacle protein OS=Mus musculus GN=Tcof1 PE=2 SV=1	SLAKDS(0.087)AS(0.913)PIQK		0.94069	0.77132	0.69637	0.94022	0.93926
sp|O08784|TCOF_MOUSE|S|151	>sp|O08784|TCOF_MOUSE Treacle protein OS=Mus musculus GN=Tcof1 PE=1 SV=1;>tr|H3BL37|H3BL37_MOUSE Treacle protein OS=Mus musculus GN=Tcof1 PE=2 SV=1;>tr|Q05CS0|Q05CS0_MOUSE Tcof1 protein OS=Mus musculus GN=Tcof1 PE=2 SV=1;>tr|H3BIX0|H3BIX0_MOUSE Treacle pro	TVVHLLS(0.985)GKS(0.015)PK	0.67349	0.83364	0.71844	0.58091	Light only	0.94425
sp|O08784|TCOF_MOUSE|S|154	>sp|O08784|TCOF_MOUSE Treacle protein OS=Mus musculus GN=Tcof1 PE=1 SV=1;>tr|H3BL37|H3BL37_MOUSE Treacle protein OS=Mus musculus GN=Tcof1 PE=2 SV=1;>tr|Q05CS0|Q05CS0_MOUSE Tcof1 protein OS=Mus musculus GN=Tcof1 PE=2 SV=1;>tr|H3BIX0|H3BIX0_MOUSE Treacle pro	TVVHLLSGKS(1)PK	0.72796	0.73994	0.72644	0.77895	1.0018	1.0096
sp|O08784|TCOF_MOUSE|S|169	>sp|O08784|TCOF_MOUSE Treacle protein OS=Mus musculus GN=Tcof1 PE=1 SV=1;>tr|H3BL37|H3BL37_MOUSE Treacle protein OS=Mus musculus GN=Tcof1 PE=2 SV=1;>tr|Q05CS0|Q05CS0_MOUSE Tcof1 protein OS=Mus musculus GN=Tcof1 PE=2 SV=1;>tr|H3BIX0|H3BIX0_MOUSE Treacle pro	KS(0.001)AEPLANT(0.011)VLAS(0.992)ET(0.994)EEEGNAQALGPT(0.002)AK	0.64983	0.69536	1.0371	1.1309	0.93833
sp|O08784|TCOF_MOUSE|S|309	>sp|O08784|TCOF_MOUSE Treacle protein OS=Mus musculus GN=Tcof1 PE=1 SV=1;>tr|H3BL37|H3BL37_MOUSE Treacle protein OS=Mus musculus GN=Tcof1 PE=2 SV=1;>tr|Q05CS0|Q05CS0_MOUSE Tcof1 protein OS=Mus musculus GN=Tcof1 PE=2 SV=1;>tr|H3BIX0|H3BIX0_MOUSE Treacle pro	ADS(1)VSAKGISGK		0.87109			0.81613	0.70608
sp|O08784|TCOF_MOUSE|S|311	>sp|O08784|TCOF_MOUSE Treacle protein OS=Mus musculus GN=Tcof1 PE=1 SV=1;>tr|H3BL37|H3BL37_MOUSE Treacle protein OS=Mus musculus GN=Tcof1 PE=2 SV=1;>tr|Q05CS0|Q05CS0_MOUSE Tcof1 protein OS=Mus musculus GN=Tcof1 PE=2 SV=1;>tr|H3BIX0|H3BIX0_MOUSE Treacle pro	AS(0.003)GKGPHVRADS(0.252)VS(0.746)AK	0.97494	0.80584				1.1113
sp|O08784|TCOF_MOUSE|S|387	>sp|O08784|TCOF_MOUSE Treacle protein OS=Mus musculus GN=Tcof1 PE=1 SV=1;>tr|H3BL37|H3BL37_MOUSE Treacle protein OS=Mus musculus GN=Tcof1 PE=2 SV=1;>tr|Q05CS0|Q05CS0_MOUSE Tcof1 protein OS=Mus musculus GN=Tcof1 PE=2 SV=1;>tr|H3BIX0|H3BIX0_MOUSE Treacle pro	GT(0.002)S(0.002)APAKES(0.25)S(0.703)QKGAPAVT(0.044)PGK						0.81985
sp|O08784|TCOF_MOUSE|S|590	>sp|O08784|TCOF_MOUSE Treacle protein OS=Mus musculus GN=Tcof1 PE=1 SV=1;>tr|H3BL37|H3BL37_MOUSE Treacle protein OS=Mus musculus GN=Tcof1 PE=2 SV=1;>tr|Q05CS0|Q05CS0_MOUSE Tcof1 protein OS=Mus musculus GN=Tcof1 PE=2 SV=1;>tr|H3BIX0|H3BIX0_MOUSE Treacle pro	AGAVT(0.001)S(0.145)S(0.145)AS(0.675)LS(0.032)S(0.001)PALAK				3.9562	0.90336
sp|O08784|TCOF_MOUSE|S|592	>sp|O08784|TCOF_MOUSE Treacle protein OS=Mus musculus GN=Tcof1 PE=1 SV=1;>tr|H3BL37|H3BL37_MOUSE Treacle protein OS=Mus musculus GN=Tcof1 PE=2 SV=1;>tr|Q05CS0|Q05CS0_MOUSE Tcof1 protein OS=Mus musculus GN=Tcof1 PE=2 SV=1;>tr|H3BIX0|H3BIX0_MOUSE Treacle pro	AGAVTSSAS(0.009)LS(0.714)S(0.278)PALAK	0.57353	0.5849	0.4671	0.45598	0.67039	0.83434
sp|O08784|TCOF_MOUSE|S|593	>sp|O08784|TCOF_MOUSE Treacle protein OS=Mus musculus GN=Tcof1 PE=1 SV=1;>tr|H3BL37|H3BL37_MOUSE Treacle protein OS=Mus musculus GN=Tcof1 PE=2 SV=1;>tr|Q05CS0|Q05CS0_MOUSE Tcof1 protein OS=Mus musculus GN=Tcof1 PE=2 SV=1;>tr|H3BIX0|H3BIX0_MOUSE Treacle pro	AGAVTSSAS(0.01)LS(0.215)S(0.775)PALAK	0.5727				0.88243	0.95772
sp|O08784|TCOF_MOUSE|S|852	>sp|O08784|TCOF_MOUSE Treacle protein OS=Mus musculus GN=Tcof1 PE=1 SV=1;>tr|H3BL37|H3BL37_MOUSE Treacle protein OS=Mus musculus GN=Tcof1 PE=2 SV=1;>tr|Q05CS0|Q05CS0_MOUSE Tcof1 protein OS=Mus musculus GN=Tcof1 PE=2 SV=1;>tr|H3BIX0|H3BIX0_MOUSE Treacle pro	S(0.003)PPVS(0.11)VNRNS(0.672)S(0.206)PAVPAPT(0.008)PEGVQAVNTTK	0.54962	0.53984	0.59858		0.79588	0.80731
sp|O08784|TCOF_MOUSE|S|853	>sp|O08784|TCOF_MOUSE Treacle protein OS=Mus musculus GN=Tcof1 PE=1 SV=1;>tr|H3BL37|H3BL37_MOUSE Treacle protein OS=Mus musculus GN=Tcof1 PE=2 SV=1;>tr|Q05CS0|Q05CS0_MOUSE Tcof1 protein OS=Mus musculus GN=Tcof1 PE=2 SV=1;>tr|H3BIX0|H3BIX0_MOUSE Treacle pro	NS(0.056)S(0.943)PAVPAPTPEGVQAVNTTK	0.52359	0.54767	0.69021	0.63346	0.82045	0.84103
sp|O08784|TCOF_MOUSE|T|1125	>sp|O08784|TCOF_MOUSE Treacle protein OS=Mus musculus GN=Tcof1 PE=1 SV=1;>tr|H3BL37|H3BL37_MOUSE Treacle protein OS=Mus musculus GN=Tcof1 PE=2 SV=1	KST(0.999)SSSPAPT(0.001)QTLPNSITQR	0.80812	0.79784	0.80494	0.77808	0.96724	1.019
sp|O08784|TCOF_MOUSE|T|1132	>sp|O08784|TCOF_MOUSE Treacle protein OS=Mus musculus GN=Tcof1 PE=1 SV=1;>tr|H3BL37|H3BL37_MOUSE Treacle protein OS=Mus musculus GN=Tcof1 PE=2 SV=1	S(0.002)T(0.028)S(0.052)S(0.052)S(0.052)PAPT(0.727)QT(0.087)LPNSITQR			0.82322
sp|O08784|TCOF_MOUSE|T|1134	>sp|O08784|TCOF_MOUSE Treacle protein OS=Mus musculus GN=Tcof1 PE=1 SV=1;>tr|H3BL37|H3BL37_MOUSE Treacle protein OS=Mus musculus GN=Tcof1 PE=2 SV=1	S(0.001)T(0.002)S(0.003)S(0.06)S(0.06)PAPT(0.343)QT(0.53)LPNSITQR				0.79711
sp|O08784|TCOF_MOUSE|T|165	>sp|O08784|TCOF_MOUSE Treacle protein OS=Mus musculus GN=Tcof1 PE=1 SV=1;>tr|H3BL37|H3BL37_MOUSE Treacle protein OS=Mus musculus GN=Tcof1 PE=2 SV=1;>tr|Q05CS0|Q05CS0_MOUSE Tcof1 protein OS=Mus musculus GN=Tcof1 PE=2 SV=1;>tr|H3BIX0|H3BIX0_MOUSE Treacle pro	S(0.052)AEPLANT(0.828)VLAS(0.052)ET(0.067)EEEGNAQALGPTAK			0.82346
sp|O08784|TCOF_MOUSE|T|171	>sp|O08784|TCOF_MOUSE Treacle protein OS=Mus musculus GN=Tcof1 PE=1 SV=1;>tr|H3BL37|H3BL37_MOUSE Treacle protein OS=Mus musculus GN=Tcof1 PE=2 SV=1;>tr|Q05CS0|Q05CS0_MOUSE Tcof1 protein OS=Mus musculus GN=Tcof1 PE=2 SV=1;>tr|H3BIX0|H3BIX0_MOUSE Treacle pro	KSAEPLANTVLASET(1)EEEGNAQALGPTAK	0.70468	0.67956	0.73736	0.72482		1.0212
sp|O08784|TCOF_MOUSE|T|248	>sp|O08784|TCOF_MOUSE Treacle protein OS=Mus musculus GN=Tcof1 PE=1 SV=1;>tr|H3BL37|H3BL37_MOUSE Treacle protein OS=Mus musculus GN=Tcof1 PE=2 SV=1;>tr|Q05CS0|Q05CS0_MOUSE Tcof1 protein OS=Mus musculus GN=Tcof1 PE=2 SV=1;>tr|H3BIX0|H3BIX0_MOUSE Treacle pro	LGNVAPT(1)PAKPAR	0.50734	0.48313	0.16279	0.59855	1.5917	1.705
sp|O08784|TCOF_MOUSE|T|324	>sp|O08784|TCOF_MOUSE Treacle protein OS=Mus musculus GN=Tcof1 PE=1 SV=1;>tr|H3BL37|H3BL37_MOUSE Treacle protein OS=Mus musculus GN=Tcof1 PE=2 SV=1;>tr|Q05CS0|Q05CS0_MOUSE Tcof1 protein OS=Mus musculus GN=Tcof1 PE=2 SV=1;>tr|H3BIX0|H3BIX0_MOUSE Treacle pro	GPILAT(1)PGKTGPAATQAK	0.48684	0.47823	Light only	0.18598	1.43	1.589
sp|O08784|TCOF_MOUSE|T|379	>sp|O08784|TCOF_MOUSE Treacle protein OS=Mus musculus GN=Tcof1 PE=1 SV=1;>tr|H3BL37|H3BL37_MOUSE Treacle protein OS=Mus musculus GN=Tcof1 PE=2 SV=1;>tr|Q05CS0|Q05CS0_MOUSE Tcof1 protein OS=Mus musculus GN=Tcof1 PE=2 SV=1;>tr|H3BIX0|H3BIX0_MOUSE Treacle pro	GT(0.981)S(0.002)APAKES(0.009)S(0.009)QKGAPAVTPGK	2.5486
sp|O08784|TCOF_MOUSE|T|395	>sp|O08784|TCOF_MOUSE Treacle protein OS=Mus musculus GN=Tcof1 PE=1 SV=1;>tr|H3BL37|H3BL37_MOUSE Treacle protein OS=Mus musculus GN=Tcof1 PE=2 SV=1;>tr|Q05CS0|Q05CS0_MOUSE Tcof1 protein OS=Mus musculus GN=Tcof1 PE=2 SV=1;>tr|H3BIX0|H3BIX0_MOUSE Treacle pro	GTSAPAKESSQKGAPAVT(1)PGK		Light only
sp|O08784|TCOF_MOUSE|T|453	>sp|O08784|TCOF_MOUSE Treacle protein OS=Mus musculus GN=Tcof1 PE=1 SV=1;>tr|H3BL37|H3BL37_MOUSE Treacle protein OS=Mus musculus GN=Tcof1 PE=2 SV=1;>tr|Q05CS0|Q05CS0_MOUSE Tcof1 protein OS=Mus musculus GN=Tcof1 PE=2 SV=1;>tr|H3BIX0|H3BIX0_MOUSE Treacle pro	SSQVRPVST(0.083)VT(0.916)PGSS(0.001)GK	0.42375
sp|O08784|TCOF_MOUSE|T|697	>sp|O08784|TCOF_MOUSE Treacle protein OS=Mus musculus GN=Tcof1 PE=1 SV=1;>tr|H3BL37|H3BL37_MOUSE Treacle protein OS=Mus musculus GN=Tcof1 PE=2 SV=1;>tr|Q05CS0|Q05CS0_MOUSE Tcof1 protein OS=Mus musculus GN=Tcof1 PE=2 SV=1;>tr|H3BIX0|H3BIX0_MOUSE Treacle pro	ANPPPT(0.626)KT(0.369)PPAS(0.005)ASGK	0.40235			Light only
sp|O08784|TCOF_MOUSE|T|699	>sp|O08784|TCOF_MOUSE Treacle protein OS=Mus musculus GN=Tcof1 PE=1 SV=1;>tr|H3BL37|H3BL37_MOUSE Treacle protein OS=Mus musculus GN=Tcof1 PE=2 SV=1;>tr|Q05CS0|Q05CS0_MOUSE Tcof1 protein OS=Mus musculus GN=Tcof1 PE=2 SV=1;>tr|H3BIX0|H3BIX0_MOUSE Treacle pro	ANPPPT(0.064)KT(0.906)PPAS(0.022)AS(0.008)GK		0.50518			1.3806	1.7587
sp|O08784|TCOF_MOUSE|T|860	>sp|O08784|TCOF_MOUSE Treacle protein OS=Mus musculus GN=Tcof1 PE=1 SV=1;>tr|H3BL37|H3BL37_MOUSE Treacle protein OS=Mus musculus GN=Tcof1 PE=2 SV=1;>tr|Q05CS0|Q05CS0_MOUSE Tcof1 protein OS=Mus musculus GN=Tcof1 PE=2 SV=1;>tr|H3BIX0|H3BIX0_MOUSE Treacle pro	NSSPAVPAPT(1)PEGVQAVNTTKK	0.88035	0.94934		0.97794	0.91007	0.90651
sp|O08784|TCOF_MOUSE|T|908	>sp|O08784|TCOF_MOUSE Treacle protein OS=Mus musculus GN=Tcof1 PE=1 SV=1;>tr|H3BL37|H3BL37_MOUSE Treacle protein OS=Mus musculus GN=Tcof1 PE=2 SV=1;>tr|Q05CS0|Q05CS0_MOUSE Tcof1 protein OS=Mus musculus GN=Tcof1 PE=2 SV=1;>tr|H3BIX0|H3BIX0_MOUSE Treacle pro	TSVT(0.908)T(0.092)PAALSR		0.50192			1.2037	1.1165
sp|O08784|TCOF_MOUSE|T|909	>sp|O08784|TCOF_MOUSE Treacle protein OS=Mus musculus GN=Tcof1 PE=1 SV=1;>tr|H3BL37|H3BL37_MOUSE Treacle protein OS=Mus musculus GN=Tcof1 PE=2 SV=1;>tr|Q05CS0|Q05CS0_MOUSE Tcof1 protein OS=Mus musculus GN=Tcof1 PE=2 SV=1;>tr|H3BIX0|H3BIX0_MOUSE Treacle pro	TSVT(0.139)T(0.861)PAALSR	0.52577		0.22129	0.20685		1.2712
sp|O08785|CLOCK_MOUSE|S|427	>sp|O08785|CLOCK_MOUSE Circadian locomoter output cycles protein kaput OS=Mus musculus GN=Clock PE=1 SV=1	FDHS(0.988)PT(0.012)PSASSR	0.91017	0.68776			0.88667	0.79252
sp|O08785|CLOCK_MOUSE|T|847	>sp|O08785|CLOCK_MOUSE Circadian locomoter output cycles protein kaput OS=Mus musculus GN=Clock PE=1 SV=1	HRT(0.035)DS(0.054)LT(0.911)DPSKVQPQ		0.9391			0.96283
sp|O08795|GLU2B_MOUSE|S|168	>sp|O08795|GLU2B_MOUSE Glucosidase 2 subunit beta OS=Mus musculus GN=Prkcsh PE=1 SV=1	LLELQAGKKS(0.999)LEDQVET(0.001)LR	0.78744	0.75433	1.0759
sp|O08796|EF2K_MOUSE|S|358	>sp|O08796|EF2K_MOUSE Eukaryotic elongation factor 2 kinase OS=Mus musculus GN=Eef2k PE=1 SV=1	TILRGT(0.002)EEKCGS(0.998)PR	1.0166	0.84755				0.69544
sp|O08796|EF2K_MOUSE|S|365	>sp|O08796|EF2K_MOUSE Eukaryotic elongation factor 2 kinase OS=Mus musculus GN=Eef2k PE=1 SV=1	T(0.011)LS(0.699)S(0.29)SRPPLLLR	Light only	0.8217		Light only	0.57355	0.57771
sp|O08796|EF2K_MOUSE|S|366	>sp|O08796|EF2K_MOUSE Eukaryotic elongation factor 2 kinase OS=Mus musculus GN=Eef2k PE=1 SV=1	T(0.033)LS(0.2)S(0.767)SRPPLLLR	1.0436					Light only
sp|O08796|EF2K_MOUSE|S|367	>sp|O08796|EF2K_MOUSE Eukaryotic elongation factor 2 kinase OS=Mus musculus GN=Eef2k PE=1 SV=1	IRT(0.039)LS(0.004)S(0.116)S(0.84)RPPLLLR	1.1184
sp|O08796|EF2K_MOUSE|S|73	>sp|O08796|EF2K_MOUSE Eukaryotic elongation factor 2 kinase OS=Mus musculus GN=Eef2k PE=1 SV=1;>tr|Q3UWZ1|Q3UWZ1_MOUSE Eukaryotic elongation factor 2 kinase OS=Mus musculus GN=Eef2k PE=2 SV=1;>tr|D3Z088|D3Z088_MOUSE Eukaryotic elongation factor 2 kinase (F	TECGS(0.002)T(0.035)GS(0.956)PAS(0.006)S(0.001)FHFK	0.75932
sp|O08796|EF2K_MOUSE|T|363	>sp|O08796|EF2K_MOUSE Eukaryotic elongation factor 2 kinase OS=Mus musculus GN=Eef2k PE=1 SV=1	T(0.967)LS(0.026)S(0.004)S(0.002)RPPLLLR	1.1178	0.96943			0.56386	0.67558
sp|O08796|EF2K_MOUSE|T|66	>sp|O08796|EF2K_MOUSE Eukaryotic elongation factor 2 kinase OS=Mus musculus GN=Eef2k PE=1 SV=1;>tr|Q3UWZ1|Q3UWZ1_MOUSE Eukaryotic elongation factor 2 kinase OS=Mus musculus GN=Eef2k PE=2 SV=1;>tr|D3Z088|D3Z088_MOUSE Eukaryotic elongation factor 2 kinase (F	T(0.837)ECGS(0.002)T(0.157)GS(0.002)PASSFHFKEAWK	0.73883
sp|O08796|EF2K_MOUSE|T|71	>sp|O08796|EF2K_MOUSE Eukaryotic elongation factor 2 kinase OS=Mus musculus GN=Eef2k PE=1 SV=1;>tr|Q3UWZ1|Q3UWZ1_MOUSE Eukaryotic elongation factor 2 kinase OS=Mus musculus GN=Eef2k PE=2 SV=1;>tr|D3Z088|D3Z088_MOUSE Eukaryotic elongation factor 2 kinase (F	TECGS(0.001)T(0.999)GSPASSFHFK	0.70544	0.77818		Light only	1.0029	0.84498
sp|O08856|ELL_MOUSE|S|299	>sp|O08856|ELL_MOUSE RNA polymerase II elongation factor ELL OS=Mus musculus GN=Ell PE=2 SV=2	KLCQPQNAT(0.021)T(0.021)DS(0.725)S(0.232)PPREHGR		1.0121	1.0824
sp|O08856|ELL_MOUSE|S|310	>sp|O08856|ELL_MOUSE RNA polymerase II elongation factor ELL OS=Mus musculus GN=Ell PE=2 SV=2	S(0.007)AS(0.954)PS(0.033)QKRPT(0.007)DFIDPLASK		0.91271	0.88059			0.89577
sp|O08856|ELL_MOUSE|T|296	>sp|O08856|ELL_MOUSE RNA polymerase II elongation factor ELL OS=Mus musculus GN=Ell PE=2 SV=2	KLCQPQNAT(0.685)T(0.242)DS(0.037)S(0.037)PPREHGR		1.0331
sp|O08856|ELL_MOUSE|T|317	>sp|O08856|ELL_MOUSE RNA polymerase II elongation factor ELL OS=Mus musculus GN=Ell PE=2 SV=2	S(0.081)AS(0.023)PS(0.214)QKRPT(0.682)DFIDPLASK	0.8948	0.87401			1.0551	0.87025
sp|O08858|SSR5_MOUSE|S|339	>sp|O08858|SSR5_MOUSE Somatostatin receptor type 5 OS=Mus musculus GN=Sstr5 PE=1 SV=3	PDKS(0.999)GRPQT(0.001)T(0.001)LPT(1)R			Light only		Light only
sp|O08858|SSR5_MOUSE|T|348	>sp|O08858|SSR5_MOUSE Somatostatin receptor type 5 OS=Mus musculus GN=Sstr5 PE=1 SV=3	PDKS(0.999)GRPQT(0.001)T(0.001)LPT(1)R			Light only		Light only
sp|O08901|BUB1_MOUSE|S|176	>sp|O08901|BUB1_MOUSE Mitotic checkpoint serine/threonine-protein kinase BUB1 OS=Mus musculus GN=Bub1 PE=2 SV=1;>tr|A2APR8|A2APR8_MOUSE Mitotic checkpoint serine/threonine-protein kinase BUB1 OS=Mus musculus GN=Bub1 PE=4 SV=1	LTGIHLPAQAT(0.002)T(0.002)S(0.002)EPLHS(0.005)AQILNQVMMT(0.203)NS(0.577)S(0.203)PEKNS(0.006)ACVPK	1.42
sp|O08901|BUB1_MOUSE|S|177	>sp|O08901|BUB1_MOUSE Mitotic checkpoint serine/threonine-protein kinase BUB1 OS=Mus musculus GN=Bub1 PE=2 SV=1;>tr|A2APR8|A2APR8_MOUSE Mitotic checkpoint serine/threonine-protein kinase BUB1 OS=Mus musculus GN=Bub1 PE=4 SV=1	LTGIHLPAQATTSEPLHSAQILNQVMMT(0.058)NS(0.199)S(0.723)PEKNS(0.021)ACVPK	1.1995	1.6031			1.1201
sp|O08901|BUB1_MOUSE|T|174	>sp|O08901|BUB1_MOUSE Mitotic checkpoint serine/threonine-protein kinase BUB1 OS=Mus musculus GN=Bub1 PE=2 SV=1	LTGIHLPAQATTSEPLHSAQILNQVMMT(0.608)NS(0.192)S(0.192)PEKNS(0.008)ACVPK		1.3493
sp|O08919|NUMBL_MOUSE|S|324	>sp|O08919|NUMBL_MOUSE Numb-like protein OS=Mus musculus GN=Numbl PE=1 SV=3	QLS(1)LRLNELPSTLQR	1.3486	1.0281	1.028	1.0486	0.98674	0.98045
sp|O08919|NUMBL_MOUSE|T|409	>sp|O08919|NUMBL_MOUSE Numb-like protein OS=Mus musculus GN=Numbl PE=1 SV=3	RT(0.87)PS(0.049)EAERWLEEVS(0.081)QVAK	1.0785
sp|O08997|ATOX1_MOUSE|S|44	>sp|O08997|ATOX1_MOUSE Copper transport protein ATOX1 OS=Mus musculus GN=Atox1 PE=2 SV=1	VCIDS(0.537)EHS(0.154)S(0.154)DT(0.154)LLATLNKTGK	0.86983
sp|O08997|ATOX1_MOUSE|T|50	>sp|O08997|ATOX1_MOUSE Copper transport protein ATOX1 OS=Mus musculus GN=Atox1 PE=2 SV=1	VCIDS(0.037)EHS(0.125)S(0.107)DT(0.73)LLAT(0.002)LNKTGK					1.2545
sp|O09000|NCOA3_MOUSE|S|260	>sp|O09000|NCOA3_MOUSE Nuclear receptor coactivator 3 OS=Mus musculus GN=Ncoa3 PE=1 SV=2;>tr|A2A468|A2A468_MOUSE Nuclear receptor coactivator 3 OS=Mus musculus GN=Ncoa3 PE=4 SV=1;>tr|Q05BA5|Q05BA5_MOUSE Nuclear receptor coactivator 3 OS=Mus musculus GN=Nco	RVTAPFPS(0.904)S(0.085)PES(0.001)FIT(0.01)R			Light only		Light only
sp|O09000|NCOA3_MOUSE|S|261	>sp|O09000|NCOA3_MOUSE Nuclear receptor coactivator 3 OS=Mus musculus GN=Ncoa3 PE=1 SV=2;>tr|A2A468|A2A468_MOUSE Nuclear receptor coactivator 3 OS=Mus musculus GN=Ncoa3 PE=4 SV=1;>tr|Q05BA5|Q05BA5_MOUSE Nuclear receptor coactivator 3 OS=Mus musculus GN=Nco	RVTAPFPS(0.112)S(0.887)PESFIT(0.001)R	0.7211	0.746				0.92161
sp|O09000|NCOA3_MOUSE|S|847	>sp|O09000|NCOA3_MOUSE Nuclear receptor coactivator 3 OS=Mus musculus GN=Ncoa3 PE=1 SV=2;>tr|A2A468|A2A468_MOUSE Nuclear receptor coactivator 3 OS=Mus musculus GN=Ncoa3 PE=4 SV=1;>tr|Q05BA5|Q05BA5_MOUSE Nuclear receptor coactivator 3 OS=Mus musculus GN=Nco	AVS(1)LDSPVSVGSGPPVK	1.0158	1.1094	1.4741	1.5246	0.62097	0.60079
sp|O09000|NCOA3_MOUSE|S|850	>sp|O09000|NCOA3_MOUSE Nuclear receptor coactivator 3 OS=Mus musculus GN=Ncoa3 PE=1 SV=2;>tr|A2A468|A2A468_MOUSE Nuclear receptor coactivator 3 OS=Mus musculus GN=Ncoa3 PE=4 SV=1;>tr|Q05BA5|Q05BA5_MOUSE Nuclear receptor coactivator 3 OS=Mus musculus GN=Nco	AVS(0.446)LDS(0.514)PVS(0.037)VGS(0.003)GPPVKNVSAFPGLPKQPILAGNPR			Light only
sp|O09000|NCOA3_MOUSE|S|924	>sp|O09000|NCOA3_MOUSE Nuclear receptor coactivator 3 OS=Mus musculus GN=Ncoa3 PE=1 SV=2;>tr|A2A468|A2A468_MOUSE Nuclear receptor coactivator 3 OS=Mus musculus GN=Ncoa3 PE=4 SV=1;>tr|Q05BA5|Q05BA5_MOUSE Nuclear receptor coactivator 3 OS=Mus musculus GN=Nco	MEPLAS(0.5)S(0.5)PLGR	0.98811		0.65164		Light only	1.2576
sp|O09000|NCOA3_MOUSE|S|925	>sp|O09000|NCOA3_MOUSE Nuclear receptor coactivator 3 OS=Mus musculus GN=Ncoa3 PE=1 SV=2;>tr|A2A468|A2A468_MOUSE Nuclear receptor coactivator 3 OS=Mus musculus GN=Ncoa3 PE=4 SV=1;>tr|Q05BA5|Q05BA5_MOUSE Nuclear receptor coactivator 3 OS=Mus musculus GN=Nco	MEPLAS(0.244)S(0.756)PLGR	0.98811	0.86697	0.65164		Light only	1.2576
sp|O09000|NCOA3_MOUSE|T|218	>sp|O09000|NCOA3_MOUSE Nuclear receptor coactivator 3 OS=Mus musculus GN=Ncoa3 PE=1 SV=2;>tr|A2A468|A2A468_MOUSE Nuclear receptor coactivator 3 OS=Mus musculus GN=Ncoa3 PE=4 SV=1;>tr|Q05BA5|Q05BA5_MOUSE Nuclear receptor coactivator 3 OS=Mus musculus GN=Nco	THDILEDVNAS(0.003)PET(0.997)R		1.1375		Light only
sp|O09053|WRN_MOUSE|S|1049	>sp|O09053|WRN_MOUSE Werner syndrome ATP-dependent helicase homolog OS=Mus musculus GN=Wrn PE=1 SV=3	KVLLPS(0.005)S(0.014)NPVS(0.971)PET(0.008)T(0.002)QHSSNQNPAGLTTK	0.98892	0.87073				0.78971
sp|O09110|MP2K3_MOUSE|S|212	>sp|O09110|MP2K3_MOUSE Dual specificity mitogen-activated protein kinase kinase 3 OS=Mus musculus GN=Map2k3 PE=1 SV=2;>tr|A2AGS2|A2AGS2_MOUSE Dual-specificity mitogen-activated protein kinase kinase 6 OS=Mus musculus GN=Map2k6 PE=2 SV=1;>sp|P70236|MP2K6_MO	MCDFGIS(0.594)GY(0.243)LVDS(0.162)VAK	0.98451					1.1098
sp|O09110|MP2K3_MOUSE|S|218	>sp|O09110|MP2K3_MOUSE Dual specificity mitogen-activated protein kinase kinase 3 OS=Mus musculus GN=Map2k3 PE=1 SV=2;>tr|A2AGS2|A2AGS2_MOUSE Dual-specificity mitogen-activated protein kinase kinase 6 OS=Mus musculus GN=Map2k6 PE=2 SV=1;>sp|P70236|MP2K6_MO	MCDFGIS(0.183)GY(0.168)LVDS(0.649)VAK			Heavy only
sp|O09110|MP2K3_MOUSE|S|31	>sp|O09110|MP2K3_MOUSE Dual specificity mitogen-activated protein kinase kinase 3 OS=Mus musculus GN=Map2k3 PE=1 SV=2	DLRIS(0.068)CVS(0.931)KPPVS(0.001)NPTPPR	0.66946
sp|O09110|MP2K3_MOUSE|S|7	>sp|O09110|MP2K3_MOUSE Dual specificity mitogen-activated protein kinase kinase 3 OS=Mus musculus GN=Map2k3 PE=1 SV=2	MES(0.001)PAAS(0.991)PPAS(0.008)LPQT(0.001)K		Light only		Light only	Light only	1.0261
sp|O09130|NF2IP_MOUSE|S|191	>sp|O09130|NF2IP_MOUSE NFATC2-interacting protein OS=Mus musculus GN=Nfatc2ip PE=1 SV=1	KMEEFPDQDIS(1)PLPQPSSR		1.3675		Light only
sp|O09131|GSTO1_MOUSE|S|129	>sp|O09131|GSTO1_MOUSE Glutathione S-transferase omega-1 OS=Mus musculus GN=Gsto1 PE=2 SV=2	VPPLIAS(1)FVR						0.98026
sp|O09174|AMACR_MOUSE|S|323	>sp|O09174|AMACR_MOUSE Alpha-methylacyl-CoA racemase OS=Mus musculus GN=Amacr PE=1 SV=4	ASFIT(0.004)DGEQLPS(0.969)PRPAPLLS(0.028)R		0.9495			0.9832	1.1507
sp|O35071|KIF1C_MOUSE|S|1089	>sp|O35071|KIF1C_MOUSE Kinesin-like protein KIF1C OS=Mus musculus GN=Kif1c PE=1 SV=2;>tr|E9Q9B0|E9Q9B0_MOUSE Kinesin-like protein KIF1C OS=Mus musculus GN=Kif1c PE=2 SV=1	QRS(1)APDLKESGAAV	1.4513	1.4734	1.0974	1.3989	0.91525	0.90379
sp|O35071|KIF1C_MOUSE|T|1080	>sp|O35071|KIF1C_MOUSE Kinesin-like protein KIF1C OS=Mus musculus GN=Kif1c PE=1 SV=2;>tr|E9Q9B0|E9Q9B0_MOUSE Kinesin-like protein KIF1C OS=Mus musculus GN=Kif1c PE=2 SV=1	YPPY(0.001)T(0.03)T(0.969)PPR	1.5178	0.86925			Light only
sp|O35126|ATN1_MOUSE|S|101	>sp|O35126|ATN1_MOUSE Atrophin-1 OS=Mus musculus GN=Atn1 PE=1 SV=1;>tr|D3YYE6|D3YYE6_MOUSE Atrophin-1 (Fragment) OS=Mus musculus GN=Atn1 PE=2 SV=1	TEQELPRPQS(0.988)PS(0.012)DLDSLDGR	0.90167	0.70917	0.97002	1.2126
sp|O35126|ATN1_MOUSE|S|34	>sp|O35126|ATN1_MOUSE Atrophin-1 OS=Mus musculus GN=Atn1 PE=1 SV=1;>tr|D3YYE6|D3YYE6_MOUSE Atrophin-1 (Fragment) OS=Mus musculus GN=Atn1 PE=2 SV=1	GRAS(1)PGGVSTSSSDGKAEK	0.79631	0.83522			0.80721	0.91878
sp|O35126|ATN1_MOUSE|S|39	>sp|O35126|ATN1_MOUSE Atrophin-1 OS=Mus musculus GN=Atn1 PE=1 SV=1;>tr|D3YYE6|D3YYE6_MOUSE Atrophin-1 (Fragment) OS=Mus musculus GN=Atn1 PE=2 SV=1	GRAS(0.009)PGGVS(0.747)T(0.217)S(0.016)S(0.005)S(0.005)DGKAEK	0.69065
sp|O35126|ATN1_MOUSE|S|617	>sp|O35126|ATN1_MOUSE Atrophin-1 OS=Mus musculus GN=Atn1 PE=1 SV=1	T(0.102)AS(0.898)PPGPPQYSK		0.83466			0.86005
sp|O35126|ATN1_MOUSE|S|646	>sp|O35126|ATN1_MOUSE Atrophin-1 OS=Mus musculus GN=Atn1 PE=1 SV=1	TATPPGY(0.008)KPGS(0.778)PPS(0.214)FR	0.86517			1.0732	0.98696
sp|O35126|ATN1_MOUSE|S|649	>sp|O35126|ATN1_MOUSE Atrophin-1 OS=Mus musculus GN=Atn1 PE=1 SV=1	TATPPGY(0.001)KPGS(0.03)PPS(0.969)FR	0.72114	0.61264				0.8919
sp|O35126|ATN1_MOUSE|S|872	>sp|O35126|ATN1_MOUSE Atrophin-1 OS=Mus musculus GN=Atn1 PE=1 SV=1	T(0.009)LS(0.537)EY(0.454)ARPHVMSPGNR			0.82948	0.93039
sp|O35126|ATN1_MOUSE|T|40	>sp|O35126|ATN1_MOUSE Atrophin-1 OS=Mus musculus GN=Atn1 PE=1 SV=1;>tr|D3YYE6|D3YYE6_MOUSE Atrophin-1 (Fragment) OS=Mus musculus GN=Atn1 PE=2 SV=1	GRAS(0.008)PGGVS(0.01)T(0.96)S(0.015)S(0.005)S(0.002)DGK		0.76947			Light only
sp|O35126|ATN1_MOUSE|T|615	>sp|O35126|ATN1_MOUSE Atrophin-1 OS=Mus musculus GN=Atn1 PE=1 SV=1	T(0.996)AS(0.004)PPGPPQYSK	0.91741				0.87454	0.86129
sp|O35129|PHB2_MOUSE|S|91	>sp|O35129|PHB2_MOUSE Prohibitin-2 OS=Mus musculus GN=Phb2 PE=1 SV=1;>tr|F6Q8V7|F6Q8V7_MOUSE Prohibitin-2 (Fragment) OS=Mus musculus GN=Phb2 PE=2 SV=1	KIS(0.726)S(0.186)PT(0.051)GS(0.037)KDLQMVNISLR		Heavy only
sp|O35130|NEP1_MOUSE|S|16	>sp|O35130|NEP1_MOUSE Ribosomal RNA small subunit methyltransferase NEP1 OS=Mus musculus GN=Emg1 PE=1 SV=1	RFS(1)VQEQDWETTPPK	0.54595	0.60145	1.5338	1.464	0.74737	0.77909
sp|O35130|NEP1_MOUSE|T|24	>sp|O35130|NEP1_MOUSE Ribosomal RNA small subunit methyltransferase NEP1 OS=Mus musculus GN=Emg1 PE=1 SV=1	FSVQEQDWET(0.837)T(0.163)PPKKLR		1.1784			1.8913
sp|O35130|NEP1_MOUSE|T|25	>sp|O35130|NEP1_MOUSE Ribosomal RNA small subunit methyltransferase NEP1 OS=Mus musculus GN=Emg1 PE=1 SV=1	FSVQEQDWET(0.241)T(0.759)PPKKLR	1.0543					1.7304
sp|O35185|BHE40_MOUSE|S|383	>sp|O35185|BHE40_MOUSE Class E basic helix-loop-helix protein 40 OS=Mus musculus GN=Bhlhe40 PE=1 SV=1	LPS(0.99)PLAHS(0.007)S(0.003)LDSSALLQALK						Heavy only
sp|O35207|CDKA1_MOUSE|S|20	>sp|O35207|CDKA1_MOUSE Cyclin-dependent kinase 2-associated protein 1 OS=Mus musculus GN=Cdk2ap1 PE=1 SV=2	S(0.003)Y(0.007)KPNLT(0.003)AHMPAAALNAGS(0.985)VHS(0.001)PSTSMATSSQYR				Light only
sp|O35226|PSMD4_MOUSE|S|242	>sp|O35226|PSMD4_MOUSE 26S proteasome non-ATPase regulatory subunit 4 OS=Mus musculus GN=Psmd4 PE=1 SV=1	AAAAS(0.591)AAEAGIAT(0.407)PGT(0.001)EDSDDALLK		1.4435
sp|O35226|PSMD4_MOUSE|S|256	>sp|O35226|PSMD4_MOUSE 26S proteasome non-ATPase regulatory subunit 4 OS=Mus musculus GN=Psmd4 PE=1 SV=1	RAAAASAAEAGIAT(0.001)PGT(0.103)EDS(0.896)DDALLK			1.8834
sp|O35226|PSMD4_MOUSE|T|250	>sp|O35226|PSMD4_MOUSE 26S proteasome non-ATPase regulatory subunit 4 OS=Mus musculus GN=Psmd4 PE=1 SV=1	AAAASAAEAGIAT(0.99)PGT(0.008)EDS(0.002)DDALLK	Light only	0.98997	2.0299	1.9439		Light only
sp|O35226|PSMD4_MOUSE|T|253	>sp|O35226|PSMD4_MOUSE 26S proteasome non-ATPase regulatory subunit 4 OS=Mus musculus GN=Psmd4 PE=1 SV=1	RAAAASAAEAGIATPGT(0.585)EDS(0.415)DDALLK				1.5129
sp|O35245|PKD2_MOUSE|S|916	>sp|O35245|PKD2_MOUSE Polycystin-2 OS=Mus musculus GN=Pkd2 PE=1 SV=2	WES(0.999)DDAAS(0.001)QTGHGVSTQVGLGGQPHPR				Light only
sp|O35295|PURB_MOUSE|S|112	>sp|O35295|PURB_MOUSE Transcriptional activator protein Pur-beta OS=Mus musculus GN=Purb PE=1 SV=3	DS(0.001)LGDFIEHY(0.002)AQLGPS(0.671)S(0.327)PEQLAAGAEEGGGPRR		0.71605	0.54957
sp|O35295|PURB_MOUSE|S|113	>sp|O35295|PURB_MOUSE Transcriptional activator protein Pur-beta OS=Mus musculus GN=Purb PE=1 SV=3	DSLGDFIEHYAQLGPS(0.081)S(0.919)PEQLAAGAEEGGGPR	0.72736	0.71605				0.9547
sp|O35295|PURB_MOUSE|S|6	>sp|O35295|PURB_MOUSE Transcriptional activator protein Pur-beta OS=Mus musculus GN=Purb PE=1 SV=3	ADGDS(0.937)GS(0.063)ERGGGGGGGGGPGGFQPAPR	Light only		1.1281	1.0478	1.0458
sp|O35295|PURB_MOUSE|S|8	>sp|O35295|PURB_MOUSE Transcriptional activator protein Pur-beta OS=Mus musculus GN=Purb PE=1 SV=3	ADGDS(0.159)GS(0.841)ERGGGGGGGGGPGGFQPAPR		1.1121	1.2661	1.112	1.0458	0.89349
sp|O35344|IMA4_MOUSE|S|60	>sp|O35344|IMA4_MOUSE Importin subunit alpha-4 OS=Mus musculus GN=Kpna3 PE=1 SV=1	NVPQEES(0.049)LEDS(0.951)DVDADFK		Light only
sp|O35345|IMA7_MOUSE|S|6	>sp|O35345|IMA7_MOUSE Importin subunit alpha-7 OS=Mus musculus GN=Kpna6 PE=1 SV=2	MET(0.001)MAS(0.999)PGKDNYR	1.2087	1.4444	0.86094	0.77126	1.2835	1.2182
sp|O35345|IMA7_MOUSE|T|3	>sp|O35345|IMA7_MOUSE Importin subunit alpha-7 OS=Mus musculus GN=Kpna6 PE=1 SV=2	MET(1)MASPGKDNYR	1.231	1.3805		0.84255	1.2013	1.2722
sp|O35381|AN32A_MOUSE|T|15	>sp|O35381|AN32A_MOUSE Acidic leucine-rich nuclear phosphoprotein 32 family member A OS=Mus musculus GN=Anp32a PE=1 SV=1	NRT(1)PSDVKELVLDNCK	0.95698	0.73665	1.1481	1.072	1.0862	1.5299
sp|O35387|HAX1_MOUSE|S|154	>sp|O35387|HAX1_MOUSE HCLS1-associated protein X-1 OS=Mus musculus GN=Hax1 PE=1 SV=1	IFEGVLES(0.195)HAKPES(0.805)PKPAPDWGSQGPFHR	0.97751	1.0195
sp|O35426|XBP1_MOUSE|S|61	>sp|O35426|XBP1_MOUSE X-box-binding protein 1 OS=Mus musculus GN=Xbp1 PE=2 SV=2	LT(0.001)HLS(0.999)PEEK					1.4066	1.3511
sp|O35450|FKBPL_MOUSE|S|38	>sp|O35450|FKBPL_MOUSE FK506-binding protein-like OS=Mus musculus GN=Fkbpl PE=2 SV=1	QRS(1)PGLLPEALK			Heavy only		0.8596
sp|O35492|CLK3_MOUSE|S|157	>sp|O35492|CLK3_MOUSE Dual specificity protein kinase CLK3 OS=Mus musculus GN=Clk3 PE=1 SV=2	Y(0.002)RS(0.998)PEPDPYLSYR	1.115	0.79824	0.83085	0.84171	0.71638	0.7213
sp|O35493|CLK4_MOUSE|T|340	>sp|O35493|CLK4_MOUSE Dual specificity protein kinase CLK4 OS=Mus musculus GN=Clk4 PE=1 SV=1;>sp|P22518|CLK1_MOUSE Dual specificity protein kinase CLK1 OS=Mus musculus GN=Clk1 PE=1 SV=2	VVDFGSATY(0.001)DDEHHS(0.001)T(0.028)LVS(0.001)T(0.968)R	0.79096	0.90409		0.71334		0.71647
sp|O35551|RABE1_MOUSE|S|407	>sp|O35551|RABE1_MOUSE Rab GTPase-binding effector protein 1 OS=Mus musculus GN=Rabep1 PE=1 SV=2;>tr|J3QJV7|J3QJV7_MOUSE Rab GTPase-binding effector protein 1 OS=Mus musculus GN=Rabep1 PE=4 SV=1	AQS(0.612)T(0.191)DS(0.191)LGT(0.004)S(0.001)S(0.001)SLQSK				Heavy only
sp|O35607|BMPR2_MOUSE|S|862	>sp|O35607|BMPR2_MOUSE Bone morphogenetic protein receptor type-2 OS=Mus musculus GN=Bmpr2 PE=2 SV=1	LNINS(0.5)S(0.5)PDEHEPLLRR			Heavy only
sp|O35607|BMPR2_MOUSE|S|863	>sp|O35607|BMPR2_MOUSE Bone morphogenetic protein receptor type-2 OS=Mus musculus GN=Bmpr2 PE=2 SV=1	LNINS(0.257)S(0.743)PDEHEPLLRR			Heavy only	2.1711
sp|O35615|FOG1_MOUSE|S|286	>sp|O35615|FOG1_MOUSE Zinc finger protein ZFPM1 OS=Mus musculus GN=Zfpm1 PE=1 SV=1;>tr|H3BJR3|H3BJR3_MOUSE Zinc finger protein ZFPM1 (Fragment) OS=Mus musculus GN=Zfpm1 PE=2 SV=1	AGS(0.992)PVS(0.007)ATEEKPKETYPNER	0.89357	1.0237		Light only	Light only	Light only
sp|O35615|FOG1_MOUSE|S|822	>sp|O35615|FOG1_MOUSE Zinc finger protein ZFPM1 OS=Mus musculus GN=Zfpm1 PE=1 SV=1	RQS(0.939)PDAPT(0.061)ALPALADYHECTACR	1.0955	1.2717
sp|O35623|BET1_MOUSE|S|50	>sp|O35623|BET1_MOUSE BET1 homolog OS=Mus musculus GN=Bet1 PE=3 SV=1	S(0.001)LS(0.999)IEIGHEVK				Heavy only
sp|O35638|STAG2_MOUSE|S|93	>sp|O35638|STAG2_MOUSE Cohesin subunit SA-2 OS=Mus musculus GN=Stag2 PE=1 SV=3;>tr|A2AFF6|A2AFF6_MOUSE Cohesin subunit SA-2 OS=Mus musculus GN=Stag2 PE=2 SV=1;>tr|Q3UQG8|Q3UQG8_MOUSE Cohesin subunit SA-2 (Fragment) OS=Mus musculus GN=Stag2 PE=2 SV=1	MGKS(1)AMQS(1)VVDDWIES(0.189)Y(0.811)K				Heavy only
sp|O35638|STAG2_MOUSE|S|97	>sp|O35638|STAG2_MOUSE Cohesin subunit SA-2 OS=Mus musculus GN=Stag2 PE=1 SV=3;>tr|A2AFF6|A2AFF6_MOUSE Cohesin subunit SA-2 OS=Mus musculus GN=Stag2 PE=2 SV=1;>tr|Q3UQG8|Q3UQG8_MOUSE Cohesin subunit SA-2 (Fragment) OS=Mus musculus GN=Stag2 PE=2 SV=1	MGKS(1)AMQS(1)VVDDWIES(0.189)Y(0.811)K				Heavy only
sp|O35638|STAG2_MOUSE|T|1109	>sp|O35638|STAG2_MOUSE Cohesin subunit SA-2 OS=Mus musculus GN=Stag2 PE=1 SV=3;>tr|A2AFF6|A2AFF6_MOUSE Cohesin subunit SA-2 OS=Mus musculus GN=Stag2 PE=2 SV=1	EQT(0.646)LHT(0.352)PVMMQT(0.002)PQLTSTIMREPK		1.4373			0.75454
sp|O35638|STAG2_MOUSE|T|1112	>sp|O35638|STAG2_MOUSE Cohesin subunit SA-2 OS=Mus musculus GN=Stag2 PE=1 SV=3;>tr|A2AFF6|A2AFF6_MOUSE Cohesin subunit SA-2 OS=Mus musculus GN=Stag2 PE=2 SV=1	EQT(0.057)LHT(0.943)PVMMQTPQLTSTIMREPK		1.4373				0.66318
sp|O35638|STAG2_MOUSE|Y|106	>sp|O35638|STAG2_MOUSE Cohesin subunit SA-2 OS=Mus musculus GN=Stag2 PE=1 SV=3;>tr|A2AFF6|A2AFF6_MOUSE Cohesin subunit SA-2 OS=Mus musculus GN=Stag2 PE=2 SV=1;>tr|Q3UQG8|Q3UQG8_MOUSE Cohesin subunit SA-2 (Fragment) OS=Mus musculus GN=Stag2 PE=2 SV=1	MGKS(1)AMQS(1)VVDDWIES(0.189)Y(0.811)K				Heavy only
sp|O35639|ANXA3_MOUSE|S|19	>sp|O35639|ANXA3_MOUSE Annexin A3 OS=Mus musculus GN=Anxa3 PE=1 SV=4	GTIKDYPGFS(0.994)PS(0.005)VDAEAIRK	0.82896	0.75941	0.39271	0.77372	0.93752	1.1604
sp|O35639|ANXA3_MOUSE|S|21	>sp|O35639|ANXA3_MOUSE Annexin A3 OS=Mus musculus GN=Anxa3 PE=1 SV=4	GT(0.001)IKDY(0.004)PGFS(0.413)PS(0.583)VDAEAIRK					0.72575
sp|O35680|RT12_MOUSE|S|2	>sp|O35680|RT12_MOUSE 28S ribosomal protein S12, mitochondrial OS=Mus musculus GN=Mrps12 PE=2 SV=1	MS(1)WPGLLY(0.004)GLT(0.48)T(0.48)S(0.02)LS(0.017)R				Light only
sp|O35682|MYADM_MOUSE|T|14	>sp|O35682|MYADM_MOUSE Myeloid-associated differentiation marker OS=Mus musculus GN=Myadm PE=2 SV=2	T(0.01)T(0.01)IT(0.011)T(0.041)T(0.173)T(0.669)S(0.028)S(0.021)S(0.005)T(0.024)T(0.007)VGSAR		1.6259
sp|O35682|MYADM_MOUSE|T|18	>sp|O35682|MYADM_MOUSE Myeloid-associated differentiation marker OS=Mus musculus GN=Myadm PE=2 SV=2	TTITTTT(0.105)SSST(0.848)T(0.046)VGSAR	1.2373				1.0576
sp|O35691|PININ_MOUSE|S|100	>sp|O35691|PININ_MOUSE Pinin OS=Mus musculus GN=Pnn PE=1 SV=4;>tr|Q3TUQ5|Q3TUQ5_MOUSE Pinin OS=Mus musculus GN=Pnn PE=2 SV=1	QES(1)DPEDDDVKKPALQSSVVATSK	0.94492	1.0462	0.90727	0.94142	0.98293	0.95733
sp|O35691|PININ_MOUSE|S|442	>sp|O35691|PININ_MOUSE Pinin OS=Mus musculus GN=Pnn PE=1 SV=4;>tr|Q3TUQ5|Q3TUQ5_MOUSE Pinin OS=Mus musculus GN=Pnn PE=2 SV=1	S(0.002)LS(0.998)PGKENINSQEVEK	0.87995	0.82718	0.44672	0.46256	1.2083	1.2491
sp|O35691|PININ_MOUSE|S|66	>sp|O35691|PININ_MOUSE Pinin OS=Mus musculus GN=Pnn PE=1 SV=4;>tr|Q3TUQ5|Q3TUQ5_MOUSE Pinin OS=Mus musculus GN=Pnn PE=2 SV=1	GFS(1)DSGGGPPAKQR	1.5104	1.9768	5.1499	5.6244	0.94684	0.79793
sp|O35691|PININ_MOUSE|S|68	>sp|O35691|PININ_MOUSE Pinin OS=Mus musculus GN=Pnn PE=1 SV=4;>tr|Q3TUQ5|Q3TUQ5_MOUSE Pinin OS=Mus musculus GN=Pnn PE=2 SV=1	RGFS(0.231)DS(0.769)GGGPPAKQR	1.5694		4.9055	6.2935	1.3015	0.89242
sp|O35730|RING1_MOUSE|S|38	>sp|O35730|RING1_MOUSE E3 ubiquitin-protein ligase RING1 OS=Mus musculus GN=Ring1 PE=1 SV=2	TPQEAIMDGTEIAVS(1)PR	1.0709					0.87864
sp|O35737|HNRH1_MOUSE|S|104	>sp|O35737|HNRH1_MOUSE Heterogeneous nuclear ribonucleoprotein H OS=Mus musculus GN=Hnrnph1 PE=1 SV=3;>tr|Q8C2Q7|Q8C2Q7_MOUSE Heterogeneous nuclear ribonucleoprotein H OS=Mus musculus GN=Hnrnph1 PE=2 SV=1	HTGPNS(1)PDTANDGFVR	0.88927	0.81727	1.3751	1.3454	0.95843	0.74333
sp|O35737|HNRH1_MOUSE|T|100	>sp|O35737|HNRH1_MOUSE Heterogeneous nuclear ribonucleoprotein H OS=Mus musculus GN=Hnrnph1 PE=1 SV=3;>tr|Q8C2Q7|Q8C2Q7_MOUSE Heterogeneous nuclear ribonucleoprotein H OS=Mus musculus GN=Hnrnph1 PE=2 SV=1	SNNVEMDWVLKHT(0.958)GPNS(0.039)PDT(0.003)ANDGFVR	0.77721	0.69006		1.3262		1.083
sp|O35737|HNRH1_MOUSE|T|107	>sp|O35737|HNRH1_MOUSE Heterogeneous nuclear ribonucleoprotein H OS=Mus musculus GN=Hnrnph1 PE=1 SV=3;>tr|Q8C2Q7|Q8C2Q7_MOUSE Heterogeneous nuclear ribonucleoprotein H OS=Mus musculus GN=Hnrnph1 PE=2 SV=1	HTGPNSPDT(1)ANDGFVR	0.87836	0.85618	1.3686	1.2504	0.75844	1.0313
sp|O35841|API5_MOUSE|S|462	>sp|O35841|API5_MOUSE Apoptosis inhibitor 5 OS=Mus musculus GN=Api5 PE=2 SV=2	TSEDT(0.004)S(0.149)S(0.809)GS(0.038)PPKKSPGGPK					0.975	1.3882
sp|O35841|API5_MOUSE|S|464	>sp|O35841|API5_MOUSE Apoptosis inhibitor 5 OS=Mus musculus GN=Api5 PE=2 SV=2	T(0.001)SEDT(0.003)S(0.017)S(0.069)GS(0.896)PPKKS(0.014)PGGPK	1.0321	0.9949	0.87688	0.89544	0.903	0.90814
sp|O35841|API5_MOUSE|S|469	>sp|O35841|API5_MOUSE Apoptosis inhibitor 5 OS=Mus musculus GN=Api5 PE=2 SV=2	TSEDTS(0.001)S(0.001)GS(0.002)PPKKS(0.997)PGGPK	0.63019	1.2502
sp|O35841|API5_MOUSE|T|460	>sp|O35841|API5_MOUSE Apoptosis inhibitor 5 OS=Mus musculus GN=Api5 PE=2 SV=2	T(0.004)SEDT(0.996)SSGSPPKKSPGGPK	1.0589	0.98177		Light only
sp|O35900|LSM2_MOUSE|S|65	>sp|O35900|LSM2_MOUSE U6 snRNA-associated Sm-like protein LSm2 OS=Mus musculus GN=Lsm2 PE=2 SV=1;>tr|O35901|O35901_MOUSE G7b alternative form OS=Mus musculus GN=Lsm2 PE=2 SV=1	NCFIRGS(1)VVR	1.0558	1.0785			1.4311	1.5873
sp|O35954|PITM1_MOUSE|S|621	>sp|O35954|PITM1_MOUSE Membrane-associated phosphatidylinositol transfer protein 1 OS=Mus musculus GN=Pitpnm1 PE=1 SV=1	AS(1)PEPSALPAQR					0.99298	0.83777
sp|O35955|PSB10_MOUSE|T|230	>sp|O35955|PSB10_MOUSE Proteasome subunit beta type-10 OS=Mus musculus GN=Psmb10 PE=1 SV=1	ALS(0.004)T(0.994)PT(0.001)EPVQR			2.3446	2.2326		0.96249
sp|O54692|ZW10_MOUSE|S|438	>sp|O54692|ZW10_MOUSE Centromere/kinetochore protein zw10 homolog OS=Mus musculus GN=Zw10 PE=2 SV=3	EALPDLPS(1)PDADHKLQVQTVCK	0.90467	0.97266	1.2168	1.1362	1.1288	1.028
sp|O54724|PTRF_MOUSE|S|14	>sp|O54724|PTRF_MOUSE Polymerase I and transcript release factor OS=Mus musculus GN=Ptrf PE=1 SV=1	MEDVTLHIVERPY(0.059)S(0.932)GFPDAS(0.004)S(0.004)EGPEPTQGEAR	1.3607	1.1712		Light only		0.66677
sp|O54724|PTRF_MOUSE|S|169	>sp|O54724|PTRF_MOUSE Polymerase I and transcript release factor OS=Mus musculus GN=Ptrf PE=1 SV=1	VMIYQDEVKLPAKLS(0.99)VS(0.01)K	1.2713	1.2309	1.3662	1.5091	1.1016	1.07
sp|O54724|PTRF_MOUSE|S|171	>sp|O54724|PTRF_MOUSE Polymerase I and transcript release factor OS=Mus musculus GN=Ptrf PE=1 SV=1	LPAKLSVS(1)K		1.1967	1.1751			1.1494
sp|O54724|PTRF_MOUSE|S|20	>sp|O54724|PTRF_MOUSE Polymerase I and transcript release factor OS=Mus musculus GN=Ptrf PE=1 SV=1	MEDVTLHIVERPY(0.015)S(0.002)GFPDAS(0.912)S(0.072)EGPEPTQGEAR	1.3001	1.13	1.1649
sp|O54724|PTRF_MOUSE|S|21	>sp|O54724|PTRF_MOUSE Polymerase I and transcript release factor OS=Mus musculus GN=Ptrf PE=1 SV=1	MEDVTLHIVERPYSGFPDAS(0.189)S(0.809)EGPEPT(0.002)QGEAR		1.1918	Light only	Light only		Light only
sp|O54724|PTRF_MOUSE|S|302	>sp|O54724|PTRF_MOUSE Polymerase I and transcript release factor OS=Mus musculus GN=Ptrf PE=1 SV=1	LRKS(0.747)FT(0.253)PDHVVYAR			1.4984	2.026	1.0857	0.61835
sp|O54724|PTRF_MOUSE|S|38	>sp|O54724|PTRF_MOUSE Polymerase I and transcript release factor OS=Mus musculus GN=Ptrf PE=1 SV=1	ATEEPS(0.909)GT(0.078)GS(0.013)DELIK			1.0089		0.957	1.0267
sp|O54724|PTRF_MOUSE|T|304	>sp|O54724|PTRF_MOUSE Polymerase I and transcript release factor OS=Mus musculus GN=Ptrf PE=1 SV=1	SFT(1)PDHVVYAR	0.88128	1.1408	0.53598	0.29264	1.2614	1.2237
sp|O54724|PTRF_MOUSE|T|40	>sp|O54724|PTRF_MOUSE Polymerase I and transcript release factor OS=Mus musculus GN=Ptrf PE=1 SV=1	ATEEPSGT(1)GSDELIK	1.7958	1.1289		0.93366	1.0017	1.1724
sp|O54774|AP3D1_MOUSE|S|760	>sp|O54774|AP3D1_MOUSE AP-3 complex subunit delta-1 OS=Mus musculus GN=Ap3d1 PE=1 SV=1	HSSLPT(0.002)ES(0.998)DEDIAPAQR			1.0488	0.91468
sp|O54774|AP3D1_MOUSE|S|784	>sp|O54774|AP3D1_MOUSE AP-3 complex subunit delta-1 OS=Mus musculus GN=Ap3d1 PE=1 SV=1	VDIIT(0.001)EEMPENALPS(0.938)DEDDKDPNDPY(0.062)R			Heavy only
sp|O54774|AP3D1_MOUSE|S|825	>sp|O54774|AP3D1_MOUSE AP-3 complex subunit delta-1 OS=Mus musculus GN=Ap3d1 PE=1 SV=1	NAEAVKS(1)PEKEGVLGVEK	1.3842	1.3083	0.85391	0.88706	0.62907	1.313
sp|O54774|AP3D1_MOUSE|T|758	>sp|O54774|AP3D1_MOUSE AP-3 complex subunit delta-1 OS=Mus musculus GN=Ap3d1 PE=1 SV=1	HSSLPT(1)ESDEDIAPAQR		1.1847	1.0302	0.97593	0.97538	1.0525
sp|O54781|SRPK2_MOUSE|S|11	>sp|O54781|SRPK2_MOUSE SRSF protein kinase 2 OS=Mus musculus GN=Srpk2 PE=1 SV=2	SVNSEKS(0.008)S(0.043)S(0.37)S(0.579)ERPEPQQK					0.7286
sp|O54781|SRPK2_MOUSE|S|9	>sp|O54781|SRPK2_MOUSE SRSF protein kinase 2 OS=Mus musculus GN=Srpk2 PE=1 SV=2	SVNS(0.041)EKS(0.041)S(0.578)S(0.337)S(0.002)ERPEPQQK		0.71113
sp|O54781|SRPK2_MOUSE|T|485	>sp|O54781|SRPK2_MOUSE SRSF protein kinase 2 OS=Mus musculus GN=Srpk2 PE=1 SV=2	T(0.999)VS(0.001)ASSTGDLPKTK					Light only
sp|O54781|SRPK2_MOUSE|T|491	>sp|O54781|SRPK2_MOUSE SRSF protein kinase 2 OS=Mus musculus GN=Srpk2 PE=1 SV=2	TVSASST(1)GDLPK	0.94063	0.89774	1.4235		Light only	0.70321
sp|O54784|DAPK3_MOUSE|S|306	>sp|O54784|DAPK3_MOUSE Death-associated protein kinase 3 OS=Mus musculus GN=Dapk3 PE=1 SV=1	LREYSLKS(0.181)HS(0.639)S(0.181)MPR		Light only
sp|O54784|DAPK3_MOUSE|S|307	>sp|O54784|DAPK3_MOUSE Death-associated protein kinase 3 OS=Mus musculus GN=Dapk3 PE=1 SV=1	LREYSLKS(0.085)HS(0.359)S(0.556)MPR	0.88719	0.98172
sp|O54786|DFFA_MOUSE|S|217	>sp|O54786|DFFA_MOUSE DNA fragmentation factor subunit alpha OS=Mus musculus GN=Dffa PE=1 SV=2	AALS(1)EELDAVDTGVGR				Heavy only
sp|O54786|DFFA_MOUSE|S|314	>sp|O54786|DFFA_MOUSE DNA fragmentation factor subunit alpha OS=Mus musculus GN=Dffa PE=1 SV=2	RS(1)PLPGEPQRPK	1.1077	1.2177			0.65132	1.0279
sp|O54825|BYST_MOUSE|S|166	>sp|O54825|BYST_MOUSE Bystin OS=Mus musculus GN=Bysl PE=1 SV=3	LT(0.002)EKQT(0.017)EVET(0.035)VMS(0.92)EVS(0.025)GFPMPQLDPR	0.49215	0.55374
sp|O54825|BYST_MOUSE|S|97	>sp|O54825|BYST_MOUSE Bystin OS=Mus musculus GN=Bysl PE=1 SV=3	LGPGLPQDGS(1)DEEDEEWPTLEK	0.78232	0.72628	0.88528	0.91007
sp|O54864|SUV91_MOUSE|S|391	>sp|O54864|SUV91_MOUSE Histone-lysine N-methyltransferase SUV39H1 OS=Mus musculus GN=Suv39h1 PE=1 SV=1;>tr|A2AC19|A2AC19_MOUSE Histone-lysine N-methyltransferase SUV39H1 OS=Mus musculus GN=Suv39h1 PE=3 SV=1	MDSNFGLAGLPGS(1)PK	0.66097	0.71452	0.77628	0.829	0.81474	0.76038
sp|O54915|NR1I2_MOUSE|S|226	>sp|O54915|NR1I2_MOUSE Nuclear receptor subfamily 1 group I member 2 OS=Mus musculus GN=Nr1i2 PE=2 SV=1	ISLQLRGEDGSIWNY(0.29)QPPS(0.71)K	1.0545	1.2433			0.57572	0.52773
sp|O54916|REPS1_MOUSE|S|117	>sp|O54916|REPS1_MOUSE RalBP1-associated Eps domain-containing protein 1 OS=Mus musculus GN=Reps1 PE=1 SV=2;>tr|F6R6F1|F6R6F1_MOUSE RalBP1-associated Eps domain-containing protein 1 (Fragment) OS=Mus musculus GN=Reps1 PE=4 SV=1;>tr|E9Q632|E9Q632_MOUSE RalB	LAAS(0.014)Y(0.119)S(0.683)S(0.175)DS(0.009)ENQGSYSGVIPPPPGRGQVK					1.2568
sp|O54916|REPS1_MOUSE|S|118	>sp|O54916|REPS1_MOUSE RalBP1-associated Eps domain-containing protein 1 OS=Mus musculus GN=Reps1 PE=1 SV=2;>tr|F6R6F1|F6R6F1_MOUSE RalBP1-associated Eps domain-containing protein 1 (Fragment) OS=Mus musculus GN=Reps1 PE=4 SV=1;>tr|E9Q632|E9Q632_MOUSE RalB	LAAS(0.002)Y(0.008)S(0.183)S(0.735)DS(0.071)ENQGS(0.001)YSGVIPPPPGRGQVK		1.4208				0.96618
sp|O54916|REPS1_MOUSE|S|536	>sp|O54916|REPS1_MOUSE RalBP1-associated Eps domain-containing protein 1 OS=Mus musculus GN=Reps1 PE=1 SV=2;>tr|F6R6F1|F6R6F1_MOUSE RalBP1-associated Eps domain-containing protein 1 (Fragment) OS=Mus musculus GN=Reps1 PE=4 SV=1;>tr|E9Q632|E9Q632_MOUSE RalB	S(0.073)HS(0.665)GT(0.231)S(0.029)PDNT(0.005)APPPPPPRPQPS(0.499)HS(0.499)R		1.1051		0.46889
sp|O54916|REPS1_MOUSE|S|555	>sp|O54916|REPS1_MOUSE RalBP1-associated Eps domain-containing protein 1 OS=Mus musculus GN=Reps1 PE=1 SV=2;>tr|F6R6F1|F6R6F1_MOUSE RalBP1-associated Eps domain-containing protein 1 (Fragment) OS=Mus musculus GN=Reps1 PE=4 SV=1;>tr|E9Q632|E9Q632_MOUSE RalB	SHSGTSPDNTAPPPPPPRPQPS(0.637)HS(0.363)R	1.1132	0.9953	0.6871			0.75182
sp|O54916|REPS1_MOUSE|S|557	>sp|O54916|REPS1_MOUSE RalBP1-associated Eps domain-containing protein 1 OS=Mus musculus GN=Reps1 PE=1 SV=2;>tr|F6R6F1|F6R6F1_MOUSE RalBP1-associated Eps domain-containing protein 1 (Fragment) OS=Mus musculus GN=Reps1 PE=4 SV=1;>tr|E9Q632|E9Q632_MOUSE RalB	S(0.069)HS(0.6)GT(0.184)S(0.141)PDNT(0.005)APPPPPPRPQPS(0.203)HS(0.797)R	1.1132	0.9953	Light only	0.46889		0.75182
sp|O54916|REPS1_MOUSE|S|560	>sp|O54916|REPS1_MOUSE RalBP1-associated Eps domain-containing protein 1 OS=Mus musculus GN=Reps1 PE=1 SV=2;>tr|F6R6F1|F6R6F1_MOUSE RalBP1-associated Eps domain-containing protein 1 (Fragment) OS=Mus musculus GN=Reps1 PE=4 SV=1;>tr|E9Q632|E9Q632_MOUSE RalB	S(0.17)S(0.777)S(0.053)LDMNR		1.1432			0.98818	1.0304
sp|O54916|REPS1_MOUSE|S|708	>sp|O54916|REPS1_MOUSE RalBP1-associated Eps domain-containing protein 1 OS=Mus musculus GN=Reps1 PE=1 SV=2;>tr|F6R6F1|F6R6F1_MOUSE RalBP1-associated Eps domain-containing protein 1 (Fragment) OS=Mus musculus GN=Reps1 PE=4 SV=1;>tr|E9Q632|E9Q632_MOUSE RalB	LKS(1)EDELRPDVDEHTQK		0.96038	1.1156	1.2412	0.70154
sp|O54916|REPS1_MOUSE|S|735	>sp|O54916|REPS1_MOUSE RalBP1-associated Eps domain-containing protein 1 OS=Mus musculus GN=Reps1 PE=1 SV=2;>tr|F6R6F1|F6R6F1_MOUSE RalBP1-associated Eps domain-containing protein 1 (Fragment) OS=Mus musculus GN=Reps1 PE=4 SV=1;>tr|E9Q632|E9Q632_MOUSE RalB	TGVLAAVLT(0.142)S(0.053)QPS(0.806)IPR				Light only
sp|O54916|REPS1_MOUSE|T|538	>sp|O54916|REPS1_MOUSE RalBP1-associated Eps domain-containing protein 1 OS=Mus musculus GN=Reps1 PE=1 SV=2;>tr|F6R6F1|F6R6F1_MOUSE RalBP1-associated Eps domain-containing protein 1 (Fragment) OS=Mus musculus GN=Reps1 PE=4 SV=1;>tr|E9Q632|E9Q632_MOUSE RalB	S(0.005)HS(0.045)GT(0.931)S(0.002)PDNT(0.016)APPPPPPRPQPS(0.5)HS(0.5)R		0.64613	Light only
sp|O54916|REPS1_MOUSE|T|731	>sp|O54916|REPS1_MOUSE RalBP1-associated Eps domain-containing protein 1 OS=Mus musculus GN=Reps1 PE=1 SV=2;>tr|F6R6F1|F6R6F1_MOUSE RalBP1-associated Eps domain-containing protein 1 (Fragment) OS=Mus musculus GN=Reps1 PE=4 SV=1;>tr|E9Q632|E9Q632_MOUSE RalB	TGVLAAVLT(1)SQPSIPR	0.93228	1.734	2.5202	3.8852
sp|O54988|SLK_MOUSE|S|189	>sp|O54988|SLK_MOUSE STE20-like serine/threonine-protein kinase OS=Mus musculus GN=Slk PE=1 SV=2	RDS(0.614)FIGT(0.182)PY(0.204)WMAPEVVMCETSK						1.3123
sp|O54988|SLK_MOUSE|S|2	>sp|O54988|SLK_MOUSE STE20-like serine/threonine-protein kinase OS=Mus musculus GN=Slk PE=1 SV=2	S(1)FFNFRK					1.1935	1.0739
sp|O54988|SLK_MOUSE|S|347	>sp|O54988|SLK_MOUSE STE20-like serine/threonine-protein kinase OS=Mus musculus GN=Slk PE=1 SV=2	ASSDLS(0.16)IAS(0.649)S(0.135)EEDKLS(0.056)QNACILESVSER						Heavy only
sp|O54988|SLK_MOUSE|S|543	>sp|O54988|SLK_MOUSE STE20-like serine/threonine-protein kinase OS=Mus musculus GN=Slk PE=1 SV=2	VIT(0.026)S(0.023)DRS(0.159)S(0.632)EVGT(0.159)DEALDDTQKAAELSK						Heavy only
sp|O54988|SLK_MOUSE|S|643	>sp|O54988|SLK_MOUSE STE20-like serine/threonine-protein kinase OS=Mus musculus GN=Slk PE=1 SV=2	ATLEQPET(0.001)DEVEQVS(0.702)ES(0.149)NS(0.149)IEELER				1.1788
sp|O54988|SLK_MOUSE|S|666	>sp|O54988|SLK_MOUSE STE20-like serine/threonine-protein kinase OS=Mus musculus GN=Slk PE=1 SV=2	ALGS(1)EGEAAATEVDLER	Heavy only	1.0574	1.2574	1.1055	Light only	0.78708
sp|O54988|SLK_MOUSE|S|775	>sp|O54988|SLK_MOUSE STE20-like serine/threonine-protein kinase OS=Mus musculus GN=Slk PE=1 SV=2	AKDS(0.979)GS(0.019)VSLQET(0.002)R	1.5534	1.7798	1.6645	3.3828		1.8835
sp|O54988|SLK_MOUSE|S|777	>sp|O54988|SLK_MOUSE STE20-like serine/threonine-protein kinase OS=Mus musculus GN=Slk PE=1 SV=2	DS(0.037)GS(0.952)VS(0.009)LQET(0.001)R		Heavy only		2.715
sp|O54988|SLK_MOUSE|T|1186	>sp|O54988|SLK_MOUSE STE20-like serine/threonine-protein kinase OS=Mus musculus GN=Slk PE=1 SV=2	KKT(1)LEEEFAR		Light only
sp|O54988|SLK_MOUSE|T|1227	>sp|O54988|SLK_MOUSE STE20-like serine/threonine-protein kinase OS=Mus musculus GN=Slk PE=1 SV=2	ISKFYPIPT(0.999)LHST(0.001)GS						Light only
sp|O54988|SLK_MOUSE|T|1231	>sp|O54988|SLK_MOUSE STE20-like serine/threonine-protein kinase OS=Mus musculus GN=Slk PE=1 SV=2	FYPIPT(0.131)LHS(0.001)T(0.856)GS(0.012)					1.2316
sp|O54988|SLK_MOUSE|T|181	>sp|O54988|SLK_MOUSE STE20-like serine/threonine-protein kinase OS=Mus musculus GN=Slk PE=1 SV=2	LADFGVS(0.007)AKNT(0.95)RT(0.043)IQR	1.1003		1.0794	1.0489
sp|O54988|SLK_MOUSE|T|183	>sp|O54988|SLK_MOUSE STE20-like serine/threonine-protein kinase OS=Mus musculus GN=Slk PE=1 SV=2	LADFGVS(0.078)AKNT(0.046)RT(0.876)IQR	1.033	1.2208			0.86498	0.97986
sp|O54988|SLK_MOUSE|T|547	>sp|O54988|SLK_MOUSE STE20-like serine/threonine-protein kinase OS=Mus musculus GN=Slk PE=1 SV=2	VIT(0.005)S(0.015)DRS(0.067)S(0.067)EVGT(0.846)DEALDDTQKAAELSK		1.2922
sp|O54988|SLK_MOUSE|T|818	>sp|O54988|SLK_MOUSE STE20-like serine/threonine-protein kinase OS=Mus musculus GN=Slk PE=1 SV=2	IVT(0.451)DS(0.003)DS(0.001)KT(0.546)EELR			Light only
sp|O55003|BNIP3_MOUSE|S|88	>sp|O55003|BNIP3_MOUSE BCL2/adenovirus E1B 19 kDa protein-interacting protein 3 OS=Mus musculus GN=Bnip3 PE=1 SV=1	NST(0.28)LS(0.716)EEDY(0.004)IER					1.6197
sp|O55003|BNIP3_MOUSE|T|86	>sp|O55003|BNIP3_MOUSE BCL2/adenovirus E1B 19 kDa protein-interacting protein 3 OS=Mus musculus GN=Bnip3 PE=1 SV=1	NST(0.992)LS(0.008)EEDYIER	1.5529	2.5671	7.0289	7.2833		2.2281
sp|O55022|PGRC1_MOUSE|S|181	>sp|O55022|PGRC1_MOUSE Membrane-associated progesterone receptor component 1 OS=Mus musculus GN=Pgrmc1 PE=1 SV=4	LLKEGEEPT(0.001)VY(0.055)S(0.944)DDEEPKDETAR		0.96494	1.0429	1.5344	0.92123	0.94765
sp|O55022|PGRC1_MOUSE|T|178	>sp|O55022|PGRC1_MOUSE Membrane-associated progesterone receptor component 1 OS=Mus musculus GN=Pgrmc1 PE=1 SV=4	LLKEGEEPT(0.995)VY(0.002)S(0.003)DDEEPK			0.8649	1.9436
sp|O55028|BCKD_MOUSE|S|33	>sp|O55028|BCKD_MOUSE [3-methyl-2-oxobutanoate dehydrogenase [lipoamide]] kinase, mitochondrial OS=Mus musculus GN=Bckdk PE=1 SV=1;>tr|D3Z7R0|D3Z7R0_MOUSE [3-methyl-2-oxobutanoate dehydrogenase [lipoamide]] kinase, mitochondrial (Fragment) OS=Mus musculus	S(0.126)T(0.126)S(0.734)AT(0.014)DTHHVELAR	1.122		1.2446
sp|O55028|BCKD_MOUSE|S|356	>sp|O55028|BCKD_MOUSE [3-methyl-2-oxobutanoate dehydrogenase [lipoamide]] kinase, mitochondrial OS=Mus musculus GN=Bckdk PE=1 SV=1	INPLFGHLDMHS(0.912)GGQS(0.088)GPMHGFGFGLPTSR	1.7618	1.7902		1.2288
sp|O55028|BCKD_MOUSE|T|32	>sp|O55028|BCKD_MOUSE [3-methyl-2-oxobutanoate dehydrogenase [lipoamide]] kinase, mitochondrial OS=Mus musculus GN=Bckdk PE=1 SV=1;>tr|D3Z7R0|D3Z7R0_MOUSE [3-methyl-2-oxobutanoate dehydrogenase [lipoamide]] kinase, mitochondrial (Fragment) OS=Mus musculus	ST(1)SATDTHHVELAR	1.3425	1.2859	1.1248	1.1259	1.159	1.2541
sp|O55091|IMPCT_MOUSE|S|137	>sp|O55091|IMPCT_MOUSE Protein IMPACT OS=Mus musculus GN=Impact PE=1 SV=2	KKTEEVEVES(1)EEDPILEHPPENPVK	0.93603	1.0317	0.93717	0.96566		0.69995
sp|O55091|IMPCT_MOUSE|T|130	>sp|O55091|IMPCT_MOUSE Protein IMPACT OS=Mus musculus GN=Impact PE=1 SV=2	KT(0.723)EEVEVES(0.277)EEDPILEHPPENPVKTLDLK		Light only	1.2547
sp|O55098|STK10_MOUSE|S|13	>sp|O55098|STK10_MOUSE Serine/threonine-protein kinase 10 OS=Mus musculus GN=Stk10 PE=1 SV=2	ILRLS(0.5)T(0.5)FEK		1.0238				1.1692
sp|O55098|STK10_MOUSE|S|437	>sp|O55098|STK10_MOUSE Serine/threonine-protein kinase 10 OS=Mus musculus GN=Stk10 PE=1 SV=2	QIPDQDENPS(0.687)PAAS(0.313)K		Heavy only
sp|O55098|STK10_MOUSE|S|952	>sp|O55098|STK10_MOUSE Serine/threonine-protein kinase 10 OS=Mus musculus GN=Stk10 PE=1 SV=2	LSEEAEPRPT(0.176)T(0.176)PS(0.63)KAS(0.016)NFFPYSSGDAS			0.75698
sp|O55098|STK10_MOUSE|T|14	>sp|O55098|STK10_MOUSE Serine/threonine-protein kinase 10 OS=Mus musculus GN=Stk10 PE=1 SV=2	ILRLST(1)FEK	0.80757	0.86906	1.0812	0.92236	1.2861	0.99323
sp|O55098|STK10_MOUSE|T|185	>sp|O55098|STK10_MOUSE Serine/threonine-protein kinase 10 OS=Mus musculus GN=Stk10 PE=1 SV=2	NLKT(1)LQK	1.1694	1.2155			1.0932	1.0164
sp|O55098|STK10_MOUSE|T|949	>sp|O55098|STK10_MOUSE Serine/threonine-protein kinase 10 OS=Mus musculus GN=Stk10 PE=1 SV=2	LSEEAEPRPT(0.758)T(0.242)PSK						0.88822
sp|O55098|STK10_MOUSE|T|950	>sp|O55098|STK10_MOUSE Serine/threonine-protein kinase 10 OS=Mus musculus GN=Stk10 PE=1 SV=2	LSEEAEPRPT(0.001)T(0.999)PSK	1.0335	1.1253	0.80654	0.89036	0.89544	0.93759
sp|O55106|STRN_MOUSE|T|143	>sp|O55106|STRN_MOUSE Striatin OS=Mus musculus GN=Strn PE=1 SV=2	YGTELNQGDMKPPS(0.013)Y(0.049)DS(0.202)DEGNET(0.736)EVQPQQNSQLMWK			Light only
sp|O55106|STRN_MOUSE|T|263	>sp|O55106|STRN_MOUSE Striatin OS=Mus musculus GN=Strn PE=1 SV=2;>tr|F6Z700|F6Z700_MOUSE Striatin (Fragment) OS=Mus musculus GN=Strn PE=4 SV=1;>tr|F8WH41|F8WH41_MOUSE Striatin OS=Mus musculus GN=Strn PE=2 SV=1	SVIDT(0.944)S(0.001)T(0.056)IVRK						Light only
sp|O55106|STRN_MOUSE|T|265	>sp|O55106|STRN_MOUSE Striatin OS=Mus musculus GN=Strn PE=1 SV=2;>tr|F6Z700|F6Z700_MOUSE Striatin (Fragment) OS=Mus musculus GN=Strn PE=4 SV=1;>tr|F8WH41|F8WH41_MOUSE Striatin OS=Mus musculus GN=Strn PE=2 SV=1	SVIDT(0.005)ST(0.995)IVR		1.2879		Light only	0.83217	Light only
sp|O55131|SEPT7_MOUSE|S|422	>sp|O55131|SEPT7_MOUSE Septin-7 OS=Mus musculus GN=Sept7 PE=1 SV=1;>tr|E9Q9F5|E9Q9F5_MOUSE Septin-7 OS=Mus musculus GN=Sept7 PE=2 SV=2;>tr|E9Q1G8|E9Q1G8_MOUSE Septin-7 OS=Mus musculus GN=Sept7 PE=2 SV=2	ILEQQNS(0.964)S(0.036)R					1.3107
sp|O55131|SEPT7_MOUSE|T|197	>sp|O55131|SEPT7_MOUSE Septin-7 OS=Mus musculus GN=Sept7 PE=1 SV=1;>tr|E9Q9F5|E9Q9F5_MOUSE Septin-7 OS=Mus musculus GN=Sept7 PE=2 SV=2;>tr|E9Q1G8|E9Q1G8_MOUSE Septin-7 OS=Mus musculus GN=Sept7 PE=2 SV=2	ADT(1)LTPEECQQFKK	1.0259	0.55952	Light only	Light only	0.6991	1.062
sp|O55131|SEPT7_MOUSE|T|227	>sp|O55131|SEPT7_MOUSE Septin-7 OS=Mus musculus GN=Sept7 PE=1 SV=1;>tr|E9Q9F5|E9Q9F5_MOUSE Septin-7 OS=Mus musculus GN=Sept7 PE=2 SV=2;>tr|E9Q1G8|E9Q1G8_MOUSE Septin-7 OS=Mus musculus GN=Sept7 PE=2 SV=2	IYEFPET(1)DDEEENKLVK	1.1023	0.99061	0.95628	1.1007		1.1037
sp|O55131|SEPT7_MOUSE|T|425	>sp|O55131|SEPT7_MOUSE Septin-7 OS=Mus musculus GN=Sept7 PE=1 SV=1;>tr|E9Q9F5|E9Q9F5_MOUSE Septin-7 OS=Mus musculus GN=Sept7 PE=2 SV=2;>tr|E9Q1G8|E9Q1G8_MOUSE Septin-7 OS=Mus musculus GN=Sept7 PE=2 SV=2	ILEQQNSSRT(1)LEKNK	0.93593	0.95234	1.4337	1.1389	0.92153	1.171
sp|O55137|ACOT1_MOUSE|S|416	>sp|O55137|ACOT1_MOUSE Acyl-coenzyme A thioesterase 1 OS=Mus musculus GN=Acot1 PE=1 SV=1	QLGSECLHVS(1)PKI	0.93897		1.0034	0.79375	0.96261	0.99455
sp|O55176|PJA1_MOUSE|S|30	>sp|O55176|PJA1_MOUSE E3 ubiquitin-protein ligase Praja-1 OS=Mus musculus GN=Pja1 PE=1 SV=3;>tr|B1AXU3|B1AXU3_MOUSE E3 ubiquitin-protein ligase Praja-1 OS=Mus musculus GN=Pja1 PE=2 SV=1;>tr|B1AXU4|B1AXU4_MOUSE E3 ubiquitin-protein ligase Praja-1 OS=Mus mus	S(0.5)RS(0.5)PFASTR	0.76155	0.85056				0.076894
sp|O55176|PJA1_MOUSE|S|32	>sp|O55176|PJA1_MOUSE E3 ubiquitin-protein ligase Praja-1 OS=Mus musculus GN=Pja1 PE=1 SV=3;>tr|B1AXU3|B1AXU3_MOUSE E3 ubiquitin-protein ligase Praja-1 OS=Mus musculus GN=Pja1 PE=2 SV=1;>tr|B1AXU4|B1AXU4_MOUSE E3 ubiquitin-protein ligase Praja-1 OS=Mus mus	SRS(1)PFASTR	0.76155	0.85056	0.68383	0.79517	0.58699	0.076894
sp|O55176|PJA1_MOUSE|T|231	>sp|O55176|PJA1_MOUSE E3 ubiquitin-protein ligase Praja-1 OS=Mus musculus GN=Pja1 PE=1 SV=3	VFFDT(1)DDDDDVPHSTSR			0.64645	0.76012
sp|O55187|CBX4_MOUSE|S|291	>sp|O55187|CBX4_MOUSE E3 SUMO-protein ligase CBX4 OS=Mus musculus GN=Cbx4 PE=1 SV=2	IKS(0.026)GEAAEGEARS(0.906)PS(0.068)HK					Heavy only
sp|O55201|SPT5H_MOUSE|S|664	>sp|O55201|SPT5H_MOUSE Transcription elongation factor SPT5 OS=Mus musculus GN=Supt5h PE=1 SV=1	DVTNLT(0.003)VGGFT(0.132)PMS(0.865)PR	0.84263		0.71474	0.73796	1.0596	0.83928
sp|O55201|SPT5H_MOUSE|S|669	>sp|O55201|SPT5H_MOUSE Transcription elongation factor SPT5 OS=Mus musculus GN=Supt5h PE=1 SV=1	IS(0.261)S(0.73)PMHPS(0.009)AEGQHGGFGSPGGMSR	0.42493	0.48812
sp|O55201|SPT5H_MOUSE|S|674	>sp|O55201|SPT5H_MOUSE Transcription elongation factor SPT5 OS=Mus musculus GN=Supt5h PE=1 SV=1	IS(0.032)S(0.253)PMHPS(0.715)AEGQHGGFGSPGGMS(0.001)R			0.49667
sp|O55201|SPT5H_MOUSE|T|1028	>sp|O55201|SPT5H_MOUSE Transcription elongation factor SPT5 OS=Mus musculus GN=Supt5h PE=1 SV=1	VVSISSEHLEPIT(0.99)PT(0.01)K	0.92883	0.8961		0.77137	1.1437	1.0722
sp|O55201|SPT5H_MOUSE|T|1030	>sp|O55201|SPT5H_MOUSE Transcription elongation factor SPT5 OS=Mus musculus GN=Supt5h PE=1 SV=1	VVSIS(0.018)S(0.018)EHLEPIT(0.39)PT(0.574)KNNKVK	0.97814				1.1558
sp|O55201|SPT5H_MOUSE|T|656	>sp|O55201|SPT5H_MOUSE Transcription elongation factor SPT5 OS=Mus musculus GN=Supt5h PE=1 SV=1	DVTNLT(0.934)VGGFT(0.06)PMS(0.006)PR		0.86828	Light only
sp|O55201|SPT5H_MOUSE|T|661	>sp|O55201|SPT5H_MOUSE Transcription elongation factor SPT5 OS=Mus musculus GN=Supt5h PE=1 SV=1	DVTNLTVGGFT(0.999)PMS(0.001)PR	0.87352	0.9514	0.78356	0.76003	0.93971	0.88846
sp|O55201|SPT5H_MOUSE|T|769	>sp|O55201|SPT5H_MOUSE Transcription elongation factor SPT5 OS=Mus musculus GN=Supt5h PE=1 SV=1	TPMY(0.004)GS(0.001)QT(0.992)PMY(0.002)GSGSR					Light only	Light only
sp|O55201|SPT5H_MOUSE|T|785	>sp|O55201|SPT5H_MOUSE Transcription elongation factor SPT5 OS=Mus musculus GN=Supt5h PE=1 SV=1	TPMYGSQT(1)PLQDGSR					0.70717	0.79365
sp|O55201|SPT5H_MOUSE|T|800	>sp|O55201|SPT5H_MOUSE Transcription elongation factor SPT5 OS=Mus musculus GN=Supt5h PE=1 SV=1	TPHY(0.025)GS(0.009)QT(0.966)PLHDGSR		0.78954			0.73648	0.85786
sp|O70126|AURKB_MOUSE|T|16	>sp|O70126|AURKB_MOUSE Aurora kinase B OS=Mus musculus GN=Aurkb PE=1 SV=2	AQKENAY(0.001)PWPY(0.094)GS(0.105)KT(0.582)S(0.084)QS(0.132)GLNT(0.003)LSQR	0.47876
sp|O70126|AURKB_MOUSE|T|237	>sp|O70126|AURKB_MOUSE Aurora kinase B OS=Mus musculus GN=Aurkb PE=1 SV=2	RKT(0.852)MCGT(0.146)LDY(0.001)LPPEMIEGR	Light only	Light only	Light only
sp|O70152|DPM1_MOUSE|S|13	>sp|O70152|DPM1_MOUSE Dolichol-phosphate mannosyltransferase OS=Mus musculus GN=Dpm1 PE=2 SV=1	SLAAS(1)PRPPQGR	0.7307	0.81677
sp|O70157|TOP3A_MOUSE|S|769	>sp|O70157|TOP3A_MOUSE DNA topoisomerase 3-alpha OS=Mus musculus GN=Top3a PE=1 SV=1;>tr|Q3V3P1|Q3V3P1_MOUSE DNA topoisomerase OS=Mus musculus GN=Top3a PE=2 SV=1	AS(0.007)QPS(0.016)GHLQAS(0.977)QALNR					0.32705
sp|O70157|TOP3A_MOUSE|S|973	>sp|O70157|TOP3A_MOUSE DNA topoisomerase 3-alpha OS=Mus musculus GN=Top3a PE=1 SV=1;>tr|Q5NCT0|Q5NCT0_MOUSE DNA topoisomerase OS=Mus musculus GN=Top3a PE=2 SV=2	AGS(0.686)S(0.314)DAGSTVKKPR		1.3174				0.67404
sp|O70157|TOP3A_MOUSE|S|974	>sp|O70157|TOP3A_MOUSE DNA topoisomerase 3-alpha OS=Mus musculus GN=Top3a PE=1 SV=1;>tr|Q5NCT0|Q5NCT0_MOUSE DNA topoisomerase OS=Mus musculus GN=Top3a PE=2 SV=2	AGS(0.418)S(0.582)DAGSTVKKPR					0.57412
sp|O70161|PI51C_MOUSE|S|475	>sp|O70161|PI51C_MOUSE Phosphatidylinositol 4-phosphate 5-kinase type-1 gamma OS=Mus musculus GN=Pip5k1c PE=1 SV=2;>tr|F8WHW6|F8WHW6_MOUSE Phosphatidylinositol 4-phosphate 5-kinase type-1 gamma OS=Mus musculus GN=Pip5k1c PE=2 SV=1;>tr|F7C0X9|F7C0X9_MOUSE P	GALLAVKPLGPT(0.257)AAFS(0.699)AS(0.029)QIPS(0.001)EREDVQY(0.014)DLR		1.4588
sp|O70161|PI51C_MOUSE|S|554	>sp|O70161|PI51C_MOUSE Phosphatidylinositol 4-phosphate 5-kinase type-1 gamma OS=Mus musculus GN=Pip5k1c PE=1 SV=2;>tr|F8WHW6|F8WHW6_MOUSE Phosphatidylinositol 4-phosphate 5-kinase type-1 gamma OS=Mus musculus GN=Pip5k1c PE=2 SV=1;>tr|F6SMP3|F6SMP3_MOUSE P	T(0.054)QS(0.874)S(0.071)GQDGRPQEEPHAEDLQK	1.1947	1.2082	1.0033		1.1808	1.0532
sp|O70161|PI51C_MOUSE|T|552	>sp|O70161|PI51C_MOUSE Phosphatidylinositol 4-phosphate 5-kinase type-1 gamma OS=Mus musculus GN=Pip5k1c PE=1 SV=2;>tr|F8WHW6|F8WHW6_MOUSE Phosphatidylinositol 4-phosphate 5-kinase type-1 gamma OS=Mus musculus GN=Pip5k1c PE=2 SV=1;>tr|F6SMP3|F6SMP3_MOUSE P	T(0.97)QS(0.022)S(0.007)GQDGRPQEEPHAEDLQK	1.1165	Light only		1.0089
sp|O70194|EIF3D_MOUSE|S|160	>sp|O70194|EIF3D_MOUSE Eukaryotic translation initiation factor 3 subunit D OS=Mus musculus GN=Eif3d PE=1 SV=2	SQKPRDS(0.84)S(0.16)VEVR		0.8142
sp|O70194|EIF3D_MOUSE|S|274	>sp|O70194|EIF3D_MOUSE Eukaryotic translation initiation factor 3 subunit D OS=Mus musculus GN=Eif3d PE=1 SV=2	VGS(1)KLFFDKR	0.803	0.80883				1.0952
sp|O70194|EIF3D_MOUSE|T|121	>sp|O70194|EIF3D_MOUSE Eukaryotic translation initiation factor 3 subunit D OS=Mus musculus GN=Eif3d PE=1 SV=2	NMVQFNLQT(1)LPK	0.86636	0.71594	0.90637	0.79324	1.0442	0.84052
sp|O70251|EF1B_MOUSE|S|106	>sp|O70251|EF1B_MOUSE Elongation factor 1-beta OS=Mus musculus GN=Eef1b PE=1 SV=5	YGPSSVEDTTGS(0.001)GAADAKDDDDIDLFGS(0.997)DDEEES(0.003)EEAKK			Heavy only	Heavy only
sp|O70251|EF1B_MOUSE|S|68	>sp|O70251|EF1B_MOUSE Elongation factor 1-beta OS=Mus musculus GN=Eef1b PE=1 SV=5	AS(1)LPGVKKSLGK	0.82788	0.85552				0.99432
sp|O70251|EF1B_MOUSE|S|75	>sp|O70251|EF1B_MOUSE Elongation factor 1-beta OS=Mus musculus GN=Eef1b PE=1 SV=5	ASLPGVKKS(1)LGK					1.0856
sp|O70279|DGC14_MOUSE|S|295	>sp|O70279|DGC14_MOUSE Protein DGCR14 OS=Mus musculus GN=Dgcr14 PE=2 SV=2;>tr|Q3UFM6|Q3UFM6_MOUSE Expressed sequence 2 embryonic lethal, isoform CRA_a OS=Mus musculus GN=Dgcr14 PE=2 SV=1	VGPDGKELIPQES(1)PR	0.90124	0.80695	0.91691	0.89055		0.74807
sp|O70279|DGC14_MOUSE|S|387	>sp|O70279|DGC14_MOUSE Protein DGCR14 OS=Mus musculus GN=Dgcr14 PE=2 SV=2;>tr|Q3UFM6|Q3UFM6_MOUSE Expressed sequence 2 embryonic lethal, isoform CRA_a OS=Mus musculus GN=Dgcr14 PE=2 SV=1	VTENLAS(0.8)LT(0.2)PK				1.1118
sp|O70279|DGC14_MOUSE|S|394	>sp|O70279|DGC14_MOUSE Protein DGCR14 OS=Mus musculus GN=Dgcr14 PE=2 SV=2;>tr|Q3UFM6|Q3UFM6_MOUSE Expressed sequence 2 embryonic lethal, isoform CRA_a OS=Mus musculus GN=Dgcr14 PE=2 SV=1	GLS(1)PAMS(1)PALQR			1.0014	0.70691
sp|O70279|DGC14_MOUSE|S|398	>sp|O70279|DGC14_MOUSE Protein DGCR14 OS=Mus musculus GN=Dgcr14 PE=2 SV=2;>tr|Q3UFM6|Q3UFM6_MOUSE Expressed sequence 2 embryonic lethal, isoform CRA_a OS=Mus musculus GN=Dgcr14 PE=2 SV=1	GLS(1)PAMS(1)PALQR	Light only	0.93901	0.82027	0.91138	Light only	0.87298
sp|O70279|DGC14_MOUSE|T|3	>sp|O70279|DGC14_MOUSE Protein DGCR14 OS=Mus musculus GN=Dgcr14 PE=2 SV=2;>tr|Q3UFM6|Q3UFM6_MOUSE Expressed sequence 2 embryonic lethal, isoform CRA_a OS=Mus musculus GN=Dgcr14 PE=2 SV=1	GT(1)PGTSAGALFLSSASAPSR	0.81866		1.0017	1.1903	0.67887	1.0482
sp|O70279|DGC14_MOUSE|T|389	>sp|O70279|DGC14_MOUSE Protein DGCR14 OS=Mus musculus GN=Dgcr14 PE=2 SV=2;>tr|Q3UFM6|Q3UFM6_MOUSE Expressed sequence 2 embryonic lethal, isoform CRA_a OS=Mus musculus GN=Dgcr14 PE=2 SV=1	RVTENLASLT(1)PK	0.79159	0.93644		0.9468	0.68998	0.75315
sp|O70279|DGC14_MOUSE|T|440	>sp|O70279|DGC14_MOUSE Protein DGCR14 OS=Mus musculus GN=Dgcr14 PE=2 SV=2;>tr|Q3UFM6|Q3UFM6_MOUSE Expressed sequence 2 embryonic lethal, isoform CRA_a OS=Mus musculus GN=Dgcr14 PE=2 SV=1	S(0.002)S(0.002)HLKT(0.035)PAGGPQT(0.939)PT(0.011)S(0.005)T(0.005)PAPGSATR	0.99086
sp|O70305|ATX2_MOUSE|S|121	>sp|O70305|ATX2_MOUSE Ataxin-2 OS=Mus musculus GN=Atxn2 PE=1 SV=1;>tr|E9QM77|E9QM77_MOUSE Ataxin-2 OS=Mus musculus GN=Atxn2 PE=2 SV=1	ACPPGVRAS(1)PPR	1.1474					0.85692
sp|O70305|ATX2_MOUSE|S|435	>sp|O70305|ATX2_MOUSE Ataxin-2 OS=Mus musculus GN=Atxn2 PE=1 SV=1;>tr|E9QM77|E9QM77_MOUSE Ataxin-2 OS=Mus musculus GN=Atxn2 PE=2 SV=1;>tr|F6U2C2|F6U2C2_MOUSE Ataxin-2 (Fragment) OS=Mus musculus GN=Atxn2 PE=2 SV=1;>tr|F7B6X4|F7B6X4_MOUSE Ataxin-2 (Fragment)	VALENDDRS(1)EEEKYTAVQR	1.0735	1.0545	1.53	1.3827	1.1801	1.2153
sp|O70305|ATX2_MOUSE|S|593	>sp|O70305|ATX2_MOUSE Ataxin-2 OS=Mus musculus GN=Atxn2 PE=1 SV=1;>tr|E9QM77|E9QM77_MOUSE Ataxin-2 OS=Mus musculus GN=Atxn2 PE=2 SV=1;>tr|F6U2C2|F6U2C2_MOUSE Ataxin-2 (Fragment) OS=Mus musculus GN=Atxn2 PE=2 SV=1	MSSEGPPRMS(1)PK	1.401	1.2431	0.60697	0.50051	1.3831	1.1417
sp|O70305|ATX2_MOUSE|S|636	>sp|O70305|ATX2_MOUSE Ataxin-2 OS=Mus musculus GN=Atxn2 PE=1 SV=1;>tr|E9QM77|E9QM77_MOUSE Ataxin-2 OS=Mus musculus GN=Atxn2 PE=2 SV=1;>tr|F6U2C2|F6U2C2_MOUSE Ataxin-2 (Fragment) OS=Mus musculus GN=Atxn2 PE=2 SV=1;>tr|F7B6X4|F7B6X4_MOUSE Ataxin-2 (Fragment)	T(0.176)S(0.824)PAGGTWSSVVSGVPR		1.0264	0.89406	0.95023	0.95263	0.91999
sp|O70305|ATX2_MOUSE|S|643	>sp|O70305|ATX2_MOUSE Ataxin-2 OS=Mus musculus GN=Atxn2 PE=1 SV=1;>tr|E9QM77|E9QM77_MOUSE Ataxin-2 OS=Mus musculus GN=Atxn2 PE=2 SV=1;>tr|F6U2C2|F6U2C2_MOUSE Ataxin-2 (Fragment) OS=Mus musculus GN=Atxn2 PE=2 SV=1;>tr|F7B6X4|F7B6X4_MOUSE Ataxin-2 (Fragment)	T(0.03)S(0.01)PAGGT(0.044)WS(0.864)S(0.028)VVS(0.006)GVPRLS(0.019)PK				0.87045
sp|O70305|ATX2_MOUSE|S|647	>sp|O70305|ATX2_MOUSE Ataxin-2 OS=Mus musculus GN=Atxn2 PE=1 SV=1;>tr|E9QM77|E9QM77_MOUSE Ataxin-2 OS=Mus musculus GN=Atxn2 PE=2 SV=1;>tr|F6U2C2|F6U2C2_MOUSE Ataxin-2 (Fragment) OS=Mus musculus GN=Atxn2 PE=2 SV=1;>tr|F7B6X4|F7B6X4_MOUSE Ataxin-2 (Fragment)	TSPAGGTWSS(0.001)VVS(0.798)GVPRLS(0.2)PK	1.4308	0.98785
sp|O70305|ATX2_MOUSE|S|653	>sp|O70305|ATX2_MOUSE Ataxin-2 OS=Mus musculus GN=Atxn2 PE=1 SV=1;>tr|E9QM77|E9QM77_MOUSE Ataxin-2 OS=Mus musculus GN=Atxn2 PE=2 SV=1;>tr|F6U2C2|F6U2C2_MOUSE Ataxin-2 (Fragment) OS=Mus musculus GN=Atxn2 PE=2 SV=1;>tr|F7B6X4|F7B6X4_MOUSE Ataxin-2 (Fragment)	TSPAGGTWSSVVS(0.006)GVPRLS(0.994)PK	1.1446	1.195	0.87425	0.78206	1.2244	1.2727
sp|O70305|ATX2_MOUSE|S|697	>sp|O70305|ATX2_MOUSE Ataxin-2 OS=Mus musculus GN=Atxn2 PE=1 SV=1;>tr|E9QM77|E9QM77_MOUSE Ataxin-2 OS=Mus musculus GN=Atxn2 PE=2 SV=1;>tr|F6U2C2|F6U2C2_MOUSE Ataxin-2 (Fragment) OS=Mus musculus GN=Atxn2 PE=2 SV=1;>tr|F7B6X4|F7B6X4_MOUSE Ataxin-2 (Fragment)	QSSIGNSPSGPVLASPQAGIIPAEAVS(0.001)MPVPAAS(0.909)PT(0.07)PAS(0.016)PAS(0.003)NR	1.0533	1.1671	1.2096		0.93923	0.96014
sp|O70305|ATX2_MOUSE|S|727	>sp|O70305|ATX2_MOUSE Ataxin-2 OS=Mus musculus GN=Atxn2 PE=1 SV=1;>tr|E9QM77|E9QM77_MOUSE Ataxin-2 OS=Mus musculus GN=Atxn2 PE=2 SV=1;>tr|F6U2C2|F6U2C2_MOUSE Ataxin-2 (Fragment) OS=Mus musculus GN=Atxn2 PE=2 SV=1;>tr|F7B6X4|F7B6X4_MOUSE Ataxin-2 (Fragment)	LQDQRQNS(0.999)PAGS(0.001)KENVK	1.3992	1.3076	0.47305		1.2564	1.3423
sp|O70305|ATX2_MOUSE|S|731	>sp|O70305|ATX2_MOUSE Ataxin-2 OS=Mus musculus GN=Atxn2 PE=1 SV=1;>tr|E9QM77|E9QM77_MOUSE Ataxin-2 OS=Mus musculus GN=Atxn2 PE=2 SV=1;>tr|F6U2C2|F6U2C2_MOUSE Ataxin-2 (Fragment) OS=Mus musculus GN=Atxn2 PE=2 SV=1;>tr|F7B6X4|F7B6X4_MOUSE Ataxin-2 (Fragment)	LQDQRQNS(0.161)PAGS(0.839)KENVK		1.0775
sp|O70305|ATX2_MOUSE|S|738	>sp|O70305|ATX2_MOUSE Ataxin-2 OS=Mus musculus GN=Atxn2 PE=1 SV=1;>tr|E9QM77|E9QM77_MOUSE Ataxin-2 OS=Mus musculus GN=Atxn2 PE=2 SV=1;>tr|F6U2C2|F6U2C2_MOUSE Ataxin-2 (Fragment) OS=Mus musculus GN=Atxn2 PE=2 SV=1;>tr|F7B6X4|F7B6X4_MOUSE Ataxin-2 (Fragment)	QNS(0.002)PAGS(0.015)KENVKAS(0.676)ET(0.148)S(0.148)PS(0.011)FSK	0.58904			Light only
sp|O70305|ATX2_MOUSE|S|741	>sp|O70305|ATX2_MOUSE Ataxin-2 OS=Mus musculus GN=Atxn2 PE=1 SV=1;>tr|E9QM77|E9QM77_MOUSE Ataxin-2 OS=Mus musculus GN=Atxn2 PE=2 SV=1;>tr|F6U2C2|F6U2C2_MOUSE Ataxin-2 (Fragment) OS=Mus musculus GN=Atxn2 PE=2 SV=1;>tr|F7B6X4|F7B6X4_MOUSE Ataxin-2 (Fragment)	ASET(0.172)S(0.826)PS(0.001)FS(0.001)KADNK		0.6942		0.70072
sp|O70305|ATX2_MOUSE|S|753	>sp|O70305|ATX2_MOUSE Ataxin-2 OS=Mus musculus GN=Atxn2 PE=1 SV=1;>tr|E9QM77|E9QM77_MOUSE Ataxin-2 OS=Mus musculus GN=Atxn2 PE=2 SV=1;>tr|F6U2C2|F6U2C2_MOUSE Ataxin-2 (Fragment) OS=Mus musculus GN=Atxn2 PE=2 SV=1;>tr|F7B6X4|F7B6X4_MOUSE Ataxin-2 (Fragment)	GMS(1)PVVSEHRK	1.0529	0.86627		Heavy only	1.9932	1.3497
sp|O70305|ATX2_MOUSE|S|832	>sp|O70305|ATX2_MOUSE Ataxin-2 OS=Mus musculus GN=Atxn2 PE=1 SV=1;>tr|E9QM77|E9QM77_MOUSE Ataxin-2 OS=Mus musculus GN=Atxn2 PE=2 SV=1;>tr|F6U2C2|F6U2C2_MOUSE Ataxin-2 (Fragment) OS=Mus musculus GN=Atxn2 PE=2 SV=1;>tr|F6V8M6|F6V8M6_MOUSE Ataxin-2 (Fragment)	T(0.239)NS(0.681)PS(0.073)IS(0.006)PSMLSNAEHK				Light only
sp|O70305|ATX2_MOUSE|S|834	>sp|O70305|ATX2_MOUSE Ataxin-2 OS=Mus musculus GN=Atxn2 PE=1 SV=1;>tr|E9QM77|E9QM77_MOUSE Ataxin-2 OS=Mus musculus GN=Atxn2 PE=2 SV=1;>tr|F6U2C2|F6U2C2_MOUSE Ataxin-2 (Fragment) OS=Mus musculus GN=Atxn2 PE=2 SV=1;>tr|F6V8M6|F6V8M6_MOUSE Ataxin-2 (Fragment)	TNS(0.002)PS(0.99)IS(0.008)PSMLSNAEHK		1.3114			1.1185	1.1604
sp|O70305|ATX2_MOUSE|S|836	>sp|O70305|ATX2_MOUSE Ataxin-2 OS=Mus musculus GN=Atxn2 PE=1 SV=1;>tr|E9QM77|E9QM77_MOUSE Ataxin-2 OS=Mus musculus GN=Atxn2 PE=2 SV=1;>tr|F6U2C2|F6U2C2_MOUSE Ataxin-2 (Fragment) OS=Mus musculus GN=Atxn2 PE=2 SV=1;>tr|F6V8M6|F6V8M6_MOUSE Ataxin-2 (Fragment)	TNSPS(0.035)IS(0.945)PS(0.02)MLSNAEHK	1.0859	1.0853		1.3972	1.2937	1.1419
sp|O70305|ATX2_MOUSE|S|860	>sp|O70305|ATX2_MOUSE Ataxin-2 OS=Mus musculus GN=Atxn2 PE=1 SV=1;>tr|E9QM77|E9QM77_MOUSE Ataxin-2 OS=Mus musculus GN=Atxn2 PE=2 SV=1;>tr|F6U2C2|F6U2C2_MOUSE Ataxin-2 (Fragment) OS=Mus musculus GN=Atxn2 PE=2 SV=1;>tr|F6V8M6|F6V8M6_MOUSE Ataxin-2 (Fragment)	RGPEVTSQGVQTS(0.053)S(0.947)PACKQEK	Light only
sp|O70305|ATX2_MOUSE|T|635	>sp|O70305|ATX2_MOUSE Ataxin-2 OS=Mus musculus GN=Atxn2 PE=1 SV=1;>tr|E9QM77|E9QM77_MOUSE Ataxin-2 OS=Mus musculus GN=Atxn2 PE=2 SV=1;>tr|F6U2C2|F6U2C2_MOUSE Ataxin-2 (Fragment) OS=Mus musculus GN=Atxn2 PE=2 SV=1;>tr|F7B6X4|F7B6X4_MOUSE Ataxin-2 (Fragment)	T(0.822)S(0.152)PAGGT(0.017)WS(0.01)S(0.006)VVS(0.179)GVPRLS(0.815)PK	0.91268	1.0264	0.89406	0.95023		0.70504
sp|O70305|ATX2_MOUSE|T|641	>sp|O70305|ATX2_MOUSE Ataxin-2 OS=Mus musculus GN=Atxn2 PE=1 SV=1;>tr|E9QM77|E9QM77_MOUSE Ataxin-2 OS=Mus musculus GN=Atxn2 PE=2 SV=1;>tr|F6U2C2|F6U2C2_MOUSE Ataxin-2 (Fragment) OS=Mus musculus GN=Atxn2 PE=2 SV=1;>tr|F7B6X4|F7B6X4_MOUSE Ataxin-2 (Fragment)	TSPAGGT(1)WSSVVSGVPRLSPK		1.2703	0.91681	Heavy only	1.4396
sp|O70305|ATX2_MOUSE|T|699	>sp|O70305|ATX2_MOUSE Ataxin-2 OS=Mus musculus GN=Atxn2 PE=1 SV=1;>tr|E9QM77|E9QM77_MOUSE Ataxin-2 OS=Mus musculus GN=Atxn2 PE=2 SV=1;>tr|F6U2C2|F6U2C2_MOUSE Ataxin-2 (Fragment) OS=Mus musculus GN=Atxn2 PE=2 SV=1;>tr|F7B6X4|F7B6X4_MOUSE Ataxin-2 (Fragment)	QSSIGNSPSGPVLASPQAGIIPAEAVS(0.001)MPVPAAS(0.134)PT(0.86)PAS(0.004)PAS(0.001)NR
sp|O70305|ATX2_MOUSE|T|710	>sp|O70305|ATX2_MOUSE Ataxin-2 OS=Mus musculus GN=Atxn2 PE=1 SV=1;>tr|E9QM77|E9QM77_MOUSE Ataxin-2 OS=Mus musculus GN=Atxn2 PE=2 SV=1;>tr|F6U2C2|F6U2C2_MOUSE Ataxin-2 (Fragment) OS=Mus musculus GN=Atxn2 PE=2 SV=1;>tr|F7B6X4|F7B6X4_MOUSE Ataxin-2 (Fragment)	ALT(1)PSIEAK	1.1218	1.0214	0.58554	0.5102	1.1628	1.0954
sp|O70305|ATX2_MOUSE|T|740	>sp|O70305|ATX2_MOUSE Ataxin-2 OS=Mus musculus GN=Atxn2 PE=1 SV=1;>tr|E9QM77|E9QM77_MOUSE Ataxin-2 OS=Mus musculus GN=Atxn2 PE=2 SV=1;>tr|F6U2C2|F6U2C2_MOUSE Ataxin-2 (Fragment) OS=Mus musculus GN=Atxn2 PE=2 SV=1;>tr|F7B6X4|F7B6X4_MOUSE Ataxin-2 (Fragment)	ASET(1)SPSFSK	Light only	0.51692	Light only	0.66909	1.2653	1.5712
sp|O70306|TBX15_MOUSE|S|531	>sp|O70306|TBX15_MOUSE T-box transcription factor TBX15 OS=Mus musculus GN=Tbx15 PE=2 SV=2	LAAS(0.965)PEKLS(0.031)AS(0.004)QSTLLCSSPSNGAFGER	0.68671	1.0934	0.89589		1.3177	Light only
sp|O70310|NMT1_MOUSE|S|44	>sp|O70310|NMT1_MOUSE Glycylpeptide N-tetradecanoyltransferase 1 OS=Mus musculus GN=Nmt1 PE=1 SV=1	S(0.525)GLS(0.474)PANDT(0.001)GAKK		0.51127
sp|O70310|NMT1_MOUSE|S|47	>sp|O70310|NMT1_MOUSE Glycylpeptide N-tetradecanoyltransferase 1 OS=Mus musculus GN=Nmt1 PE=1 SV=1	S(0.001)GLS(0.999)PANDTGAK	0.66546	0.69054	0.58221	0.58816	1.1192	1.1076
sp|O70318|E41L2_MOUSE|S|193	>sp|O70318|E41L2_MOUSE Band 4.1-like protein 2 OS=Mus musculus GN=Epb41l2 PE=1 SV=2	EVQT(0.272)S(0.728)ELKAEVASQKATK	1.1634		Light only
sp|O70318|E41L2_MOUSE|S|201	>sp|O70318|E41L2_MOUSE Band 4.1-like protein 2 OS=Mus musculus GN=Epb41l2 PE=1 SV=2	EVQT(0.001)SELKAEVAS(0.98)QKAT(0.019)K		0.98739		0.84696
sp|O70318|E41L2_MOUSE|S|379	>sp|O70318|E41L2_MOUSE Band 4.1-like protein 2 OS=Mus musculus GN=Epb41l2 PE=1 SV=2	GLS(0.977)PAQADS(0.023)QFLENAK						0.59335
sp|O70318|E41L2_MOUSE|S|38	>sp|O70318|E41L2_MOUSE Band 4.1-like protein 2 OS=Mus musculus GN=Epb41l2 PE=1 SV=2	AKEVENEQT(0.001)PVS(0.998)EPEEEKGS(0.001)QPGPPVER	Light only	1.1422	1.1701	1.0661	Light only	1.0408
sp|O70318|E41L2_MOUSE|S|395	>sp|O70318|E41L2_MOUSE Band 4.1-like protein 2 OS=Mus musculus GN=Epb41l2 PE=1 SV=2	RLS(0.973)MY(0.027)GVDLHHAK	1.2651	1.212	1.3126	1.3436	1.2198	1.4484
sp|O70318|E41L2_MOUSE|S|492	>sp|O70318|E41L2_MOUSE Band 4.1-like protein 2 OS=Mus musculus GN=Epb41l2 PE=1 SV=2	LVS(1)PEQPPKTK	1.4291	1.4834			1.2686
sp|O70318|E41L2_MOUSE|S|522	>sp|O70318|E41L2_MOUSE Band 4.1-like protein 2 OS=Mus musculus GN=Epb41l2 PE=1 SV=2	EAS(0.5)T(0.5)LIDRPAPQFER			1.0355
sp|O70318|E41L2_MOUSE|S|555	>sp|O70318|E41L2_MOUSE Band 4.1-like protein 2 OS=Mus musculus GN=Epb41l2 PE=1 SV=2	SLDGAPIGVVDQS(1)PPGEGSVPGPGVISYTTIQDGRR	1.3275		1.3957	1.2875
sp|O70318|E41L2_MOUSE|S|580	>sp|O70318|E41L2_MOUSE Band 4.1-like protein 2 OS=Mus musculus GN=Epb41l2 PE=1 SV=2	DS(0.558)KS(0.327)PT(0.114)KAT(0.001)PLPAEGK		1.1972
sp|O70318|E41L2_MOUSE|S|582	>sp|O70318|E41L2_MOUSE Band 4.1-like protein 2 OS=Mus musculus GN=Epb41l2 PE=1 SV=2	DS(0.003)KS(0.954)PT(0.041)KAT(0.002)PLPAEGK	1.0316	1.0787	0.69775
sp|O70318|E41L2_MOUSE|S|630	>sp|O70318|E41L2_MOUSE Band 4.1-like protein 2 OS=Mus musculus GN=Epb41l2 PE=1 SV=2	HQAS(1)ISELKR	1.4744	1.1879	1.4537	1.9303	1.5108	1.2443
sp|O70318|E41L2_MOUSE|S|665	>sp|O70318|E41L2_MOUSE Band 4.1-like protein 2 OS=Mus musculus GN=Epb41l2 PE=1 SV=2	VTPLPFQPQAS(0.819)S(0.078)HET(0.103)LNVVEEK	1.1791	1.142	1.6001	1.7022	1.0641	1.0883
sp|O70318|E41L2_MOUSE|S|666	>sp|O70318|E41L2_MOUSE Band 4.1-like protein 2 OS=Mus musculus GN=Epb41l2 PE=1 SV=2	VTPLPFQPQAS(0.094)S(0.873)HET(0.034)LNVVEEK	0.66049	1.2539	1.3477	1.1095	1.2529	1.0711
sp|O70318|E41L2_MOUSE|S|698	>sp|O70318|E41L2_MOUSE Band 4.1-like protein 2 OS=Mus musculus GN=Epb41l2 PE=1 SV=2	EMS(1)PGHGPGETR	0.85733	0.88637		Light only	1.524	1.5141
sp|O70318|E41L2_MOUSE|S|86	>sp|O70318|E41L2_MOUSE Band 4.1-like protein 2 OS=Mus musculus GN=Epb41l2 PE=1 SV=2	S(0.992)Y(0.008)NLVVAK	1.0822	1.2849	1.5125	2.9082	0.69385	0.4084
sp|O70318|E41L2_MOUSE|T|192	>sp|O70318|E41L2_MOUSE Band 4.1-like protein 2 OS=Mus musculus GN=Epb41l2 PE=1 SV=2	EVQT(0.998)S(0.002)ELKAEVASQKATK	1.1634					1.1376
sp|O70318|E41L2_MOUSE|T|205	>sp|O70318|E41L2_MOUSE Band 4.1-like protein 2 OS=Mus musculus GN=Epb41l2 PE=1 SV=2	EVQTSELKAEVASQKAT(1)K	0.85072	1.0685	0.86186		1.1435
sp|O70318|E41L2_MOUSE|T|35	>sp|O70318|E41L2_MOUSE Band 4.1-like protein 2 OS=Mus musculus GN=Epb41l2 PE=1 SV=2	AKEVENEQT(0.75)PVS(0.25)EPEEEKGSQPGPPVER				1.122
sp|O70318|E41L2_MOUSE|T|514	>sp|O70318|E41L2_MOUSE Band 4.1-like protein 2 OS=Mus musculus GN=Epb41l2 PE=1 SV=2;>tr|A2A839|A2A839_MOUSE Protein 4.1 OS=Mus musculus GN=Epb4.1 PE=2 SV=1;>tr|A2A838|A2A838_MOUSE Protein 4.1 (Fragment) OS=Mus musculus GN=Epb4.1 PE=2 SV=1;>tr|A2AD32|A2AD32	FRY(0.016)S(0.011)GRT(0.857)QAQT(0.116)R			0.95257	1.0355
sp|O70318|E41L2_MOUSE|T|584	>sp|O70318|E41L2_MOUSE Band 4.1-like protein 2 OS=Mus musculus GN=Epb41l2 PE=1 SV=2	DS(0.009)KS(0.021)PT(0.964)KAT(0.007)PLPAEGK			Light only	0.66239	1.3782	1.4098
sp|O70318|E41L2_MOUSE|T|587	>sp|O70318|E41L2_MOUSE Band 4.1-like protein 2 OS=Mus musculus GN=Epb41l2 PE=1 SV=2	SPT(0.045)KAT(0.955)PLPAEGKK	0.86999	0.9834			1.4392	1.1956
sp|O70318|E41L2_MOUSE|T|597	>sp|O70318|E41L2_MOUSE Band 4.1-like protein 2 OS=Mus musculus GN=Epb41l2 PE=1 SV=2	KNT(1)LRVDGDNIYVR	0.76959	0.82321				1.2823
sp|O70318|E41L2_MOUSE|T|669	>sp|O70318|E41L2_MOUSE Band 4.1-like protein 2 OS=Mus musculus GN=Epb41l2 PE=1 SV=2	VTPLPFQPQASSHET(1)LNVVEEK	1.3288	1.3229	1.2375	1.1454		1.1518
sp|O70374|MTG8R_MOUSE|S|24	>sp|O70374|MTG8R_MOUSE Protein CBFA2T2 OS=Mus musculus GN=Cbfa2t2 PE=1 SV=3;>tr|F6QMQ3|F6QMQ3_MOUSE Protein CBFA2T2 (Fragment) OS=Mus musculus GN=Cbfa2t2 PE=4 SV=1;>tr|Q3UGB2|Q3UGB2_MOUSE Protein CBFA2T2 OS=Mus musculus GN=Cbfa2t2 PE=2 SV=1	RVPAMPGS(1)PVEVK		Light only	1.024	0.86589	0.53343
sp|O70374|MTG8R_MOUSE|S|400	>sp|O70374|MTG8R_MOUSE Protein CBFA2T2 OS=Mus musculus GN=Cbfa2t2 PE=1 SV=3;>tr|F6WYU8|F6WYU8_MOUSE Protein CBFA2T2 (Fragment) OS=Mus musculus GN=Cbfa2t2 PE=4 SV=1	QHS(1)PGSTDSLSNDSQR		Light only
sp|O70400|PDLI1_MOUSE|S|185	>sp|O70400|PDLI1_MOUSE PDZ and LIM domain protein 1 OS=Mus musculus GN=Pdlim1 PE=2 SV=4;>tr|S4R1V0|S4R1V0_MOUSE PDZ and LIM domain protein 1 (Fragment) OS=Mus musculus GN=Pdlim1 PE=4 SV=1	TSASGEEANSRPVVQPHPS(0.227)GS(0.707)LIIDKDS(0.059)EVY(0.007)K	1.3915
sp|O70400|PDLI1_MOUSE|S|90	>sp|O70400|PDLI1_MOUSE PDZ and LIM domain protein 1 OS=Mus musculus GN=Pdlim1 PE=2 SV=4;>tr|S4R1V0|S4R1V0_MOUSE PDZ and LIM domain protein 1 (Fragment) OS=Mus musculus GN=Pdlim1 PE=4 SV=1	IWS(1)PLVTEEGKRHPYK	0.89653	0.82557
sp|O70400|PDLI1_MOUSE|T|128	>sp|O70400|PDLI1_MOUSE PDZ and LIM domain protein 1 OS=Mus musculus GN=Pdlim1 PE=2 SV=4;>tr|S4R1V0|S4R1V0_MOUSE PDZ and LIM domain protein 1 (Fragment) OS=Mus musculus GN=Pdlim1 PE=4 SV=1	SAMPFT(0.971)AS(0.013)PAPST(0.016)R		0.75942		0.2139	2.037	1.3649
sp|O70400|PDLI1_MOUSE|T|135	>sp|O70400|PDLI1_MOUSE PDZ and LIM domain protein 1 OS=Mus musculus GN=Pdlim1 PE=2 SV=4;>tr|S4R1V0|S4R1V0_MOUSE PDZ and LIM domain protein 1 (Fragment) OS=Mus musculus GN=Pdlim1 PE=4 SV=1	SAMPFT(0.003)AS(0.004)PAPST(0.993)R	0.70545	0.7473	0.26539	0.30138	1.8941
sp|O70400|PDLI1_MOUSE|T|146	>sp|O70400|PDLI1_MOUSE PDZ and LIM domain protein 1 OS=Mus musculus GN=Pdlim1 PE=2 SV=4;>tr|S4R1V0|S4R1V0_MOUSE PDZ and LIM domain protein 1 (Fragment) OS=Mus musculus GN=Pdlim1 PE=4 SV=1	VIT(0.293)NQY(0.034)NS(0.117)PT(0.524)GLY(0.028)S(0.003)S(0.001)ENISNFNNAVESK				0.7043
sp|O70404|VAMP8_MOUSE|T|54	>sp|O70404|VAMP8_MOUSE Vesicle-associated membrane protein 8 OS=Mus musculus GN=Vamp8 PE=1 SV=1	NKTEDLEAT(1)SEHFK		Light only		1.0484
sp|O70405|ULK1_MOUSE|S|450	>sp|O70405|ULK1_MOUSE Serine/threonine-protein kinase ULK1 OS=Mus musculus GN=Ulk1 PE=1 SV=1	IEQNLQS(0.837)PT(0.131)QQQT(0.032)AR			1.4241	1.0974
sp|O70405|ULK1_MOUSE|S|521	>sp|O70405|ULK1_MOUSE Serine/threonine-protein kinase ULK1 OS=Mus musculus GN=Ulk1 PE=1 SV=1	VPS(1)PQGADVR		1.6695				0.74786
sp|O70405|ULK1_MOUSE|S|537	>sp|O70405|ULK1_MOUSE Serine/threonine-protein kinase ULK1 OS=Mus musculus GN=Ulk1 PE=1 SV=1	VGRS(0.193)PRPGS(0.729)S(0.077)VPEHS(0.001)PR	2.0049
sp|O70405|ULK1_MOUSE|S|543	>sp|O70405|ULK1_MOUSE Serine/threonine-protein kinase ULK1 OS=Mus musculus GN=Ulk1 PE=1 SV=1	VGRS(0.001)PRPGS(0.002)S(0.002)VPEHS(0.995)PR	1.8119	1.4936			7.3286	0.61748
sp|O70405|ULK1_MOUSE|S|555	>sp|O70405|ULK1_MOUSE Serine/threonine-protein kinase ULK1 OS=Mus musculus GN=Ulk1 PE=1 SV=1	LHS(0.999)APNLS(0.001)DFHVVRPK	2.3455	2.2819
sp|O70405|ULK1_MOUSE|S|622	>sp|O70405|ULK1_MOUSE Serine/threonine-protein kinase ULK1 OS=Mus musculus GN=Ulk1 PE=1 SV=1	SPLPPILGS(0.724)PT(0.276)K						Light only
sp|O70405|ULK1_MOUSE|T|452	>sp|O70405|ULK1_MOUSE Serine/threonine-protein kinase ULK1 OS=Mus musculus GN=Ulk1 PE=1 SV=1	IEQNLQSPT(1)QQQTAR	1.4568	1.2439	1.1802	1.0758	0.86195	0.65527
sp|O70405|ULK1_MOUSE|T|624	>sp|O70405|ULK1_MOUSE Serine/threonine-protein kinase ULK1 OS=Mus musculus GN=Ulk1 PE=1 SV=1	SPLPPILGSPT(1)K	1.384	1.2068	1.1756	1.1358	0.83068	0.75172
sp|O70405|ULK1_MOUSE|T|635	>sp|O70405|ULK1_MOUSE Serine/threonine-protein kinase ULK1 OS=Mus musculus GN=Ulk1 PE=1 SV=1	AGPSFDFPKT(0.764)PS(0.016)S(0.016)QNLLT(0.204)LLAR	Heavy only
sp|O70405|ULK1_MOUSE|T|643	>sp|O70405|ULK1_MOUSE Serine/threonine-protein kinase ULK1 OS=Mus musculus GN=Ulk1 PE=1 SV=1	AGPSFDFPKT(0.001)PS(0.061)S(0.161)QNLLT(0.776)LLAR						1.1715
sp|O70405|ULK1_MOUSE|T|698	>sp|O70405|ULK1_MOUSE Serine/threonine-protein kinase ULK1 OS=Mus musculus GN=Ulk1 PE=1 SV=1	S(0.001)FS(0.001)T(0.024)SRIT(0.974)DLLLK		Light only		1.3622
sp|O70435|PSA3_MOUSE|S|250	>sp|O70435|PSA3_MOUSE Proteasome subunit alpha type-3 OS=Mus musculus GN=Psma3 PE=1 SV=3;>tr|E0CX62|E0CX62_MOUSE Proteasome subunit alpha type-3 OS=Mus musculus GN=Psma3 PE=4 SV=2	YAKESLKEEDES(1)DDDNM				0.91627
sp|O70445|BARD1_MOUSE|S|235	>sp|O70445|BARD1_MOUSE BRCA1-associated RING domain protein 1 OS=Mus musculus GN=Bard1 PE=2 SV=1	VVS(0.5)CS(0.5)QIPVMERPR					0.54443	0.33562
sp|O70445|BARD1_MOUSE|S|237	>sp|O70445|BARD1_MOUSE BRCA1-associated RING domain protein 1 OS=Mus musculus GN=Bard1 PE=2 SV=1	VVS(0.201)CS(0.799)QIPVMERPR					0.46799	0.46184
sp|O70445|BARD1_MOUSE|S|397	>sp|O70445|BARD1_MOUSE BRCA1-associated RING domain protein 1 OS=Mus musculus GN=Bard1 PE=2 SV=1	QMMS(0.149)S(0.839)PS(0.008)T(0.004)VK		2.0495
sp|O70445|BARD1_MOUSE|S|539	>sp|O70445|BARD1_MOUSE BRCA1-associated RING domain protein 1 OS=Mus musculus GN=Bard1 PE=2 SV=1	SLLLLPEENES(0.596)FS(0.131)T(0.131)S(0.131)QCS(0.012)IVNTGQRK			Heavy only
sp|O70472|TM131_MOUSE|S|1596	>sp|O70472|TM131_MOUSE Transmembrane protein 131 OS=Mus musculus GN=Tmem131 PE=1 SV=2	QT(0.363)S(0.568)PT(0.064)PAS(0.004)PSLPTAPCPFTSR	0.8916
sp|O70472|TM131_MOUSE|S|1865	>sp|O70472|TM131_MOUSE Transmembrane protein 131 OS=Mus musculus GN=Tmem131 PE=1 SV=2	RS(0.014)S(0.969)DPWS(0.008)NS(0.008)HFPHEN	1.1059	1.2125	1.3647	1.3427		0.57418
sp|O70472|TM131_MOUSE|T|1595	>sp|O70472|TM131_MOUSE Transmembrane protein 131 OS=Mus musculus GN=Tmem131 PE=1 SV=2	QT(0.755)S(0.167)PT(0.07)PAS(0.004)PS(0.004)LPT(0.001)APCPFTSR			0.88479
sp|O70472|TM131_MOUSE|T|1598	>sp|O70472|TM131_MOUSE Transmembrane protein 131 OS=Mus musculus GN=Tmem131 PE=1 SV=2	QT(0.056)S(0.186)PT(0.641)PAS(0.041)PS(0.077)LPTAPCPFTSR			0.92839
sp|O70494|SP3_MOUSE|S|565	>sp|O70494|SP3_MOUSE Transcription factor Sp3 OS=Mus musculus GN=Sp3 PE=1 SV=2	IKEEEPDPEEWQLS(0.829)GDS(0.124)T(0.042)LNT(0.003)NDLT(0.002)HLR		1.2366
sp|O70546|KDM6A_MOUSE|S|829	>sp|O70546|KDM6A_MOUSE Lysine-specific demethylase 6A OS=Mus musculus GN=Kdm6a PE=1 SV=2	TDNSVAS(0.001)S(0.001)PS(0.001)S(0.001)AIS(0.016)T(0.019)AT(0.041)PS(0.921)PK		Heavy only
sp|O70589|CSKP_MOUSE|S|582	>sp|O70589|CSKP_MOUSE Peripheral plasma membrane protein CASK OS=Mus musculus GN=Cask PE=1 SV=2	IVPS(0.055)Y(0.049)RT(0.055)QS(0.014)S(0.031)S(0.031)CERDS(0.752)PS(0.008)T(0.006)S(0.001)R	0.94987	1.0287	0.89317		1.543
sp|O88271|CFDP1_MOUSE|S|127	>sp|O88271|CFDP1_MOUSE Craniofacial development protein 1 OS=Mus musculus GN=Cfdp1 PE=1 SV=1	AAPGS(0.938)QT(0.039)KVAEET(0.023)EEISSNKPLVK	0.78101	0.69504	11.135	0.78625	0.5115	0.52449
sp|O88271|CFDP1_MOUSE|S|203	>sp|O88271|CFDP1_MOUSE Craniofacial development protein 1 OS=Mus musculus GN=Cfdp1 PE=1 SV=1	EKPQALVT(0.122)S(0.864)PAT(0.014)PLPAGSGIKR		0.82007			1.0021	0.85749
sp|O88271|CFDP1_MOUSE|S|246	>sp|O88271|CFDP1_MOUSE Craniofacial development protein 1 OS=Mus musculus GN=Cfdp1 PE=1 SV=1	S(0.001)KLDWES(0.999)FKEEEGIGEELAIHNR	1.3066
sp|O88271|CFDP1_MOUSE|T|129	>sp|O88271|CFDP1_MOUSE Craniofacial development protein 1 OS=Mus musculus GN=Cfdp1 PE=1 SV=1	AAPGS(0.127)QT(0.605)KVAEET(0.268)EEISSNKPLVK						Light only
sp|O88271|CFDP1_MOUSE|T|202	>sp|O88271|CFDP1_MOUSE Craniofacial development protein 1 OS=Mus musculus GN=Cfdp1 PE=1 SV=1	EKPQALVT(0.935)S(0.059)PAT(0.006)PLPAGSGIKR	0.8225	0.7398	0.90745	1.0292	0.95442
sp|O88271|CFDP1_MOUSE|T|206	>sp|O88271|CFDP1_MOUSE Craniofacial development protein 1 OS=Mus musculus GN=Cfdp1 PE=1 SV=1	EKPQALVTSPAT(1)PLPAGSGIKR	1.0877	1.0262	0.84452	1.2263	1.1912	1.3108
sp|O88343|S4A4_MOUSE|S|223	>sp|O88343|S4A4_MOUSE Electrogenic sodium bicarbonate cotransporter 1 OS=Mus musculus GN=Slc4a4 PE=1 SV=2;>tr|E9Q8N8|E9Q8N8_MOUSE Electrogenic sodium bicarbonate cotransporter 1 OS=Mus musculus GN=Slc4a4 PE=2 SV=1;>tr|A7E1Z5|A7E1Z5_MOUSE Electrogenic Na-bi	KS(0.314)NLRS(0.686)LADIGK	0.8837	1.0105
sp|O88343|S4A4_MOUSE|S|235	>sp|O88343|S4A4_MOUSE Electrogenic sodium bicarbonate cotransporter 1 OS=Mus musculus GN=Slc4a4 PE=1 SV=2;>tr|E9Q8N8|E9Q8N8_MOUSE Electrogenic sodium bicarbonate cotransporter 1 OS=Mus musculus GN=Slc4a4 PE=2 SV=1	SLADIGKT(0.045)VS(0.067)S(0.067)AS(0.822)R			0.77603		Heavy only
sp|O88343|S4A4_MOUSE|S|245	>sp|O88343|S4A4_MOUSE Electrogenic sodium bicarbonate cotransporter 1 OS=Mus musculus GN=Slc4a4 PE=1 SV=2;>tr|E9Q8N8|E9Q8N8_MOUSE Electrogenic sodium bicarbonate cotransporter 1 OS=Mus musculus GN=Slc4a4 PE=2 SV=1	MFS(0.003)NPDNGS(0.964)PAMT(0.033)HR	1.1402	1.1262		0.65689	1.5934	1.5584
sp|O88343|S4A4_MOUSE|S|255	>sp|O88343|S4A4_MOUSE Electrogenic sodium bicarbonate cotransporter 1 OS=Mus musculus GN=Slc4a4 PE=1 SV=2;>tr|E9Q8N8|E9Q8N8_MOUSE Electrogenic sodium bicarbonate cotransporter 1 OS=Mus musculus GN=Slc4a4 PE=2 SV=1;>tr|A7E1Z5|A7E1Z5_MOUSE Electrogenic Na-bi	NLT(0.037)S(0.576)S(0.193)S(0.193)LNDISDKPEKDQLK					1.4471
sp|O88343|S4A4_MOUSE|S|65	>sp|O88343|S4A4_MOUSE Electrogenic sodium bicarbonate cotransporter 1 OS=Mus musculus GN=Slc4a4 PE=1 SV=2;>tr|E9Q8N8|E9Q8N8_MOUSE Electrogenic sodium bicarbonate cotransporter 1 OS=Mus musculus GN=Slc4a4 PE=2 SV=1;>tr|A7E1Z5|A7E1Z5_MOUSE Electrogenic Na-bi	IS(0.001)ENY(0.046)S(0.535)DKS(0.416)DVENADES(0.002)SSSILKPLISPAAER		Light only
sp|O88343|S4A4_MOUSE|S|68	>sp|O88343|S4A4_MOUSE Electrogenic sodium bicarbonate cotransporter 1 OS=Mus musculus GN=Slc4a4 PE=1 SV=2;>tr|E9Q8N8|E9Q8N8_MOUSE Electrogenic sodium bicarbonate cotransporter 1 OS=Mus musculus GN=Slc4a4 PE=2 SV=1;>tr|A7E1Z5|A7E1Z5_MOUSE Electrogenic Na-bi	IS(0.009)ENY(0.123)S(0.065)DKS(0.7)DVENADES(0.054)S(0.017)S(0.017)S(0.017)ILKPLISPAAER	Heavy only
sp|O88343|S4A4_MOUSE|T|230	>sp|O88343|S4A4_MOUSE Electrogenic sodium bicarbonate cotransporter 1 OS=Mus musculus GN=Slc4a4 PE=1 SV=2;>tr|E9Q8N8|E9Q8N8_MOUSE Electrogenic sodium bicarbonate cotransporter 1 OS=Mus musculus GN=Slc4a4 PE=2 SV=1	SLADIGKT(1)VSSASR	1.0963	1.1176	0.78836	0.88752	1.2105	0.849
sp|O88343|S4A4_MOUSE|T|249	>sp|O88343|S4A4_MOUSE Electrogenic sodium bicarbonate cotransporter 1 OS=Mus musculus GN=Slc4a4 PE=1 SV=2;>tr|E9Q8N8|E9Q8N8_MOUSE Electrogenic sodium bicarbonate cotransporter 1 OS=Mus musculus GN=Slc4a4 PE=2 SV=1	MFS(0.004)NPDNGS(0.079)PAMT(0.917)HR		1.1434	0.68521	0.66485	1.3866	1.469
sp|O88343|S4A4_MOUSE|T|254	>sp|O88343|S4A4_MOUSE Electrogenic sodium bicarbonate cotransporter 1 OS=Mus musculus GN=Slc4a4 PE=1 SV=2;>tr|E9Q8N8|E9Q8N8_MOUSE Electrogenic sodium bicarbonate cotransporter 1 OS=Mus musculus GN=Slc4a4 PE=2 SV=1;>tr|A7E1Z5|A7E1Z5_MOUSE Electrogenic Na-bi	NLT(0.536)S(0.154)S(0.154)S(0.154)LNDIS(0.002)DKPEKDQLK			0.87015
sp|O88413|TULP3_MOUSE|T|69	>sp|O88413|TULP3_MOUSE Tubby-related protein 3 OS=Mus musculus GN=Tulp3 PE=1 SV=1	LKPRGS(0.176)EEHT(0.824)PLVDPQMPR			1.8344
sp|O88444|ADCY1_MOUSE|T|1020	>sp|O88444|ADCY1_MOUSE Adenylate cyclase type 1 OS=Mus musculus GN=Adcy1 PE=2 SV=2	IQVT(1)EEVHRLLK		Light only
sp|O88466|ZN106_MOUSE|S|1339	>sp|O88466|ZN106_MOUSE Zinc finger protein 106 OS=Mus musculus GN=Znf106 PE=1 SV=3;>tr|E9Q7S1|E9Q7S1_MOUSE Zinc finger protein 106 OS=Mus musculus GN=Zfp106 PE=2 SV=1;>tr|R4GML0|R4GML0_MOUSE Zinc finger protein 106 OS=Mus musculus GN=Zfp106 PE=4 SV=1;>tr|F	LSFTPET(0.008)PAEKET(0.199)QS(0.792)PADQPEQQAESTLASAETR		1.687
sp|O88466|ZN106_MOUSE|S|1381	>sp|O88466|ZN106_MOUSE Zinc finger protein 106 OS=Mus musculus GN=Znf106 PE=1 SV=3;>tr|E9Q7S1|E9Q7S1_MOUSE Zinc finger protein 106 OS=Mus musculus GN=Zfp106 PE=2 SV=1;>tr|R4GML0|R4GML0_MOUSE Zinc finger protein 106 OS=Mus musculus GN=Zfp106 PE=4 SV=1;>tr|F	AT(0.021)HVPENS(0.924)DT(0.054)EQDVFTAKPARK	1.0487	Light only		0.96469
sp|O88466|ZN106_MOUSE|S|431	>sp|O88466|ZN106_MOUSE Zinc finger protein 106 OS=Mus musculus GN=Znf106 PE=1 SV=3	AGPPGS(0.987)PS(0.013)HKAISDGTAFCEVAR	1.4834	1.5513	1.5951			Light only
sp|O88466|ZN106_MOUSE|S|433	>sp|O88466|ZN106_MOUSE Zinc finger protein 106 OS=Mus musculus GN=Znf106 PE=1 SV=3	AGPPGS(0.265)PS(0.735)HKAISDGTAFCEVAR				2.4908
sp|O88466|ZN106_MOUSE|S|470	>sp|O88466|ZN106_MOUSE Zinc finger protein 106 OS=Mus musculus GN=Znf106 PE=1 SV=3;>tr|E9Q7S1|E9Q7S1_MOUSE Zinc finger protein 106 OS=Mus musculus GN=Zfp106 PE=2 SV=1;>tr|R4GML0|R4GML0_MOUSE Zinc finger protein 106 OS=Mus musculus GN=Zfp106 PE=4 SV=1	SNKIPLLKS(1)PLLPLPTPK		0.85818
sp|O88466|ZN106_MOUSE|S|878	>sp|O88466|ZN106_MOUSE Zinc finger protein 106 OS=Mus musculus GN=Znf106 PE=1 SV=3;>tr|E9Q7S1|E9Q7S1_MOUSE Zinc finger protein 106 OS=Mus musculus GN=Zfp106 PE=2 SV=1;>tr|R4GML0|R4GML0_MOUSE Zinc finger protein 106 OS=Mus musculus GN=Zfp106 PE=4 SV=1;>tr|E	SLS(0.999)ESSVVMDR		1.451	1.359	1.2201	0.72064
sp|O88466|ZN106_MOUSE|S|909	>sp|O88466|ZN106_MOUSE Zinc finger protein 106 OS=Mus musculus GN=Znf106 PE=1 SV=3;>tr|E9Q7S1|E9Q7S1_MOUSE Zinc finger protein 106 OS=Mus musculus GN=Zfp106 PE=2 SV=1;>tr|R4GML0|R4GML0_MOUSE Zinc finger protein 106 OS=Mus musculus GN=Zfp106 PE=4 SV=1;>tr|F	APVYS(0.001)FFT(0.007)GEGT(0.001)GKENEAQQS(0.022)PS(0.844)PNT(0.124)ALS(0.001)AAQSQK		2.1193		1.4606
sp|O88466|ZN106_MOUSE|S|953	>sp|O88466|ZN106_MOUSE Zinc finger protein 106 OS=Mus musculus GN=Znf106 PE=1 SV=3;>tr|E9Q7S1|E9Q7S1_MOUSE Zinc finger protein 106 OS=Mus musculus GN=Zfp106 PE=2 SV=1;>tr|R4GML0|R4GML0_MOUSE Zinc finger protein 106 OS=Mus musculus GN=Zfp106 PE=4 SV=1;>tr|F	RHS(0.978)AQLPS(0.022)GHIMPVMHSAR		1.2976
sp|O88466|ZN106_MOUSE|S|958	>sp|O88466|ZN106_MOUSE Zinc finger protein 106 OS=Mus musculus GN=Znf106 PE=1 SV=3;>tr|E9Q7S1|E9Q7S1_MOUSE Zinc finger protein 106 OS=Mus musculus GN=Zfp106 PE=2 SV=1;>tr|R4GML0|R4GML0_MOUSE Zinc finger protein 106 OS=Mus musculus GN=Zfp106 PE=4 SV=1;>tr|F	RHS(0.231)AQLPS(0.769)GHIMPVMHSAR		1.1549
sp|O88466|ZN106_MOUSE|T|1328	>sp|O88466|ZN106_MOUSE Zinc finger protein 106 OS=Mus musculus GN=Znf106 PE=1 SV=3;>tr|E9Q7S1|E9Q7S1_MOUSE Zinc finger protein 106 OS=Mus musculus GN=Zfp106 PE=2 SV=1;>tr|R4GML0|R4GML0_MOUSE Zinc finger protein 106 OS=Mus musculus GN=Zfp106 PE=4 SV=1;>tr|F	LS(0.008)FT(0.909)PET(0.026)PAEKET(0.029)QS(0.029)PADQPEQQAESTLASAETR	2.0712		1.0993
sp|O88466|ZN106_MOUSE|T|1331	>sp|O88466|ZN106_MOUSE Zinc finger protein 106 OS=Mus musculus GN=Znf106 PE=1 SV=3;>tr|E9Q7S1|E9Q7S1_MOUSE Zinc finger protein 106 OS=Mus musculus GN=Zfp106 PE=2 SV=1;>tr|R4GML0|R4GML0_MOUSE Zinc finger protein 106 OS=Mus musculus GN=Zfp106 PE=4 SV=1;>tr|F	LS(0.013)FT(0.185)PET(0.634)PAEKET(0.157)QS(0.011)PADQPEQQAESTLASAETR				0.91069
sp|O88466|ZN106_MOUSE|T|1337	>sp|O88466|ZN106_MOUSE Zinc finger protein 106 OS=Mus musculus GN=Znf106 PE=1 SV=3;>tr|E9Q7S1|E9Q7S1_MOUSE Zinc finger protein 106 OS=Mus musculus GN=Zfp106 PE=2 SV=1;>tr|R4GML0|R4GML0_MOUSE Zinc finger protein 106 OS=Mus musculus GN=Zfp106 PE=4 SV=1;>tr|F	LS(0.024)FT(0.071)PET(0.071)PAEKET(0.649)QS(0.185)PADQPEQQAESTLASAETR		1.7674
sp|O88466|ZN106_MOUSE|T|1383	>sp|O88466|ZN106_MOUSE Zinc finger protein 106 OS=Mus musculus GN=Znf106 PE=1 SV=3;>tr|E9Q7S1|E9Q7S1_MOUSE Zinc finger protein 106 OS=Mus musculus GN=Zfp106 PE=2 SV=1;>tr|R4GML0|R4GML0_MOUSE Zinc finger protein 106 OS=Mus musculus GN=Zfp106 PE=4 SV=1;>tr|F	AT(0.002)HVPENS(0.169)DT(0.828)EQDVFT(0.001)AKPAR			1.0569
sp|O88466|ZN106_MOUSE|T|574	>sp|O88466|ZN106_MOUSE Zinc finger protein 106 OS=Mus musculus GN=Znf106 PE=1 SV=3;>tr|E9Q7S1|E9Q7S1_MOUSE Zinc finger protein 106 OS=Mus musculus GN=Zfp106 PE=2 SV=1;>tr|R4GML0|R4GML0_MOUSE Zinc finger protein 106 OS=Mus musculus GN=Zfp106 PE=4 SV=1	TLQNPLPT(0.651)T(0.349)PK				0.96292	1.0845
sp|O88466|ZN106_MOUSE|T|575	>sp|O88466|ZN106_MOUSE Zinc finger protein 106 OS=Mus musculus GN=Znf106 PE=1 SV=3;>tr|E9Q7S1|E9Q7S1_MOUSE Zinc finger protein 106 OS=Mus musculus GN=Zfp106 PE=2 SV=1;>tr|R4GML0|R4GML0_MOUSE Zinc finger protein 106 OS=Mus musculus GN=Zfp106 PE=4 SV=1	TLQNPLPT(0.099)T(0.901)PK						0.96222
sp|O88466|ZN106_MOUSE|T|912	>sp|O88466|ZN106_MOUSE Zinc finger protein 106 OS=Mus musculus GN=Znf106 PE=1 SV=3;>tr|E9Q7S1|E9Q7S1_MOUSE Zinc finger protein 106 OS=Mus musculus GN=Zfp106 PE=2 SV=1;>tr|R4GML0|R4GML0_MOUSE Zinc finger protein 106 OS=Mus musculus GN=Zfp106 PE=4 SV=1;>tr|F	APVYSFFT(0.001)GEGT(0.001)GKENEAQQS(0.008)PS(0.431)PNT(0.554)ALS(0.004)AAQSQK			1.1239
sp|O88466|ZN106_MOUSE|T|978	>sp|O88466|ZN106_MOUSE Zinc finger protein 106 OS=Mus musculus GN=Znf106 PE=1 SV=3;>tr|E9Q7S1|E9Q7S1_MOUSE Zinc finger protein 106 OS=Mus musculus GN=Zfp106 PE=2 SV=1;>tr|R4GML0|R4GML0_MOUSE Zinc finger protein 106 OS=Mus musculus GN=Zfp106 PE=4 SV=1;>tr|F	DLHS(0.208)QERS(0.208)T(0.564)PLS(0.021)ER	2.7367	2.9546			0.90829	0.99997
sp|O88477|IF2B1_MOUSE|S|181	>sp|O88477|IF2B1_MOUSE Insulin-like growth factor 2 mRNA-binding protein 1 OS=Mus musculus GN=Igf2bp1 PE=1 SV=1	QGS(1)PVAAGAPAKQQPVDIPLR	0.99952	0.96717	0.94749	0.98064	0.93365	0.98103
sp|O88477|IF2B1_MOUSE|T|446	>sp|O88477|IF2B1_MOUSE Insulin-like growth factor 2 mRNA-binding protein 1 OS=Mus musculus GN=Igf2bp1 PE=1 SV=1	IAPPET(1)PDSKVR			0.95528	Light only	1.0626
sp|O88509|DNM3B_MOUSE|S|167	>sp|O88509|DNM3B_MOUSE DNA (cytosine-5)-methyltransferase 3B OS=Mus musculus GN=Dnmt3b PE=1 SV=2;>tr|Q3KR45|Q3KR45_MOUSE DNA (cytosine-5)-methyltransferase 3B OS=Mus musculus GN=Dnmt3b PE=2 SV=1	RAS(0.617)S(0.171)S(0.171)AS(0.006)T(0.031)PWS(0.002)S(0.002)PASVDFMEEVTPK			Light only
sp|O88509|DNM3B_MOUSE|S|399	>sp|O88509|DNM3B_MOUSE DNA (cytosine-5)-methyltransferase 3B OS=Mus musculus GN=Dnmt3b PE=1 SV=2;>tr|Q3KR45|Q3KR45_MOUSE DNA (cytosine-5)-methyltransferase 3B OS=Mus musculus GN=Dnmt3b PE=2 SV=1	TTNDS(0.049)AAS(0.189)ES(0.762)PPPKRLK	0.90838	1.004
sp|O88532|ZFR_MOUSE|S|1054	>sp|O88532|ZFR_MOUSE Zinc finger RNA-binding protein OS=Mus musculus GN=Zfr PE=1 SV=2	RRDS(1)DGVDGFEAEGK				1.2201
sp|O88543|CSN3_MOUSE|S|410	>sp|O88543|CSN3_MOUSE COP9 signalosome complex subunit 3 OS=Mus musculus GN=Cops3 PE=1 SV=3	S(0.047)MGS(0.952)QEDDS(0.001)GNKPSSYS					0.78617
sp|O88543|CSN3_MOUSE|S|423	>sp|O88543|CSN3_MOUSE COP9 signalosome complex subunit 3 OS=Mus musculus GN=Cops3 PE=1 SV=3	SMGSQEDDS(0.087)GNKPS(0.087)S(0.07)Y(0.136)S(0.621)		0.82152
sp|O88569|ROA2_MOUSE|S|225	>sp|O88569|ROA2_MOUSE Heterogeneous nuclear ribonucleoproteins A2/B1 OS=Mus musculus GN=Hnrnpa2b1 PE=1 SV=2	GGGGNFGPGPGS(0.634)NFRGGS(0.26)DGY(0.092)GS(0.015)GR		0.77611
sp|O88569|ROA2_MOUSE|S|231	>sp|O88569|ROA2_MOUSE Heterogeneous nuclear ribonucleoproteins A2/B1 OS=Mus musculus GN=Hnrnpa2b1 PE=1 SV=2	GGGGNFGPGPGS(0.043)NFRGGS(0.943)DGY(0.007)GS(0.006)GR			0.86046	0.99882
sp|O88569|ROA2_MOUSE|S|344	>sp|O88569|ROA2_MOUSE Heterogeneous nuclear ribonucleoproteins A2/B1 OS=Mus musculus GN=Hnrnpa2b1 PE=1 SV=2	NMGGPYGGGNYGPGGS(0.006)GGS(0.977)GGY(0.017)GGR	1.0081				1.2325	0.93358
sp|O88569|ROA2_MOUSE|S|351	>sp|O88569|ROA2_MOUSE Heterogeneous nuclear ribonucleoproteins A2/B1 OS=Mus musculus GN=Hnrnpa2b1 PE=1 SV=2	NMGGPYGGGNYGPGGS(0.001)GGS(0.027)GGY(0.023)GGRS(0.738)RY(0.211)	0.85291		1.2394			0.97109
sp|O88569|ROA2_MOUSE|T|176	>sp|O88569|ROA2_MOUSE Heterogeneous nuclear ribonucleoproteins A2/B1 OS=Mus musculus GN=Hnrnpa2b1 PE=1 SV=2	Y(0.003)HT(0.997)INGHNAEVR	1.7279	1.3076			1.2926	1.8359
sp|O88573|AFF1_MOUSE|S|1096	>sp|O88573|AFF1_MOUSE AF4/FMR2 family member 1 OS=Mus musculus GN=Aff1 PE=2 SV=2;>tr|A3KMF4|A3KMF4_MOUSE AF4/FMR2 family member 1 OS=Mus musculus GN=Aff1 PE=2 SV=1;>tr|E9Q921|E9Q921_MOUSE AF4/FMR2 family member 1 OS=Mus musculus GN=Aff1 PE=2 SV=1	VAQAPS(0.99)PCT(0.01)AR	0.81274		1.7831	1.0319
sp|O88573|AFF1_MOUSE|S|183	>sp|O88573|AFF1_MOUSE AF4/FMR2 family member 1 OS=Mus musculus GN=Aff1 PE=2 SV=2;>tr|A3KMF4|A3KMF4_MOUSE AF4/FMR2 family member 1 OS=Mus musculus GN=Aff1 PE=2 SV=1;>tr|E9Q921|E9Q921_MOUSE AF4/FMR2 family member 1 OS=Mus musculus GN=Aff1 PE=2 SV=1;>tr|B1AVP	KLS(0.827)PLIS(0.115)S(0.115)LPS(0.941)PVPPLS(0.945)PVHS(0.056)R		0.95116	Heavy only
sp|O88573|AFF1_MOUSE|S|187	>sp|O88573|AFF1_MOUSE AF4/FMR2 family member 1 OS=Mus musculus GN=Aff1 PE=2 SV=2;>tr|A3KMF4|A3KMF4_MOUSE AF4/FMR2 family member 1 OS=Mus musculus GN=Aff1 PE=2 SV=1;>tr|E9Q921|E9Q921_MOUSE AF4/FMR2 family member 1 OS=Mus musculus GN=Aff1 PE=2 SV=1;>tr|B1AVP	KLS(0.33)PLIS(0.516)S(0.153)LPS(0.001)PVPPLS(0.994)PVHS(0.006)R						0.63769
sp|O88573|AFF1_MOUSE|S|188	>sp|O88573|AFF1_MOUSE AF4/FMR2 family member 1 OS=Mus musculus GN=Aff1 PE=2 SV=2;>tr|A3KMF4|A3KMF4_MOUSE AF4/FMR2 family member 1 OS=Mus musculus GN=Aff1 PE=2 SV=1;>tr|E9Q921|E9Q921_MOUSE AF4/FMR2 family member 1 OS=Mus musculus GN=Aff1 PE=2 SV=1;>tr|B1AVP	KLS(0.098)PLIS(0.383)S(0.517)LPS(0.087)PVPPLS(0.829)PVHS(0.086)R						Light only
sp|O88573|AFF1_MOUSE|S|191	>sp|O88573|AFF1_MOUSE AF4/FMR2 family member 1 OS=Mus musculus GN=Aff1 PE=2 SV=2;>tr|A3KMF4|A3KMF4_MOUSE AF4/FMR2 family member 1 OS=Mus musculus GN=Aff1 PE=2 SV=1;>tr|E9Q921|E9Q921_MOUSE AF4/FMR2 family member 1 OS=Mus musculus GN=Aff1 PE=2 SV=1;>tr|B1AVP	LSPLISS(0.002)LPS(0.724)PVPPLS(0.248)PVHS(0.026)R	0.69217
sp|O88573|AFF1_MOUSE|S|197	>sp|O88573|AFF1_MOUSE AF4/FMR2 family member 1 OS=Mus musculus GN=Aff1 PE=2 SV=2;>tr|A3KMF4|A3KMF4_MOUSE AF4/FMR2 family member 1 OS=Mus musculus GN=Aff1 PE=2 SV=1;>tr|E9Q921|E9Q921_MOUSE AF4/FMR2 family member 1 OS=Mus musculus GN=Aff1 PE=2 SV=1;>tr|B1AVP	KLS(0.33)PLIS(0.516)S(0.153)LPS(0.001)PVPPLS(0.994)PVHS(0.006)R	0.93362	0.75065	0.73807		Light only	0.57527
sp|O88573|AFF1_MOUSE|S|201	>sp|O88573|AFF1_MOUSE AF4/FMR2 family member 1 OS=Mus musculus GN=Aff1 PE=2 SV=2;>tr|A3KMF4|A3KMF4_MOUSE AF4/FMR2 family member 1 OS=Mus musculus GN=Aff1 PE=2 SV=1;>tr|E9Q921|E9Q921_MOUSE AF4/FMR2 family member 1 OS=Mus musculus GN=Aff1 PE=2 SV=1;>tr|B1AVP	LSPLISSLPS(0.002)PVPPLS(0.339)PVHS(0.658)R					Light only
sp|O88573|AFF1_MOUSE|S|755	>sp|O88573|AFF1_MOUSE AF4/FMR2 family member 1 OS=Mus musculus GN=Aff1 PE=2 SV=2;>tr|A3KMF4|A3KMF4_MOUSE AF4/FMR2 family member 1 OS=Mus musculus GN=Aff1 PE=2 SV=1;>tr|E9Q921|E9Q921_MOUSE AF4/FMR2 family member 1 OS=Mus musculus GN=Aff1 PE=2 SV=1;>tr|B1AVP	LLS(0.999)PLRDS(0.001)PPPTSLVVK	0.72905	0.77358	0.7991	0.94482	0.58133	0.83711
sp|O88573|AFF1_MOUSE|S|760	>sp|O88573|AFF1_MOUSE AF4/FMR2 family member 1 OS=Mus musculus GN=Aff1 PE=2 SV=2;>tr|A3KMF4|A3KMF4_MOUSE AF4/FMR2 family member 1 OS=Mus musculus GN=Aff1 PE=2 SV=1;>tr|E9Q921|E9Q921_MOUSE AF4/FMR2 family member 1 OS=Mus musculus GN=Aff1 PE=2 SV=1;>tr|B1AVP	LLS(0.053)PLRDS(0.802)PPPT(0.028)S(0.117)LVVK					0.6399
sp|O88573|AFF1_MOUSE|T|1099	>sp|O88573|AFF1_MOUSE AF4/FMR2 family member 1 OS=Mus musculus GN=Aff1 PE=2 SV=2;>tr|A3KMF4|A3KMF4_MOUSE AF4/FMR2 family member 1 OS=Mus musculus GN=Aff1 PE=2 SV=1;>tr|E9Q921|E9Q921_MOUSE AF4/FMR2 family member 1 OS=Mus musculus GN=Aff1 PE=2 SV=1	VAQAPS(0.163)PCT(0.837)AR		0.84629			0.82121	0.70409
sp|O88587|COMT_MOUSE|S|260	>sp|O88587|COMT_MOUSE Catechol O-methyltransferase OS=Mus musculus GN=Comt PE=1 SV=2	VVDGLEKAVY(0.018)QGPGS(0.836)S(0.11)PVKS(0.036)			0.77678	0.79715	0.94077	1.1221
sp|O88587|COMT_MOUSE|S|261	>sp|O88587|COMT_MOUSE Catechol O-methyltransferase OS=Mus musculus GN=Comt PE=1 SV=2	AVYQGPGS(0.173)S(0.798)PVKS(0.028)			0.85974		0.94077
sp|O88665|BRD7_MOUSE|S|289	>sp|O88665|BRD7_MOUSE Bromodomain-containing protein 7 OS=Mus musculus GN=Brd7 PE=1 SV=1	EDS(0.015)GDAET(0.015)QAFRS(0.97)PAKDNK			Light only
sp|O88700|BLM_MOUSE|T|1105	>sp|O88700|BLM_MOUSE Bloom syndrome protein homolog OS=Mus musculus GN=Blm PE=1 SV=1;>tr|E9PZ97|E9PZ97_MOUSE Bloom syndrome protein homolog OS=Mus musculus GN=Blm PE=2 SV=1	FVQEHSSSPGT(1)R	0.80634	0.94228			0.7471	0.99863
sp|O88700|BLM_MOUSE|T|1311	>sp|O88700|BLM_MOUSE Bloom syndrome protein homolog OS=Mus musculus GN=Blm PE=1 SV=1;>tr|E9PZ97|E9PZ97_MOUSE Bloom syndrome protein homolog OS=Mus musculus GN=Blm PE=2 SV=1	GAPEDT(1)EEEEEEAPVSSHYFANQTR		1.0885	1.0959	1.1329		0.73065
sp|O88746|TOM1_MOUSE|S|462	>sp|O88746|TOM1_MOUSE Target of Myb protein 1 OS=Mus musculus GN=Tom1 PE=1 SV=1;>tr|Q3UDC3|Q3UDC3_MOUSE Target of Myb protein 1 OS=Mus musculus GN=Tom1 PE=2 SV=1	AADRLPNLAS(0.959)PS(0.033)AEGPPRPS(0.003)PGT(0.005)APR	0.7573	0.85486
sp|O88746|TOM1_MOUSE|S|464	>sp|O88746|TOM1_MOUSE Target of Myb protein 1 OS=Mus musculus GN=Tom1 PE=1 SV=1;>tr|Q3UDC3|Q3UDC3_MOUSE Target of Myb protein 1 OS=Mus musculus GN=Tom1 PE=2 SV=1	AADRLPNLAS(0.366)PS(0.606)AEGPPRPS(0.007)PGT(0.02)APR				Heavy only
sp|O88746|TOM1_MOUSE|S|472	>sp|O88746|TOM1_MOUSE Target of Myb protein 1 OS=Mus musculus GN=Tom1 PE=1 SV=1;>tr|Q3UDC3|Q3UDC3_MOUSE Target of Myb protein 1 OS=Mus musculus GN=Tom1 PE=2 SV=1	AADRLPNLAS(0.007)PS(0.013)AEGPPRPS(0.941)PGT(0.04)APR	0.98821	0.88955	0.99739	0.68984	1.088	0.4668
sp|O88845|AKA10_MOUSE|S|187	>sp|O88845|AKA10_MOUSE A-kinase anchor protein 10, mitochondrial OS=Mus musculus GN=Akap10 PE=1 SV=3	QSSLAEPVS(0.591)PS(0.12)KRHET(0.108)PAS(0.027)S(0.12)VT(0.033)EALDR	1.162	0.9152
sp|O88845|AKA10_MOUSE|S|189	>sp|O88845|AKA10_MOUSE A-kinase anchor protein 10, mitochondrial OS=Mus musculus GN=Akap10 PE=1 SV=3	QSSLAEPVS(0.035)PS(0.965)KR				Light only
sp|O88845|AKA10_MOUSE|S|275	>sp|O88845|AKA10_MOUSE A-kinase anchor protein 10, mitochondrial OS=Mus musculus GN=Akap10 PE=1 SV=3	LAVGS(0.739)RNS(0.257)CS(0.003)S(0.001)PLR		1.271				1.1975
sp|O88845|AKA10_MOUSE|S|280	>sp|O88845|AKA10_MOUSE A-kinase anchor protein 10, mitochondrial OS=Mus musculus GN=Akap10 PE=1 SV=3	NSCS(0.927)S(0.073)PLRELSEK	1.0301				1.0094	Light only
sp|O88845|AKA10_MOUSE|S|281	>sp|O88845|AKA10_MOUSE A-kinase anchor protein 10, mitochondrial OS=Mus musculus GN=Akap10 PE=1 SV=3	NS(0.011)CS(0.256)S(0.732)PLRELS(0.001)EK		0.92339
sp|O88845|AKA10_MOUSE|S|52	>sp|O88845|AKA10_MOUSE A-kinase anchor protein 10, mitochondrial OS=Mus musculus GN=Akap10 PE=1 SV=3	ASVAVHS(1)PQK	1.8041	1.3258			1.451	1.2171
sp|O88845|AKA10_MOUSE|T|255	>sp|O88845|AKA10_MOUSE A-kinase anchor protein 10, mitochondrial OS=Mus musculus GN=Akap10 PE=1 SV=3	T(0.999)GS(0.001)HQIPTDSQDSSSR		0.74625	0.62054	1.0681
sp|O88845|AKA10_MOUSE|T|57	>sp|O88845|AKA10_MOUSE A-kinase anchor protein 10, mitochondrial OS=Mus musculus GN=Akap10 PE=1 SV=3	ASVAVHS(0.127)PQKS(0.03)T(0.843)K		1.391			1.5059	1.2851
sp|O88852|TSYL1_MOUSE|S|3	>sp|O88852|TSYL1_MOUSE Testis-specific Y-encoded-like protein 1 OS=Mus musculus GN=Tspyl1 PE=2 SV=1	S(0.1)S(0.53)PERDEGT(0.37)PVPDSR						Light only
sp|O88852|TSYL1_MOUSE|S|51	>sp|O88852|TSYL1_MOUSE Testis-specific Y-encoded-like protein 1 OS=Mus musculus GN=Tspyl1 PE=2 SV=1	AGIVGS(1)PAPRDVEGLVPQIR	Light only	0.99289	Heavy only		0.5853	0.59812
sp|O88856|TPST2_MOUSE|S|187	>sp|O88856|TPST2_MOUSE Protein-tyrosine sulfotransferase 2 OS=Mus musculus GN=Tpst2 PE=1 SV=1;>tr|Q3TQN1|Q3TQN1_MOUSE Protein-tyrosine sulfotransferase 2 OS=Mus musculus GN=Tpst2 PE=2 SV=1	DGRAS(1)VHS(1)MIT(1)RK	Light only
sp|O88856|TPST2_MOUSE|S|190	>sp|O88856|TPST2_MOUSE Protein-tyrosine sulfotransferase 2 OS=Mus musculus GN=Tpst2 PE=1 SV=1;>tr|Q3TQN1|Q3TQN1_MOUSE Protein-tyrosine sulfotransferase 2 OS=Mus musculus GN=Tpst2 PE=2 SV=1	DGRAS(1)VHS(1)MIT(1)RK	Light only
sp|O88874|CCNK_MOUSE|S|329	>sp|O88874|CCNK_MOUSE Cyclin-K OS=Mus musculus GN=Ccnk PE=1 SV=3;>tr|Q3U3M5|Q3U3M5_MOUSE Cyclin-K OS=Mus musculus GN=Ccnk PE=2 SV=1	KPSPQPS(1)PPRQAK	0.85923	0.91058			0.87417	0.84039
sp|O88874|CCNK_MOUSE|S|341	>sp|O88874|CCNK_MOUSE Cyclin-K OS=Mus musculus GN=Ccnk PE=1 SV=3;>tr|Q3U3M5|Q3U3M5_MOUSE Cyclin-K OS=Mus musculus GN=Ccnk PE=2 SV=1	RAVVVS(1)PKEENK	1.0087	1.0088	1.0827	0.96353	0.81949	1.0482
sp|O88888|APBA3_MOUSE|S|230	>sp|O88888|APBA3_MOUSE Amyloid beta A4 precursor protein-binding family A member 3 OS=Mus musculus GN=Apba3 PE=1 SV=1	YLGS(0.003)T(0.025)QLLS(0.672)ERS(0.242)PAPS(0.034)T(0.025)R						1.0362
sp|O88888|APBA3_MOUSE|S|233	>sp|O88888|APBA3_MOUSE Amyloid beta A4 precursor protein-binding family A member 3 OS=Mus musculus GN=Apba3 PE=1 SV=1	YLGS(0.014)T(0.06)QLLS(0.056)ERS(0.846)PAPS(0.012)T(0.012)R					1.0264
sp|O88907|PIAS1_MOUSE|S|485	>sp|O88907|PIAS1_MOUSE E3 SUMO-protein ligase PIAS1 OS=Mus musculus GN=Pias1 PE=1 SV=2	TCPS(0.017)LS(0.859)PT(0.083)S(0.03)PLS(0.01)NK	0.73105				0.40556	0.74631
sp|O88907|PIAS1_MOUSE|S|497	>sp|O88907|PIAS1_MOUSE E3 SUMO-protein ligase PIAS1 OS=Mus musculus GN=Pias1 PE=1 SV=2	GILS(0.938)LPHQAS(0.026)PVS(0.037)R		1.1126
sp|O88907|PIAS1_MOUSE|S|503	>sp|O88907|PIAS1_MOUSE E3 SUMO-protein ligase PIAS1 OS=Mus musculus GN=Pias1 PE=1 SV=2	GILSLPHQAS(0.96)PVS(0.04)R	0.96427	0.996	Light only	0.93689	0.96295	0.90667
sp|O88907|PIAS1_MOUSE|S|506	>sp|O88907|PIAS1_MOUSE E3 SUMO-protein ligase PIAS1 OS=Mus musculus GN=Pias1 PE=1 SV=2	GILSLPHQAS(0.5)PVS(0.5)R				0.93689
sp|O88907|PIAS1_MOUSE|T|480	>sp|O88907|PIAS1_MOUSE E3 SUMO-protein ligase PIAS1 OS=Mus musculus GN=Pias1 PE=1 SV=2	T(0.819)CPS(0.142)LS(0.035)PT(0.003)S(0.001)PLSNKGILSLPHQASPVSR		0.65308
sp|O88907|PIAS1_MOUSE|T|487	>sp|O88907|PIAS1_MOUSE E3 SUMO-protein ligase PIAS1 OS=Mus musculus GN=Pias1 PE=1 SV=2	TCPSLS(0.001)PT(0.845)S(0.153)PLSNK					0.97524
sp|O88935|SYN1_MOUSE|S|427	>sp|O88935|SYN1_MOUSE Synapsin-1 OS=Mus musculus GN=Syn1 PE=1 SV=2	DAS(0.999)PGRGS(0.001)HSQSSSPGALTLGR		0.18167	1.1115	1.1355	0.98199
sp|O88935|SYN1_MOUSE|S|432	>sp|O88935|SYN1_MOUSE Synapsin-1 OS=Mus musculus GN=Syn1 PE=1 SV=2	DAS(0.082)PGRGS(0.859)HS(0.051)QS(0.005)S(0.002)S(0.001)PGALTLGR						Light only
sp|O88935|SYN1_MOUSE|S|434	>sp|O88935|SYN1_MOUSE Synapsin-1 OS=Mus musculus GN=Syn1 PE=1 SV=2	DAS(0.045)PGRGS(0.134)HS(0.724)QS(0.011)S(0.042)S(0.042)PGALTLGR					1.2214
sp|O88935|SYN1_MOUSE|S|551	>sp|O88935|SYN1_MOUSE Synapsin-1 OS=Mus musculus GN=Syn1 PE=1 SV=2	QSRPVAGGPGAPPAARPPAS(0.5)PS(0.5)PQR	1.255
sp|O88935|SYN1_MOUSE|S|553	>sp|O88935|SYN1_MOUSE Synapsin-1 OS=Mus musculus GN=Syn1 PE=1 SV=2	QSRPVAGGPGAPPAARPPAS(0.24)PS(0.76)PQR	1.3029	1.6609
sp|O88935|SYN1_MOUSE|S|67	>sp|O88935|SYN1_MOUSE Synapsin-1 OS=Mus musculus GN=Syn1 PE=1 SV=2	ASTAAPVASPAAPS(0.958)PGS(0.03)S(0.011)GGGGFFS(0.001)SLSNAVK	1.3669					0.43454
sp|O89001|CBPD_MOUSE|T|1365	>sp|O89001|CBPD_MOUSE Carboxypeptidase D OS=Mus musculus GN=Cpd PE=1 SV=2	S(0.001)LLS(0.026)HEFQDET(0.96)DT(0.013)EEETLYSSKH	0.72917	0.78432	0.64259			0.7766
sp|O89001|CBPD_MOUSE|T|1367	>sp|O89001|CBPD_MOUSE Carboxypeptidase D OS=Mus musculus GN=Cpd PE=1 SV=2	SLLSHEFQDET(0.022)DT(0.976)EEET(0.002)LYSSKH	Light only		Light only	0.67545		0.89056
sp|O89001|CBPD_MOUSE|T|1371	>sp|O89001|CBPD_MOUSE Carboxypeptidase D OS=Mus musculus GN=Cpd PE=1 SV=2	SLLS(0.003)HEFQDET(0.024)DT(0.347)EEET(0.586)LY(0.027)S(0.009)S(0.003)KH				Light only
sp|O89032|SPD2A_MOUSE|S|1029	>sp|O89032|SPD2A_MOUSE SH3 and PX domain-containing protein 2A OS=Mus musculus GN=Sh3pxd2a PE=1 SV=2	AAS(0.999)QGS(0.001)ESPLLPTQR	1.2096	1.5628	2.0683		0.92716	0.92173
sp|O89032|SPD2A_MOUSE|S|1032	>sp|O89032|SPD2A_MOUSE SH3 and PX domain-containing protein 2A OS=Mus musculus GN=Sh3pxd2a PE=1 SV=2	AAS(0.004)QGS(0.831)ES(0.145)PLLPT(0.02)QR			0.55863
sp|O89032|SPD2A_MOUSE|S|1034	>sp|O89032|SPD2A_MOUSE SH3 and PX domain-containing protein 2A OS=Mus musculus GN=Sh3pxd2a PE=1 SV=2	AASQGS(0.048)ES(0.95)PLLPT(0.002)QR	0.96508	0.90139				0.62659
sp|O89032|SPD2A_MOUSE|S|1047	>sp|O89032|SPD2A_MOUSE SH3 and PX domain-containing protein 2A OS=Mus musculus GN=Sh3pxd2a PE=1 SV=2	GIPVS(1)PVRPKPIEK	1.2574	1.2892	1.1434			0.98001
sp|O89032|SPD2A_MOUSE|S|399	>sp|O89032|SPD2A_MOUSE SH3 and PX domain-containing protein 2A OS=Mus musculus GN=Sh3pxd2a PE=1 SV=2	T(0.003)T(0.003)S(0.99)KLAQGS(0.005)PAVAR		1.115
sp|O89032|SPD2A_MOUSE|S|405	>sp|O89032|SPD2A_MOUSE SH3 and PX domain-containing protein 2A OS=Mus musculus GN=Sh3pxd2a PE=1 SV=2	LAQGS(1)PAVAR			0.65303	0.64055
sp|O89032|SPD2A_MOUSE|S|419	>sp|O89032|SPD2A_MOUSE SH3 and PX domain-containing protein 2A OS=Mus musculus GN=Sh3pxd2a PE=1 SV=2	AQIS(0.72)S(0.28)PNLR	1.2101	1.1089			1.0764	1.0395
sp|O89032|SPD2A_MOUSE|S|420	>sp|O89032|SPD2A_MOUSE SH3 and PX domain-containing protein 2A OS=Mus musculus GN=Sh3pxd2a PE=1 SV=2	IAPQRAQIS(0.029)S(0.971)PNLR	1.1878	1.136	1.044	0.95748	1.1079	1.0407
sp|O89032|SPD2A_MOUSE|S|543	>sp|O89032|SPD2A_MOUSE SH3 and PX domain-containing protein 2A OS=Mus musculus GN=Sh3pxd2a PE=1 SV=2	EAEENPVGACES(0.762)QGS(0.238)PLKVK				0.98499
sp|O89032|SPD2A_MOUSE|S|546	>sp|O89032|SPD2A_MOUSE SH3 and PX domain-containing protein 2A OS=Mus musculus GN=Sh3pxd2a PE=1 SV=2	EAEENPVGACES(0.009)QGS(0.991)PLKVK	1.0114	1.0788			1.132	0.91924
sp|O89032|SPD2A_MOUSE|S|592	>sp|O89032|SPD2A_MOUSE SH3 and PX domain-containing protein 2A OS=Mus musculus GN=Sh3pxd2a PE=1 SV=2	RIS(1)PASSLQR	1.1869	1.0715	1.0358	0.82122	0.86728	1.02
sp|O89032|SPD2A_MOUSE|S|659	>sp|O89032|SPD2A_MOUSE SH3 and PX domain-containing protein 2A OS=Mus musculus GN=Sh3pxd2a PE=1 SV=2	NS(0.001)PKS(0.98)DS(0.019)PKSSSLLK	1.4661					0.97771
sp|O89032|SPD2A_MOUSE|S|661	>sp|O89032|SPD2A_MOUSE SH3 and PX domain-containing protein 2A OS=Mus musculus GN=Sh3pxd2a PE=1 SV=2	SDS(0.999)PKSSSLLK	Heavy only	1.2482			1.2759	0.87932
sp|O89032|SPD2A_MOUSE|S|721	>sp|O89032|SPD2A_MOUSE SH3 and PX domain-containing protein 2A OS=Mus musculus GN=Sh3pxd2a PE=1 SV=2	S(0.007)AS(0.991)DAGIRDT(0.002)PK	1.5113	1.297	1.1823	1.3325	1.0643
sp|O89032|SPD2A_MOUSE|S|812	>sp|O89032|SPD2A_MOUSE SH3 and PX domain-containing protein 2A OS=Mus musculus GN=Sh3pxd2a PE=1 SV=2	RGS(1)ADIIPLTATTPPCVPK	1.3106	1.38	1.3432	1.6326	0.57533	0.70199
sp|O89032|SPD2A_MOUSE|S|972	>sp|O89032|SPD2A_MOUSE SH3 and PX domain-containing protein 2A OS=Mus musculus GN=Sh3pxd2a PE=1 SV=2	QVAVRPQS(0.977)VFVS(0.023)PPPKDNNLSCALR					Heavy only
sp|O89032|SPD2A_MOUSE|S|976	>sp|O89032|SPD2A_MOUSE SH3 and PX domain-containing protein 2A OS=Mus musculus GN=Sh3pxd2a PE=1 SV=2	QVAVRPQS(0.121)VFVS(0.879)PPPKDNNLSCALR	Light only	1.3165
sp|O89032|SPD2A_MOUSE|S|993	>sp|O89032|SPD2A_MOUSE SH3 and PX domain-containing protein 2A OS=Mus musculus GN=Sh3pxd2a PE=1 SV=2	NES(1)LTATDSLR	1.0023	1.151	1.4625	1.274	1.1672	0.94811
sp|O89032|SPD2A_MOUSE|T|1039	>sp|O89032|SPD2A_MOUSE SH3 and PX domain-containing protein 2A OS=Mus musculus GN=Sh3pxd2a PE=1 SV=2	AAS(0.004)QGS(0.028)ES(0.036)PLLPT(0.932)QR						Light only
sp|O89032|SPD2A_MOUSE|T|256	>sp|O89032|SPD2A_MOUSE SH3 and PX domain-containing protein 2A OS=Mus musculus GN=Sh3pxd2a PE=1 SV=2	RWT(1)LGGMVNR	1.2078	1.0774	0.90221	1.0068	0.98159	0.84142
sp|O89032|SPD2A_MOUSE|T|819	>sp|O89032|SPD2A_MOUSE SH3 and PX domain-containing protein 2A OS=Mus musculus GN=Sh3pxd2a PE=1 SV=2	RGS(0.004)ADIIPLT(0.945)AT(0.037)T(0.014)PPCVPK			1.1799	1.3729
sp|O89032|SPD2A_MOUSE|T|937	>sp|O89032|SPD2A_MOUSE SH3 and PX domain-containing protein 2A OS=Mus musculus GN=Sh3pxd2a PE=1 SV=2	RAT(1)PPIPSKPPGGFGK	0.90904	0.82795			0.94116	1.0078
sp|O89079|COPE_MOUSE|S|10	>sp|O89079|COPE_MOUSE Coatomer subunit epsilon OS=Mus musculus GN=Cope PE=2 SV=3;>tr|D3Z315|D3Z315_MOUSE Coatomer subunit epsilon (Fragment) OS=Mus musculus GN=Cope PE=2 SV=1;>tr|E9Q6I5|E9Q6I5_MOUSE Coatomer subunit epsilon OS=Mus musculus GN=Cope PE=2 SV=	APPVPGAVS(0.95)GGS(0.05)GEVDELFDVK			1.0553
sp|O89079|COPE_MOUSE|S|13	>sp|O89079|COPE_MOUSE Coatomer subunit epsilon OS=Mus musculus GN=Cope PE=2 SV=3;>tr|D3Z315|D3Z315_MOUSE Coatomer subunit epsilon (Fragment) OS=Mus musculus GN=Cope PE=2 SV=1;>tr|E9Q6I5|E9Q6I5_MOUSE Coatomer subunit epsilon OS=Mus musculus GN=Cope PE=2 SV=	APPVPGAVS(0.133)GGS(0.867)GEVDELFDVK		1.0006
sp|O89084|PDE4A_MOUSE|S|200	>sp|O89084|PDE4A_MOUSE cAMP-specific 3',5'-cyclic phosphodiesterase 4A OS=Mus musculus GN=Pde4a PE=2 SV=2	SNFSLLT(0.001)NVPIPS(0.979)NKRS(0.019)PLGGPPS(0.001)VCK	0.66187			Light only	0.94857
sp|O89084|PDE4A_MOUSE|S|204	>sp|O89084|PDE4A_MOUSE cAMP-specific 3',5'-cyclic phosphodiesterase 4A OS=Mus musculus GN=Pde4a PE=2 SV=2	SNFSLLT(0.001)NVPIPS(0.089)NKRS(0.907)PLGGPPS(0.003)VCK		0.86277	Light only
sp|O89084|PDE4A_MOUSE|S|211	>sp|O89084|PDE4A_MOUSE cAMP-specific 3',5'-cyclic phosphodiesterase 4A OS=Mus musculus GN=Pde4a PE=2 SV=2	SNFSLLTNVPIPS(0.15)NKRS(0.15)PLGGPPS(0.7)VCK						1.3215
sp|O89084|PDE4A_MOUSE|S|297	>sp|O89084|PDE4A_MOUSE cAMP-specific 3',5'-cyclic phosphodiesterase 4A OS=Mus musculus GN=Pde4a PE=2 SV=2	SGNQVSEYIS(0.001)NT(0.001)FLDKQHEVEIPS(0.704)PT(0.294)PR		0.90249
sp|O89084|PDE4A_MOUSE|T|299	>sp|O89084|PDE4A_MOUSE cAMP-specific 3',5'-cyclic phosphodiesterase 4A OS=Mus musculus GN=Pde4a PE=2 SV=2	SGNQVS(0.001)EY(0.001)IS(0.001)NT(0.001)FLDKQHEVEIPS(0.001)PT(0.995)PR	0.85555	0.74716		0.68515		1.3479
sp|O89084|PDE4A_MOUSE|T|331	>sp|O89084|PDE4A_MOUSE cAMP-specific 3',5'-cyclic phosphodiesterase 4A OS=Mus musculus GN=Pde4a PE=2 SV=2	LVHT(0.998)GS(0.002)LNINVPR						Light only
sp|O89084|PDE4A_MOUSE|T|784	>sp|O89084|PDE4A_MOUSE cAMP-specific 3',5'-cyclic phosphodiesterase 4A OS=Mus musculus GN=Pde4a PE=2 SV=2	T(0.883)LS(0.107)PS(0.01)EEAQGLLGLPSMAAEVEAPRDHLAAMR	1.5343	1.5515
sp|O89086|RBM3_MOUSE|S|133	>sp|O89086|RBM3_MOUSE Putative RNA-binding protein 3 OS=Mus musculus GN=Rbm3 PE=1 SV=1	DY(0.004)S(0.995)GS(0.001)QGGYDR		0.93003		1.3728		0.71339
sp|O89091|KLF10_MOUSE|S|205	>sp|O89091|KLF10_MOUSE Krueppel-like factor 10 OS=Mus musculus GN=Klf10 PE=2 SV=1	NIPCAAVS(1)PNR						Light only
sp|O89091|KLF10_MOUSE|S|247	>sp|O89091|KLF10_MOUSE Krueppel-like factor 10 OS=Mus musculus GN=Klf10 PE=2 SV=1	SQPAPS(0.5)S(0.5)PVQK						Light only
sp|O89091|KLF10_MOUSE|S|248	>sp|O89091|KLF10_MOUSE Krueppel-like factor 10 OS=Mus musculus GN=Klf10 PE=2 SV=1	SQPAPS(0.5)S(0.5)PVQK						Light only
sp|O89110|CASP8_MOUSE|S|188	>sp|O89110|CASP8_MOUSE Caspase-8 OS=Mus musculus GN=Casp8 PE=1 SV=1	RMS(1)LEGREELPPSVLDEMSLK	1.6299	1.8974	1.664	1.7253		0.83652
sp|P00520|ABL1_MOUSE|S|564	>sp|P00520|ABL1_MOUSE Tyrosine-protein kinase ABL1 OS=Mus musculus GN=Abl1 PE=1 SV=3	GLGESDALDS(0.977)EPAVS(0.023)PLLPR	0.83683		Light only
sp|P00520|ABL1_MOUSE|S|569	>sp|P00520|ABL1_MOUSE Tyrosine-protein kinase ABL1 OS=Mus musculus GN=Abl1 PE=1 SV=3	GLGESDALDSEPAVS(0.999)PLLPR	0.59588	0.84375		0.69318	1.223	0.97207
sp|P00520|ABL1_MOUSE|S|715	>sp|P00520|ABL1_MOUSE Tyrosine-protein kinase ABL1 OS=Mus musculus GN=Abl1 PE=1 SV=3	S(0.834)CS(0.132)AS(0.034)CMPHGAR		Light only
sp|P00520|ABL1_MOUSE|S|717	>sp|P00520|ABL1_MOUSE Tyrosine-protein kinase ABL1 OS=Mus musculus GN=Abl1 PE=1 SV=3	S(0.269)CS(0.552)AS(0.179)CMPHGAR		1.0996			0.88349
sp|P00520|ABL1_MOUSE|T|812	>sp|P00520|ABL1_MOUSE Tyrosine-protein kinase ABL1 OS=Mus musculus GN=Abl1 PE=1 SV=3	KNEEAAEEGFKDTESS(0.001)PGS(0.037)S(0.037)PPS(0.199)LT(0.725)PK	0.84604	Light only
sp|P01632|KV1A1_MOUSE|S|16	>sp|P01632|KV1A1_MOUSE Ig kappa chain V-I region S107A OS=Mus musculus PE=4 SV=1	DIVMT(0.022)QS(0.002)PT(0.004)FLAVT(0.972)AS(1)K				Light only
sp|P01632|KV1A1_MOUSE|T|14	>sp|P01632|KV1A1_MOUSE Ig kappa chain V-I region S107A OS=Mus musculus PE=4 SV=1	DIVMT(0.022)QS(0.002)PT(0.004)FLAVT(0.972)AS(1)K				Light only
sp|P01637|KV5A5_MOUSE|S|51	>sp|P01637|KV5A5_MOUSE Ig kappa chain V-V region T1 OS=Mus musculus PE=4 SV=1	AS(0.056)QDINS(0.978)Y(0.976)LT(0.99)WFQQKPGK						0.096788
sp|P01637|KV5A5_MOUSE|T|54	>sp|P01637|KV5A5_MOUSE Ig kappa chain V-V region T1 OS=Mus musculus PE=4 SV=1	AS(0.056)QDINS(0.978)Y(0.976)LT(0.99)WFQQKPGK						0.096788
sp|P01637|KV5A5_MOUSE|Y|52	>sp|P01637|KV5A5_MOUSE Ig kappa chain V-V region T1 OS=Mus musculus PE=4 SV=1	AS(0.056)QDINS(0.978)Y(0.976)LT(0.99)WFQQKPGK						0.096788
sp|P02340|P53_MOUSE|S|386	>sp|P02340|P53_MOUSE Cellular tumor antigen p53 OS=Mus musculus GN=Tp53 PE=1 SV=3;>tr|Q549C9|Q549C9_MOUSE Cellular tumor antigen p53 OS=Mus musculus GN=Trp53 PE=2 SV=1	TMVKKVGPDS(1)D			0.92078
sp|P02469|LAMB1_MOUSE|S|1666	>sp|P02469|LAMB1_MOUSE Laminin subunit beta-1 OS=Mus musculus GN=Lamb1 PE=1 SV=3;>tr|E9QN70|E9QN70_MOUSE Laminin subunit beta-1 OS=Mus musculus GN=Lamb1 PE=2 SV=1	KAAQNS(0.996)GEAEY(0.004)IEK		1.4038		Light only
sp|P03975|IGEB_MOUSE|T|309	>sp|P03975|IGEB_MOUSE IgE-binding protein OS=Mus musculus GN=Iap PE=2 SV=1	ANAAALT(1)PEQR		1.361	Heavy only	1.7605
sp|P04184|KITH_MOUSE|T|17	>sp|P04184|KITH_MOUSE Thymidine kinase, cytosolic OS=Mus musculus GN=Tk1 PE=2 SV=3	SYINLPTVLPSSPSKT(1)R	1.2912	1.2615	1.4381	1.4451	1.0319	0.92957
sp|P04627|ARAF_MOUSE|S|157	>sp|P04627|ARAF_MOUSE Serine/threonine-protein kinase A-Raf OS=Mus musculus GN=Araf PE=2 SV=2;>tr|E9Q0P8|E9Q0P8_MOUSE Serine/threonine-protein kinase A-Raf OS=Mus musculus GN=Araf PE=2 SV=1;>tr|B1AUN8|B1AUN8_MOUSE Serine/threonine-protein kinase A-Raf (Fra	QFY(0.008)HS(0.99)IQDLS(0.002)GGSR					0.91703	Light only
sp|P04627|ARAF_MOUSE|S|580	>sp|P04627|ARAF_MOUSE Serine/threonine-protein kinase A-Raf OS=Mus musculus GN=Araf PE=2 SV=2;>tr|B1AUP0|B1AUP0_MOUSE Serine/threonine-protein kinase A-Raf (Fragment) OS=Mus musculus GN=Araf PE=2 SV=1	S(0.001)AS(0.999)EPSLHR	1.1477	1.1438		1.3339	1.0319	0.95731
sp|P04627|ARAF_MOUSE|S|583	>sp|P04627|ARAF_MOUSE Serine/threonine-protein kinase A-Raf OS=Mus musculus GN=Araf PE=2 SV=2;>tr|B1AUP0|B1AUP0_MOUSE Serine/threonine-protein kinase A-Raf (Fragment) OS=Mus musculus GN=Araf PE=2 SV=1	S(0.011)AS(0.049)EPS(0.895)LHRT(0.045)QADELPACLLSAAR	1.2876	1.4061				1.2764
sp|P04627|ARAF_MOUSE|T|587	>sp|P04627|ARAF_MOUSE Serine/threonine-protein kinase A-Raf OS=Mus musculus GN=Araf PE=2 SV=2;>tr|B1AUP0|B1AUP0_MOUSE Serine/threonine-protein kinase A-Raf (Fragment) OS=Mus musculus GN=Araf PE=2 SV=1	S(0.018)AS(0.067)EPS(0.059)LHRT(0.856)QADELPACLLSAAR	1.3031		1.4375	1.4632
sp|P05064|ALDOA_MOUSE|S|36	>sp|P05064|ALDOA_MOUSE Fructose-bisphosphate aldolase A OS=Mus musculus GN=Aldoa PE=1 SV=2;>tr|A6ZI44|A6ZI44_MOUSE Fructose-bisphosphate aldolase OS=Mus musculus GN=Aldoa PE=2 SV=1;>tr|D3YWI1|D3YWI1_MOUSE Fructose-bisphosphate aldolase (Fragment) OS=Mus mu	IVAPGKGILAADES(0.624)T(0.353)GS(0.023)IAKR			1.2939	1.2267
sp|P05064|ALDOA_MOUSE|S|39	>sp|P05064|ALDOA_MOUSE Fructose-bisphosphate aldolase A OS=Mus musculus GN=Aldoa PE=1 SV=2;>tr|A6ZI44|A6ZI44_MOUSE Fructose-bisphosphate aldolase OS=Mus musculus GN=Aldoa PE=2 SV=1;>tr|D3YWI1|D3YWI1_MOUSE Fructose-bisphosphate aldolase (Fragment) OS=Mus mu	IVAPGKGILAADES(0.081)T(0.15)GS(0.769)IAK						1.0888
sp|P05064|ALDOA_MOUSE|S|46	>sp|P05064|ALDOA_MOUSE Fructose-bisphosphate aldolase A OS=Mus musculus GN=Aldoa PE=1 SV=2;>tr|A6ZI44|A6ZI44_MOUSE Fructose-bisphosphate aldolase OS=Mus musculus GN=Aldoa PE=2 SV=1;>tr|D3YWI1|D3YWI1_MOUSE Fructose-bisphosphate aldolase (Fragment) OS=Mus mu	LQS(0.862)IGT(0.138)ENTEENRR			Light only
sp|P05064|ALDOA_MOUSE|T|37	>sp|P05064|ALDOA_MOUSE Fructose-bisphosphate aldolase A OS=Mus musculus GN=Aldoa PE=1 SV=2;>tr|A6ZI44|A6ZI44_MOUSE Fructose-bisphosphate aldolase OS=Mus musculus GN=Aldoa PE=2 SV=1;>tr|D3YWI1|D3YWI1_MOUSE Fructose-bisphosphate aldolase (Fragment) OS=Mus mu	IVAPGKGILAADEST(1)GSIAK	1.674	1.6899	1.1194	1.0759	1.0867	1.1839
sp|P05064|ALDOA_MOUSE|T|49	>sp|P05064|ALDOA_MOUSE Fructose-bisphosphate aldolase A OS=Mus musculus GN=Aldoa PE=1 SV=2;>tr|A6ZI44|A6ZI44_MOUSE Fructose-bisphosphate aldolase OS=Mus musculus GN=Aldoa PE=2 SV=1;>tr|D3YWI1|D3YWI1_MOUSE Fructose-bisphosphate aldolase (Fragment) OS=Mus mu	RLQS(0.011)IGT(0.989)ENT(0.001)EENRR	1.504	1.4887			1.16	1.3443
sp|P05064|ALDOA_MOUSE|T|9	>sp|P05064|ALDOA_MOUSE Fructose-bisphosphate aldolase A OS=Mus musculus GN=Aldoa PE=1 SV=2;>tr|A6ZI44|A6ZI44_MOUSE Fructose-bisphosphate aldolase OS=Mus musculus GN=Aldoa PE=2 SV=1;>tr|D3YWI1|D3YWI1_MOUSE Fructose-bisphosphate aldolase (Fragment) OS=Mus mu	PHPYPALT(1)PEQK	1.199	1.3417			1.1243	1.0473
sp|P05132|KAPCA_MOUSE|T|196	>sp|P05132|KAPCA_MOUSE cAMP-dependent protein kinase catalytic subunit alpha OS=Mus musculus GN=Prkaca PE=1 SV=3;>sp|P68181|KAPCB_MOUSE cAMP-dependent protein kinase catalytic subunit beta OS=Mus musculus GN=Prkacb PE=1 SV=2	VKGRT(0.789)WT(0.142)LCGT(0.068)PEYLAPEIILSK	1.1847	1.0172				1.1657
sp|P05132|KAPCA_MOUSE|T|198	>sp|P05132|KAPCA_MOUSE cAMP-dependent protein kinase catalytic subunit alpha OS=Mus musculus GN=Prkaca PE=1 SV=3;>sp|P68181|KAPCB_MOUSE cAMP-dependent protein kinase catalytic subunit beta OS=Mus musculus GN=Prkacb PE=1 SV=2	T(0.034)WT(0.966)LCGTPEYLAPEIILSK	1.1559	1.3737		1.0855		0.71298
sp|P05132|KAPCA_MOUSE|T|49	>sp|P05132|KAPCA_MOUSE cAMP-dependent protein kinase catalytic subunit alpha OS=Mus musculus GN=Prkaca PE=1 SV=3	IKT(1)LGTGSFGR	Light only	1.3448				1.2494
sp|P05202|AATM_MOUSE|S|161	>sp|P05202|AATM_MOUSE Aspartate aminotransferase, mitochondrial OS=Mus musculus GN=Got2 PE=1 SV=1	DVFLPKPS(0.892)WGNHT(0.108)PIFR	Light only
sp|P05202|AATM_MOUSE|T|166	>sp|P05202|AATM_MOUSE Aspartate aminotransferase, mitochondrial OS=Mus musculus GN=Got2 PE=1 SV=1	DVFLPKPSWGNHT(1)PIFR		1.039				0.99895
sp|P05202|AATM_MOUSE|T|332	>sp|P05202|AATM_MOUSE Aspartate aminotransferase, mitochondrial OS=Mus musculus GN=Got2 PE=1 SV=1	IAATILT(1)SPDLR		0.99579	1.1125
sp|P05213|TBA1B_MOUSE|S|340	>sp|P05213|TBA1B_MOUSE Tubulin alpha-1B chain OS=Mus musculus GN=Tuba1b PE=1 SV=2;>sp|P68368|TBA4A_MOUSE Tubulin alpha-4A chain OS=Mus musculus GN=Tuba4a PE=1 SV=1	T(0.284)KRS(0.716)IQFVDWCPTGFK	1.3587	1.3515
sp|P05213|TBA1B_MOUSE|S|48	>sp|P05213|TBA1B_MOUSE Tubulin alpha-1B chain OS=Mus musculus GN=Tuba1b PE=1 SV=2;>sp|P68369|TBA1A_MOUSE Tubulin alpha-1A chain OS=Mus musculus GN=Tuba1a PE=1 SV=1;>sp|P05214|TBA3_MOUSE Tubulin alpha-3 chain OS=Mus musculus GN=Tuba3a PE=1 SV=1;>sp|P68373|T	TIGGGDDS(1)FNTFFSETGAGKHVPR	0.69115	0.75004	0.68596	0.68699		1.4896
sp|P05213|TBA1B_MOUSE|T|334	>sp|P05213|TBA1B_MOUSE Tubulin alpha-1B chain OS=Mus musculus GN=Tuba1b PE=1 SV=2;>sp|P68369|TBA1A_MOUSE Tubulin alpha-1A chain OS=Mus musculus GN=Tuba1a PE=1 SV=1;>sp|P05214|TBA3_MOUSE Tubulin alpha-3 chain OS=Mus musculus GN=Tuba3a PE=1 SV=1;>sp|P68373|T	DVNAAIAT(1)IK		1.4632			0.7655	0.85212
sp|P05213|TBA1B_MOUSE|T|51	>sp|P05213|TBA1B_MOUSE Tubulin alpha-1B chain OS=Mus musculus GN=Tuba1b PE=1 SV=2;>sp|P68369|TBA1A_MOUSE Tubulin alpha-1A chain OS=Mus musculus GN=Tuba1a PE=1 SV=1;>sp|P05214|TBA3_MOUSE Tubulin alpha-3 chain OS=Mus musculus GN=Tuba3a PE=1 SV=1;>sp|P68373|T	T(0.024)IGGGDDS(0.367)FNT(0.592)FFS(0.005)ET(0.011)GAGK						1.3633
sp|P05213|TBA1B_MOUSE|T|73	>sp|P05213|TBA1B_MOUSE Tubulin alpha-1B chain OS=Mus musculus GN=Tuba1b PE=1 SV=2;>sp|P68369|TBA1A_MOUSE Tubulin alpha-1A chain OS=Mus musculus GN=Tuba1a PE=1 SV=1;>sp|P68373|TBA1C_MOUSE Tubulin alpha-1C chain OS=Mus musculus GN=Tuba1c PE=1 SV=1	AVFVDLEPT(1)VIDEVR	1.6536
sp|P05627|JUN_MOUSE|S|246	>sp|P05627|JUN_MOUSE Transcription factor AP-1 OS=Mus musculus GN=Jun PE=1 SV=3	LQALKEEPQTVPEMPGETPPLS(0.999)PIDMES(0.001)QER	0.75624	0.77192	1.0091	1.1486	0.62594
sp|P05627|JUN_MOUSE|S|63	>sp|P05627|JUN_MOUSE Transcription factor AP-1 OS=Mus musculus GN=Jun PE=1 SV=3	NS(0.003)DLLT(0.241)S(0.756)PDVGLLK		1.286	2.4776
sp|P05627|JUN_MOUSE|S|73	>sp|P05627|JUN_MOUSE Transcription factor AP-1 OS=Mus musculus GN=Jun PE=1 SV=3	LAS(1)PELER	0.77857	0.85622	1.9144	1.214		0.84426
sp|P05627|JUN_MOUSE|T|62	>sp|P05627|JUN_MOUSE Transcription factor AP-1 OS=Mus musculus GN=Jun PE=1 SV=3	NSDLLT(1)SPDVGLLK	0.96314	1.3572	3.6161	3.769	0.22742	0.23299
sp|P05627|JUN_MOUSE|T|93	>sp|P05627|JUN_MOUSE Transcription factor AP-1 OS=Mus musculus GN=Jun PE=1 SV=3	LIIQS(0.004)S(0.001)NGHIT(0.062)T(0.062)T(0.062)PT(0.806)PT(0.004)QFLCPK			2.0763	2.372		0.75556
sp|P06151|LDHA_MOUSE|T|309	>sp|P06151|LDHA_MOUSE L-lactate dehydrogenase A chain OS=Mus musculus GN=Ldha PE=1 SV=3;>tr|G5E8N5|G5E8N5_MOUSE L-lactate dehydrogenase OS=Mus musculus GN=Ldha PE=3 SV=1	VT(0.002)LT(0.998)PEEEAR					1.1855	1.1974
sp|P06684|CO5_MOUSE|S|1241	>sp|P06684|CO5_MOUSE Complement C5 OS=Mus musculus GN=C5 PE=1 SV=2	PDS(0.647)S(0.21)VPS(0.08)S(0.031)GT(0.031)AGMVETTAYALLASLK			Heavy only
sp|P06745|G6PI_MOUSE|T|109	>sp|P06745|G6PI_MOUSE Glucose-6-phosphate isomerase OS=Mus musculus GN=Gpi PE=1 SV=4	S(0.015)NT(0.985)PIKVDGKDVMPEVNR	1.4511	1.2547		1.3921	1.1635
sp|P06795|MDR1B_MOUSE|S|589	>sp|P06795|MDR1B_MOUSE Multidrug resistance protein 1B OS=Mus musculus GN=Abcb1b PE=1 SV=1;>sp|P21447|MDR1A_MOUSE Multidrug resistance protein 1A OS=Mus musculus GN=Abcb1a PE=1 SV=3	TTIVIAHRLS(0.955)T(0.045)VR			1.1655	1.3136	1.0071
sp|P06795|MDR1B_MOUSE|S|657	>sp|P06795|MDR1B_MOUSE Multidrug resistance protein 1B OS=Mus musculus GN=Abcb1b PE=1 SV=1	GNEIEPGNNAY(0.025)GS(0.013)QS(0.013)DT(0.014)DAS(0.032)ELT(0.075)S(0.219)EES(0.536)KS(0.075)PLIRR				Light only
sp|P06795|MDR1B_MOUSE|T|590	>sp|P06795|MDR1B_MOUSE Multidrug resistance protein 1B OS=Mus musculus GN=Abcb1b PE=1 SV=1;>sp|P21447|MDR1A_MOUSE Multidrug resistance protein 1A OS=Mus musculus GN=Abcb1a PE=1 SV=3	TTIVIAHRLS(0.012)T(0.988)VR		1.2921				0.968
sp|P07356|ANXA2_MOUSE|S|12	>sp|P07356|ANXA2_MOUSE Annexin A2 OS=Mus musculus GN=Anxa2 PE=1 SV=2;>tr|B0V2N7|B0V2N7_MOUSE Annexin (Fragment) OS=Mus musculus GN=Anxa2 PE=2 SV=1;>tr|B0V2N8|B0V2N8_MOUSE Annexin (Fragment) OS=Mus musculus GN=Anxa2 PE=2 SV=1	S(0.002)T(0.002)VHEILCKLS(0.616)LEGDHS(0.189)T(0.189)PPS(0.003)AYGSVKPYTNFDAER	0.83837					1.3762
sp|P07356|ANXA2_MOUSE|S|18	>sp|P07356|ANXA2_MOUSE Annexin A2 OS=Mus musculus GN=Anxa2 PE=1 SV=2;>tr|B0V2N7|B0V2N7_MOUSE Annexin (Fragment) OS=Mus musculus GN=Anxa2 PE=2 SV=1;>tr|B0V2N8|B0V2N8_MOUSE Annexin (Fragment) OS=Mus musculus GN=Anxa2 PE=2 SV=1	LS(0.006)LEGDHS(0.517)T(0.433)PPS(0.035)AY(0.009)GSVKPYTNFDAER	1.2659					0.92575
sp|P07356|ANXA2_MOUSE|T|19	>sp|P07356|ANXA2_MOUSE Annexin A2 OS=Mus musculus GN=Anxa2 PE=1 SV=2;>tr|B0V2N7|B0V2N7_MOUSE Annexin (Fragment) OS=Mus musculus GN=Anxa2 PE=2 SV=1;>tr|B0V2N8|B0V2N8_MOUSE Annexin (Fragment) OS=Mus musculus GN=Anxa2 PE=2 SV=1	LS(0.026)LEGDHS(0.242)T(0.672)PPS(0.033)AY(0.013)GS(0.006)VKPY(0.006)T(0.003)NFDAERDALNIETAVK		0.86819	0.73688		Light only	1.2451
sp|P07356|ANXA2_MOUSE|T|3	>sp|P07356|ANXA2_MOUSE Annexin A2 OS=Mus musculus GN=Anxa2 PE=1 SV=2;>tr|B0V2N7|B0V2N7_MOUSE Annexin (Fragment) OS=Mus musculus GN=Anxa2 PE=2 SV=1;>tr|B0V2N8|B0V2N8_MOUSE Annexin (Fragment) OS=Mus musculus GN=Anxa2 PE=2 SV=1	ST(1)VHEILCK	1.14	1.1737	0.94404	1.0303	1.2308	1.144
sp|P07742|RIR1_MOUSE|S|631	>sp|P07742|RIR1_MOUSE Ribonucleoside-diphosphate reductase large subunit OS=Mus musculus GN=Rrm1 PE=1 SV=2	RVLS(1)GEFQIVNPHLLK		1.0601
sp|P07742|RIR1_MOUSE|T|751	>sp|P07742|RIR1_MOUSE Ribonucleoside-diphosphate reductase large subunit OS=Mus musculus GN=Rrm1 PE=1 SV=2	TRPAANPIQFT(1)LNKEK		0.62326
sp|P07901|HS90A_MOUSE|S|477	>sp|P07901|HS90A_MOUSE Heat shock protein HSP 90-alpha OS=Mus musculus GN=Hsp90aa1 PE=1 SV=4	YYTSASGDEMVS(0.712)LKDY(0.056)CT(0.232)R			1.2025	1.1098
sp|P08030|APT_MOUSE|S|15	>sp|P08030|APT_MOUSE Adenine phosphoribosyltransferase OS=Mus musculus GN=Aprt PE=2 SV=2	RIRS(1)FPDFPIPGVLFR		0.65483	1.2543	1.0922		1.3187
sp|P08113|ENPL_MOUSE|T|391	>sp|P08113|ENPL_MOUSE Endoplasmin OS=Mus musculus GN=Hsp90b1 PE=1 SV=2;>tr|F7C312|F7C312_MOUSE Endoplasmin (Fragment) OS=Mus musculus GN=Hsp90b1 PE=2 SV=1	SILFVPT(0.957)S(0.043)APR			Light only
sp|P08228|SODC_MOUSE|S|106	>sp|P08228|SODC_MOUSE Superoxide dismutase [Cu-Zn] OS=Mus musculus GN=Sod1 PE=1 SV=2	VIS(1)LSGEHSIIGR	1.3937	1.4254	1.0999	1.0585	1.0173	0.95394
sp|P08228|SODC_MOUSE|S|108	>sp|P08228|SODC_MOUSE Superoxide dismutase [Cu-Zn] OS=Mus musculus GN=Sod1 PE=1 SV=2	VISLS(1)GEHSIIGR	0.93268	0.9927	1.0868	1.0653	0.73207	0.82101
sp|P08249|MDHM_MOUSE|T|61	>sp|P08249|MDHM_MOUSE Malate dehydrogenase, mitochondrial OS=Mus musculus GN=Mdh2 PE=1 SV=3	LTLY(0.008)DIAHT(0.992)PGVAADLSHIETR	0.97628	1.5686
sp|P08775|RPB1_MOUSE|S|1845	>sp|P08775|RPB1_MOUSE DNA-directed RNA polymerase II subunit RPB1 OS=Mus musculus GN=Polr2a PE=1 SV=3	YT(0.001)PT(0.003)S(0.003)PS(0.542)Y(0.319)S(0.079)PS(0.023)S(0.023)PEY(0.005)T(0.002)PASPK		0.67147
sp|P08775|RPB1_MOUSE|S|1857	>sp|P08775|RPB1_MOUSE DNA-directed RNA polymerase II subunit RPB1 OS=Mus musculus GN=Polr2a PE=1 SV=3	YTPTSPS(0.002)Y(0.001)S(0.001)PS(0.003)S(0.003)PEY(0.006)T(0.092)PAS(0.871)PKY(0.01)S(0.006)PT(0.003)S(0.004)PK		Light only
sp|P08775|RPB1_MOUSE|S|1864	>sp|P08775|RPB1_MOUSE DNA-directed RNA polymerase II subunit RPB1 OS=Mus musculus GN=Polr2a PE=1 SV=3	Y(0.044)S(0.055)PT(0.209)S(0.672)PKY(0.009)S(0.011)PT(0.995)S(0.004)PK			0.78577			0.88152
sp|P08775|RPB1_MOUSE|S|1868	>sp|P08775|RPB1_MOUSE DNA-directed RNA polymerase II subunit RPB1 OS=Mus musculus GN=Polr2a PE=1 SV=3	YSPTSPKY(0.045)S(0.522)PT(0.384)S(0.049)PK	0.81478
sp|P08775|RPB1_MOUSE|S|1871	>sp|P08775|RPB1_MOUSE DNA-directed RNA polymerase II subunit RPB1 OS=Mus musculus GN=Polr2a PE=1 SV=3	Y(0.016)S(0.018)PT(0.207)S(0.727)PKY(0.101)S(0.114)PT(0.404)S(0.404)PT(0.005)Y(0.002)S(0.002)PT(0.001)TPK	0.7569			0.80622	0.65696	Light only
sp|P08775|RPB1_MOUSE|S|1875	>sp|P08775|RPB1_MOUSE DNA-directed RNA polymerase II subunit RPB1 OS=Mus musculus GN=Polr2a PE=1 SV=3	Y(0.017)S(0.018)PT(0.146)S(0.145)PKY(0.236)S(0.504)PT(0.55)S(0.367)PT(0.013)Y(0.001)S(0.001)PT(0.001)TPK		0.98938
sp|P08775|RPB1_MOUSE|S|1878	>sp|P08775|RPB1_MOUSE DNA-directed RNA polymerase II subunit RPB1 OS=Mus musculus GN=Polr2a PE=1 SV=3	YSPT(0.01)S(0.945)PT(0.045)YSPTTPK	0.76497	0.80537	Light only			0.81783
sp|P08775|RPB1_MOUSE|S|1913	>sp|P08775|RPB1_MOUSE DNA-directed RNA polymerase II subunit RPB1 OS=Mus musculus GN=Polr2a PE=1 SV=3	YSPT(0.109)S(0.748)PT(0.036)Y(0.002)S(0.004)PT(0.1)SPK				0.90282	0.81315
sp|P08775|RPB1_MOUSE|S|1920	>sp|P08775|RPB1_MOUSE DNA-directed RNA polymerase II subunit RPB1 OS=Mus musculus GN=Polr2a PE=1 SV=3	YSPTSPTY(0.001)S(0.006)PT(0.373)S(0.619)PK	0.74228
sp|P08775|RPB1_MOUSE|S|1927	>sp|P08775|RPB1_MOUSE DNA-directed RNA polymerase II subunit RPB1 OS=Mus musculus GN=Polr2a PE=1 SV=3	YSPTSPTYSPT(0.001)S(0.001)PKY(0.003)S(0.009)PT(0.078)S(0.739)PT(0.114)Y(0.038)S(0.005)PT(0.008)S(0.003)PK		Light only
sp|P09405|NUCL_MOUSE|S|403	>sp|P09405|NUCL_MOUSE Nucleolin OS=Mus musculus GN=Ncl PE=1 SV=2	NLS(1)FNITEDELK	1.8424	1.4974	2.7604	2.53	0.71648	0.75594
sp|P09405|NUCL_MOUSE|S|460	>sp|P09405|NUCL_MOUSE Nucleolin OS=Mus musculus GN=Ncl PE=1 SV=2	QGAEIDGRS(0.979)VS(0.02)LYYT(0.001)GEK						Heavy only
sp|P09405|NUCL_MOUSE|S|462	>sp|P09405|NUCL_MOUSE Nucleolin OS=Mus musculus GN=Ncl PE=1 SV=2	S(0.037)VS(0.937)LY(0.024)Y(0.002)TGEKGQR						Light only
sp|P09405|NUCL_MOUSE|S|616	>sp|P09405|NUCL_MOUSE Nucleolin OS=Mus musculus GN=Ncl PE=1 SV=2	GFGFVDFNS(1)EEDAK			2.6603	1.8281
sp|P09405|NUCL_MOUSE|T|106	>sp|P09405|NUCL_MOUSE Nucleolin OS=Mus musculus GN=Ncl PE=1 SV=2	VIPT(1)PGKKGAAQAK	0.52171	0.53371	Light only	0.092271	2.1629	2.6545
sp|P09405|NUCL_MOUSE|T|58	>sp|P09405|NUCL_MOUSE Nucleolin OS=Mus musculus GN=Ncl PE=1 SV=2	AT(0.009)T(0.924)T(0.067)PAKKVVVSQTK			0.11237	0.10059
sp|P09411|PGK1_MOUSE|S|2	>sp|P09411|PGK1_MOUSE Phosphoglycerate kinase 1 OS=Mus musculus GN=Pgk1 PE=1 SV=4;>tr|S4R2M7|S4R2M7_MOUSE Phosphoglycerate kinase 1 OS=Mus musculus GN=Pgk1 PE=4 SV=1	S(0.972)LS(0.028)NKLTLDKLDVK		1.7523	1.4024	1.2722
sp|P09411|PGK1_MOUSE|S|203	>sp|P09411|PGK1_MOUSE Phosphoglycerate kinase 1 OS=Mus musculus GN=Pgk1 PE=1 SV=4;>tr|S4R2M7|S4R2M7_MOUSE Phosphoglycerate kinase 1 OS=Mus musculus GN=Pgk1 PE=4 SV=1	ALES(1)PERPFLAILGGAK	1.8256	1.9374	1.1411	1.1926	1.0393	0.94686
sp|P09411|PGK1_MOUSE|S|4	>sp|P09411|PGK1_MOUSE Phosphoglycerate kinase 1 OS=Mus musculus GN=Pgk1 PE=1 SV=4;>tr|S4R2M7|S4R2M7_MOUSE Phosphoglycerate kinase 1 OS=Mus musculus GN=Pgk1 PE=4 SV=1	S(0.338)LS(0.556)NKLT(0.105)LDKLDVK	1.9614					1.004
sp|P09450|JUNB_MOUSE|S|248	>sp|P09450|JUNB_MOUSE Transcription factor jun-B OS=Mus musculus GN=Junb PE=1 SV=1	GASAFKEEPQTVPEARS(1)R		0.45916		0.843
sp|P09450|JUNB_MOUSE|S|256	>sp|P09450|JUNB_MOUSE Transcription factor jun-B OS=Mus musculus GN=Junb PE=1 SV=1	S(0.319)RDAT(0.717)PPVS(0.964)PINMEDQER			0.92826
sp|P09528|FRIH_MOUSE|S|5	>sp|P09528|FRIH_MOUSE Ferritin heavy chain OS=Mus musculus GN=Fth1 PE=1 SV=2	T(0.081)T(0.081)AS(0.764)PS(0.07)QVRQNY(0.004)HQDAEAAINR		0.32962
sp|P09528|FRIH_MOUSE|S|7	>sp|P09528|FRIH_MOUSE Ferritin heavy chain OS=Mus musculus GN=Fth1 PE=1 SV=2	T(0.149)T(0.149)AS(0.113)PS(0.56)QVRQNY(0.028)HQDAEAAINR	0.37738
sp|P0CB42|ALKB1_MOUSE|S|378	>sp|P0CB42|ALKB1_MOUSE Alkylated DNA repair protein alkB homolog 1 OS=Mus musculus GN=Alkbh1 PE=1 SV=1	DIAADGLCHLHDPNS(1)PVKR	1.3269	1.2904		0.93264
sp|P10107|ANXA1_MOUSE|S|34	>sp|P10107|ANXA1_MOUSE Annexin A1 OS=Mus musculus GN=Anxa1 PE=1 SV=2	S(0.016)Y(0.015)KGGPGS(0.761)AVS(0.193)PY(0.013)PS(0.002)FNVSSDVAALHK	1.0699		Light only	1.0866
sp|P10107|ANXA1_MOUSE|S|37	>sp|P10107|ANXA1_MOUSE Annexin A1 OS=Mus musculus GN=Anxa1 PE=1 SV=2	GGPGS(0.103)AVS(0.863)PY(0.022)PS(0.012)FNVSSDVAALHK	1.0194	0.94411	1.1462	0.87457	0.99335
sp|P10107|ANXA1_MOUSE|S|41	>sp|P10107|ANXA1_MOUSE Annexin A1 OS=Mus musculus GN=Anxa1 PE=1 SV=2	SYKGGPGSAVS(0.001)PY(0.255)PS(0.713)FNVS(0.014)S(0.018)DVAALHK	0.90775					0.95696
sp|P10711|TCEA1_MOUSE|S|100	>sp|P10711|TCEA1_MOUSE Transcription elongation factor A protein 1 OS=Mus musculus GN=Tcea1 PE=1 SV=2;>tr|E9PYD5|E9PYD5_MOUSE Transcription elongation factor A protein 1 OS=Mus musculus GN=Tcea1 PE=2 SV=1	KKEPAISSQNS(1)PEAR	0.79683	0.74984	0.69454	0.72619	0.88409	0.88539
sp|P10711|TCEA1_MOUSE|S|135	>sp|P10711|TCEA1_MOUSE Transcription elongation factor A protein 1 OS=Mus musculus GN=Tcea1 PE=1 SV=2;>tr|E9PYD5|E9PYD5_MOUSE Transcription elongation factor A protein 1 OS=Mus musculus GN=Tcea1 PE=2 SV=1	DTYVS(0.06)S(0.06)FPRAPS(0.639)T(0.117)S(0.117)DS(0.007)VR					0.62933	0.73932
sp|P10711|TCEA1_MOUSE|S|97	>sp|P10711|TCEA1_MOUSE Transcription elongation factor A protein 1 OS=Mus musculus GN=Tcea1 PE=1 SV=2;>tr|E9PYD5|E9PYD5_MOUSE Transcription elongation factor A protein 1 OS=Mus musculus GN=Tcea1 PE=2 SV=1	KKEPAIS(0.041)S(0.947)QNS(0.012)PEAR		0.6822		Heavy only	0.38058	0.39134
sp|P11157|RIR2_MOUSE|S|20	>sp|P11157|RIR2_MOUSE Ribonucleoside-diphosphate reductase subunit M2 OS=Mus musculus GN=Rrm2 PE=1 SV=1	TPLATIADQQQLQLS(1)PLKR	2.0162	1.8455	1.1643	1.1949	1.1078	0.86335
sp|P11276|FINC_MOUSE|S|2475	>sp|P11276|FINC_MOUSE Fibronectin OS=Mus musculus GN=Fn1 PE=1 SV=4	TNTNVNCPIECFMPLDVQADRDDS(1)RE	0.72572	0.73815	0.45369	0.46756
sp|P11440|CDK1_MOUSE|S|265	>sp|P11440|CDK1_MOUSE Cyclin-dependent kinase 1 OS=Mus musculus GN=Cdk1 PE=1 SV=3	NLDENGLDLLS(1)KMLVY(1)DPAK					Light only
sp|P11440|CDK1_MOUSE|Y|270	>sp|P11440|CDK1_MOUSE Cyclin-dependent kinase 1 OS=Mus musculus GN=Cdk1 PE=1 SV=3	NLDENGLDLLS(1)KMLVY(1)DPAK					Light only
sp|P11499|HS90B_MOUSE|S|532	>sp|P11499|HS90B_MOUSE Heat shock protein HSP 90-beta OS=Mus musculus GN=Hsp90ab1 PE=1 SV=3	EFDGKS(0.997)LVS(0.002)VT(0.001)K					0.92778	0.36419
sp|P11499|HS90B_MOUSE|S|58	>sp|P11499|HS90B_MOUSE Heat shock protein HSP 90-beta OS=Mus musculus GN=Hsp90ab1 PE=1 SV=3;>tr|E9PX27|E9PX27_MOUSE Heat shock protein HSP 90-beta OS=Mus musculus GN=Hsp90ab1 PE=2 SV=1;>tr|D3Z1R1|D3Z1R1_MOUSE Heat shock protein HSP 90-beta (Fragment) OS=Mu	Y(0.026)ES(0.932)LT(0.042)DPSKLDSGKELK		0.97588			1.2488	1.5441
sp|P11499|HS90B_MOUSE|S|718	>sp|P11499|HS90B_MOUSE Heat shock protein HSP 90-beta OS=Mus musculus GN=Hsp90ab1 PE=1 SV=3	LGLGIDEDEVTAEEPSAAVPDEIPPLEGDEDAS(1)R		Light only
sp|P11499|HS90B_MOUSE|T|104	>sp|P07901|HS90A_MOUSE Heat shock protein HSP 90-alpha OS=Mus musculus GN=Hsp90aa1 PE=1 SV=4;>tr|B7ZC50|B7ZC50_MOUSE Heat shock protein HSP 90-alpha (Fragment) OS=Mus musculus GN=Hsp90aa1 PE=2 SV=1;>sp|P11499|HS90B_MOUSE Heat shock protein HSP 90-beta OS=M	ADLINNLGT(1)IAK	Light only				1.0348	1.4133
sp|P11499|HS90B_MOUSE|T|110	>sp|P07901|HS90A_MOUSE Heat shock protein HSP 90-alpha OS=Mus musculus GN=Hsp90aa1 PE=1 SV=4;>tr|B7ZC50|B7ZC50_MOUSE Heat shock protein HSP 90-alpha (Fragment) OS=Mus musculus GN=Hsp90aa1 PE=2 SV=1;>sp|P11499|HS90B_MOUSE Heat shock protein HSP 90-beta OS=M	ADLINNLGT(0.001)IAKSGT(0.999)K					1.0226	1.0336
sp|P11983|TCPA_MOUSE|S|551	>sp|P11983|TCPA_MOUSE T-complex protein 1 subunit alpha OS=Mus musculus GN=Tcp1 PE=1 SV=3	HGSYENAVHS(1)GALDD						0.96887
sp|P13595|NCAM1_MOUSE|S|1005	>sp|P13595|NCAM1_MOUSE Neural cell adhesion molecule 1 OS=Mus musculus GN=Ncam1 PE=1 SV=3	QEAPSTKGPDPEPTQPGTVKNPPEAAT(0.014)APAS(0.985)PK	0.73253	0.91795		0.79306	0.6533	Light only
sp|P13595|NCAM1_MOUSE|S|885	>sp|P13595|NCAM1_MOUSE Neural cell adhesion molecule 1 OS=Mus musculus GN=Ncam1 PE=1 SV=3	GVTAS(0.055)S(0.864)S(0.018)S(0.058)PAS(0.006)APK		0.92847
sp|P13595|NCAM1_MOUSE|S|887	>sp|P13595|NCAM1_MOUSE Neural cell adhesion molecule 1 OS=Mus musculus GN=Ncam1 PE=1 SV=3	GVTAS(0.004)S(0.037)S(0.17)S(0.782)PAS(0.008)APK					1.0402	0.8783
sp|P13808|B3A2_MOUSE|S|239	>sp|P13808|B3A2_MOUSE Anion exchange protein 2 OS=Mus musculus GN=Slc4a2 PE=2 SV=1	IGS(0.777)MT(0.223)GVEQALLPR					0.66736
sp|P13864|DNMT1_MOUSE|S|122	>sp|P13864|DNMT1_MOUSE DNA (cytosine-5)-methyltransferase 1 OS=Mus musculus GN=Dnmt1 PE=1 SV=5	AEMADS(0.949)NRS(0.051)PR		0.89611			1.2277
sp|P13864|DNMT1_MOUSE|S|125	>sp|P13864|DNMT1_MOUSE DNA (cytosine-5)-methyltransferase 1 OS=Mus musculus GN=Dnmt1 PE=1 SV=5	AEMADS(0.01)NRS(0.99)PR	0.80163	0.83153		0.58351	1.138	1.2683
sp|P13864|DNMT1_MOUSE|S|138	>sp|P13864|DNMT1_MOUSE DNA (cytosine-5)-methyltransferase 1 OS=Mus musculus GN=Dnmt1 PE=1 SV=5	S(0.834)KS(0.162)DS(0.002)DT(0.001)LSVETSPSSVATR						Light only
sp|P13864|DNMT1_MOUSE|S|140	>sp|P13864|DNMT1_MOUSE DNA (cytosine-5)-methyltransferase 1 OS=Mus musculus GN=Dnmt1 PE=1 SV=5	S(0.001)KS(0.991)DS(0.007)DTLSVETSPSSVATR			3.1253	2.6915	0.97543	0.88229
sp|P13864|DNMT1_MOUSE|S|142	>sp|P13864|DNMT1_MOUSE DNA (cytosine-5)-methyltransferase 1 OS=Mus musculus GN=Dnmt1 PE=1 SV=5	S(0.001)KS(0.02)DS(0.753)DT(0.226)LS(0.001)VETSPSSVATR					0.91498
sp|P13864|DNMT1_MOUSE|S|15	>sp|P13864|DNMT1_MOUSE DNA (cytosine-5)-methyltransferase 1 OS=Mus musculus GN=Dnmt1 PE=1 SV=5	VPALAS(1)PAGSLPDHVR	0.68293	0.72112	0.84997	0.84666	1.1486	1.2431
sp|P13864|DNMT1_MOUSE|S|153	>sp|P13864|DNMT1_MOUSE DNA (cytosine-5)-methyltransferase 1 OS=Mus musculus GN=Dnmt1 PE=1 SV=5	SDSDT(0.008)LS(0.003)VET(0.033)S(0.103)PS(0.147)S(0.602)VAT(0.103)RR					Light only
sp|P13864|DNMT1_MOUSE|S|19	>sp|P13864|DNMT1_MOUSE DNA (cytosine-5)-methyltransferase 1 OS=Mus musculus GN=Dnmt1 PE=1 SV=5	T(0.01)APARVPALAS(0.28)PAGS(0.71)LPDHVRR		Light only
sp|P13864|DNMT1_MOUSE|S|717	>sp|P13864|DNMT1_MOUSE DNA (cytosine-5)-methyltransferase 1 OS=Mus musculus GN=Dnmt1 PE=1 SV=5;>tr|J3QNW0|J3QNW0_MOUSE Cytosine-specific methyltransferase OS=Mus musculus GN=Dnmt1 PE=2 SV=1	CPNLAVKEADDDEEADDDVS(0.002)EMPS(0.998)PK			0.92951	0.86299
sp|P13864|DNMT1_MOUSE|S|958	>sp|P13864|DNMT1_MOUSE DNA (cytosine-5)-methyltransferase 1 OS=Mus musculus GN=Dnmt1 PE=1 SV=5;>tr|J3QNW0|J3QNW0_MOUSE Cytosine-specific methyltransferase OS=Mus musculus GN=Dnmt1 PE=2 SV=1	VAS(1)PVKRPK			0.99557	1.0317		0.96427
sp|P14115|RL27A_MOUSE|S|106	>sp|P14115|RL27A_MOUSE 60S ribosomal protein L27a OS=Mus musculus GN=Rpl27a PE=2 SV=5	NKTGVAPIIDVVRS(0.686)GY(0.247)Y(0.067)K	Heavy only				0.73387	1.6646
sp|P14115|RL27A_MOUSE|S|68	>sp|P14115|RL27A_MOUSE 60S ribosomal protein L27a OS=Mus musculus GN=Rpl27a PE=2 SV=5	NQS(1)FCPTVNLDK					1.6725	1.5122
sp|P14131|RS16_MOUSE|S|3	>sp|P14131|RS16_MOUSE 40S ribosomal protein S16 OS=Mus musculus GN=Rps16 PE=2 SV=4	PS(1)KGPLQSVQVFGR	1.1712	1.0601	1.4392	1.4892	1.07	1.1084
sp|P14148|RL7_MOUSE|S|195	>sp|P14148|RL7_MOUSE 60S ribosomal protein L7 OS=Mus musculus GN=Rpl7 PE=2 SV=2;>tr|F6XI62|F6XI62_MOUSE 60S ribosomal protein L7 (Fragment) OS=Mus musculus GN=Rpl7 PE=3 SV=1	IALT(0.408)DNS(0.592)LIAR					Light only
sp|P14148|RL7_MOUSE|S|236	>sp|P14148|RL7_MOUSE 60S ribosomal protein L7 OS=Mus musculus GN=Rpl7 PE=2 SV=2;>tr|F6XI62|F6XI62_MOUSE 60S ribosomal protein L7 (Fragment) OS=Mus musculus GN=Rpl7 PE=3 SV=1	FKEANNFLWPFKLS(0.747)S(0.253)PR		1.5839				Light only
sp|P14148|RL7_MOUSE|S|237	>sp|P14148|RL7_MOUSE 60S ribosomal protein L7 OS=Mus musculus GN=Rpl7 PE=2 SV=2;>tr|F6XI62|F6XI62_MOUSE 60S ribosomal protein L7 (Fragment) OS=Mus musculus GN=Rpl7 PE=3 SV=1	FKEANNFLWPFKLS(0.403)S(0.597)PR	1.2069
sp|P14152|MDHC_MOUSE|S|241	>sp|P14152|MDHC_MOUSE Malate dehydrogenase, cytoplasmic OS=Mus musculus GN=Mdh1 PE=1 SV=3	KLS(0.76)S(0.239)AMS(0.001)AAK	1.2027					0.98561
sp|P14733|LMNB1_MOUSE|S|14	>sp|P14733|LMNB1_MOUSE Lamin-B1 OS=Mus musculus GN=Lmnb1 PE=1 SV=3	AGS(0.997)RAS(0.003)APATPLSPTR	0.63569	0.72283	0.73727	0.76014	0.75573	0.94229
sp|P14733|LMNB1_MOUSE|S|17	>sp|P14733|LMNB1_MOUSE Lamin-B1 OS=Mus musculus GN=Lmnb1 PE=1 SV=3	AGS(0.012)RAS(0.98)APAT(0.007)PLSPT(0.001)R	0.69852	0.72802	0.81166	0.78202	0.67333	0.78457
sp|P14733|LMNB1_MOUSE|S|24	>sp|P14733|LMNB1_MOUSE Lamin-B1 OS=Mus musculus GN=Lmnb1 PE=1 SV=3	ASAPATPLS(0.967)PT(0.025)RLS(0.007)R	0.66803	0.72317		Light only	0.84208	1.007
sp|P14733|LMNB1_MOUSE|S|279	>sp|P14733|LMNB1_MOUSE Lamin-B1 OS=Mus musculus GN=Lmnb1 PE=1 SV=3	LENARLS(0.738)S(0.259)EMNT(0.002)S(0.001)TVNSAR		0.94094			0.77317
sp|P14733|LMNB1_MOUSE|S|392	>sp|P14733|LMNB1_MOUSE Lamin-B1 OS=Mus musculus GN=Lmnb1 PE=1 SV=3	LKLS(0.998)PS(0.002)PSSR	0.57314	0.64365	0.4045	0.44509	2.0297	1.4686
sp|P14733|LMNB1_MOUSE|S|394	>sp|P14733|LMNB1_MOUSE Lamin-B1 OS=Mus musculus GN=Lmnb1 PE=1 SV=3	LS(0.005)PS(0.994)PSSR	0.63881	0.70361	0.3823	0.37796	1.2638	2.1226
sp|P14733|LMNB1_MOUSE|S|396	>sp|P14733|LMNB1_MOUSE Lamin-B1 OS=Mus musculus GN=Lmnb1 PE=1 SV=3	LKLS(0.07)PS(0.097)PS(0.804)S(0.029)R					1.3229	Light only
sp|P14733|LMNB1_MOUSE|S|397	>sp|P14733|LMNB1_MOUSE Lamin-B1 OS=Mus musculus GN=Lmnb1 PE=1 SV=3	LLEGEEERLKLSPS(0.002)PS(0.046)S(0.952)R	0.84529
sp|P14733|LMNB1_MOUSE|S|402	>sp|P14733|LMNB1_MOUSE Lamin-B1 OS=Mus musculus GN=Lmnb1 PE=1 SV=3	VTVS(0.989)RAS(0.009)S(0.002)SR		0.82012			0.81616	0.8577
sp|P14733|LMNB1_MOUSE|S|409	>sp|P14733|LMNB1_MOUSE Lamin-B1 OS=Mus musculus GN=Lmnb1 PE=1 SV=3	VT(0.632)VS(0.068)RAS(0.22)S(0.155)S(0.082)RS(0.844)VR			0.43469
sp|P14873|MAP1B_MOUSE|S|1251	>sp|P14873|MAP1B_MOUSE Microtubule-associated protein 1B OS=Mus musculus GN=Map1b PE=1 SV=2	LS(0.006)PAKS(0.924)PS(0.029)LS(0.024)PS(0.022)PPS(0.954)PIEKT(0.04)PLGER	0.99841	0.84168				0.87069
sp|P14873|MAP1B_MOUSE|S|1253	>sp|P14873|MAP1B_MOUSE Microtubule-associated protein 1B OS=Mus musculus GN=Map1b PE=1 SV=2	LSPAKS(0.018)PS(0.767)LS(0.309)PS(0.869)PPS(0.038)PIEK	0.80234		1.261
sp|P14873|MAP1B_MOUSE|S|1255	>sp|P14873|MAP1B_MOUSE Microtubule-associated protein 1B OS=Mus musculus GN=Map1b PE=1 SV=2	LSPAKSPS(0.006)LS(0.816)PS(0.089)PPS(0.088)PIEK		0.88587	0.86188	1.7956		0.81339
sp|P14873|MAP1B_MOUSE|S|1257	>sp|P14873|MAP1B_MOUSE Microtubule-associated protein 1B OS=Mus musculus GN=Map1b PE=1 SV=2	LSPAKSPSLS(0.008)PS(0.919)PPS(0.073)PIEK	0.97156	0.98195			0.65878	0.8893
sp|P14873|MAP1B_MOUSE|S|1260	>sp|P14873|MAP1B_MOUSE Microtubule-associated protein 1B OS=Mus musculus GN=Map1b PE=1 SV=2	SPSLSPSPPS(1)PIEK	0.90908	0.93153	1.2914	1.3306	0.76664	0.77576
sp|P14873|MAP1B_MOUSE|S|1291	>sp|P14873|MAP1B_MOUSE Microtubule-associated protein 1B OS=Mus musculus GN=Map1b PE=1 SV=2	S(0.562)VS(0.437)PGVTQAVVEEHCASPEEK	1.017
sp|P14873|MAP1B_MOUSE|S|1293	>sp|P14873|MAP1B_MOUSE Microtubule-associated protein 1B OS=Mus musculus GN=Map1b PE=1 SV=2	S(0.015)VS(0.983)PGVT(0.002)QAVVEEHCASPEEK	0.99112	0.98104	0.85914	0.71199	1.1709	1.0634
sp|P14873|MAP1B_MOUSE|S|1307	>sp|P14873|MAP1B_MOUSE Microtubule-associated protein 1B OS=Mus musculus GN=Map1b PE=1 SV=2	SVSPGVTQAVVEEHCAS(1)PEEK	0.68889	0.64556	0.98542	1.2407	0.94193	0.96839
sp|P14873|MAP1B_MOUSE|S|1317	>sp|P14873|MAP1B_MOUSE Microtubule-associated protein 1B OS=Mus musculus GN=Map1b PE=1 SV=2	TLEVVS(0.956)PS(0.042)QS(0.002)VTGSAGHTPYYQSPTDEK	0.73592	0.59851	0.82883		0.95617	0.94163
sp|P14873|MAP1B_MOUSE|S|1319	>sp|P14873|MAP1B_MOUSE Microtubule-associated protein 1B OS=Mus musculus GN=Map1b PE=1 SV=2	TLEVVS(0.158)PS(0.82)QS(0.008)VT(0.008)GS(0.005)AGHTPYYQSPTDEK		Light only
sp|P14873|MAP1B_MOUSE|S|1321	>sp|P14873|MAP1B_MOUSE Microtubule-associated protein 1B OS=Mus musculus GN=Map1b PE=1 SV=2	TLEVVS(0.043)PS(0.19)QS(0.743)VT(0.012)GS(0.012)AGHTPYYQSPTDEK		0.68711
sp|P14873|MAP1B_MOUSE|S|1371	>sp|P14873|MAP1B_MOUSE Microtubule-associated protein 1B OS=Mus musculus GN=Map1b PE=1 SV=2	AS(0.931)LS(0.068)PMDEPVPDSESPVEK	0.87596			1.1109	1.0032
sp|P14873|MAP1B_MOUSE|S|1373	>sp|P14873|MAP1B_MOUSE Microtubule-associated protein 1B OS=Mus musculus GN=Map1b PE=1 SV=2	AS(0.069)LS(0.931)PMDEPVPDSESPVEK		0.87902	1.1997			0.84027
sp|P14873|MAP1B_MOUSE|S|1382	>sp|P14873|MAP1B_MOUSE Microtubule-associated protein 1B OS=Mus musculus GN=Map1b PE=1 SV=2	ASLSPMDEPVPDS(0.935)ES(0.065)PVEK				0.84623	0.9015	0.9691
sp|P14873|MAP1B_MOUSE|S|1384	>sp|P14873|MAP1B_MOUSE Microtubule-associated protein 1B OS=Mus musculus GN=Map1b PE=1 SV=2	ASLSPMDEPVPDS(0.002)ES(0.998)PVEK		0.76934	0.95086		1.0385	0.96176
sp|P14873|MAP1B_MOUSE|S|1391	>sp|P14873|MAP1B_MOUSE Microtubule-associated protein 1B OS=Mus musculus GN=Map1b PE=1 SV=2	VLS(0.953)PLRS(0.047)PPLLGSESPYEDFLSADSK	1.3244	1.4879	0.72806			0.80052
sp|P14873|MAP1B_MOUSE|S|1395	>sp|P14873|MAP1B_MOUSE Microtubule-associated protein 1B OS=Mus musculus GN=Map1b PE=1 SV=2	VLS(0.047)PLRS(0.952)PPLLGS(0.001)ESPYEDFLSADSKVLGR	0.99867	0.94983	0.73522	0.7876	0.97771	1.0064
sp|P14873|MAP1B_MOUSE|S|1401	>sp|P14873|MAP1B_MOUSE Microtubule-associated protein 1B OS=Mus musculus GN=Map1b PE=1 SV=2	VLS(0.023)PLRS(0.076)PPLLGS(0.85)ES(0.051)PYEDFLSADSKVLGR	1.16
sp|P14873|MAP1B_MOUSE|S|1403	>sp|P14873|MAP1B_MOUSE Microtubule-associated protein 1B OS=Mus musculus GN=Map1b PE=1 SV=2	VLSPLRSPPLLGS(0.098)ES(0.899)PY(0.002)EDFLS(0.001)ADSK	0.80715
sp|P14873|MAP1B_MOUSE|S|1420	>sp|P14873|MAP1B_MOUSE Microtubule-associated protein 1B OS=Mus musculus GN=Map1b PE=1 SV=2	RS(0.638)ES(0.362)PFEGKNGK	0.61069	0.68859			1.0608
sp|P14873|MAP1B_MOUSE|S|1422	>sp|P14873|MAP1B_MOUSE Microtubule-associated protein 1B OS=Mus musculus GN=Map1b PE=1 SV=2	RSES(1)PFEGK		0.68859		0.60207	1.2956
sp|P14873|MAP1B_MOUSE|S|1438	>sp|P14873|MAP1B_MOUSE Microtubule-associated protein 1B OS=Mus musculus GN=Map1b PE=1 SV=2	QGFPDRES(0.999)PVS(0.001)DLTSTGLYQDKQEEK	0.91706	0.70031	0.7466	0.82043	0.89486	0.9417
sp|P14873|MAP1B_MOUSE|S|1441	>sp|P14873|MAP1B_MOUSE Microtubule-associated protein 1B OS=Mus musculus GN=Map1b PE=1 SV=2	QGFPDRES(0.231)PVS(0.769)DLTSTGLYQDKQEEK	0.83199			0.75125
sp|P14873|MAP1B_MOUSE|S|1497	>sp|P14873|MAP1B_MOUSE Microtubule-associated protein 1B OS=Mus musculus GN=Map1b PE=1 SV=2	KLGGDVS(0.994)PT(0.006)QIDVSQFGSFKEDTK	0.93842	0.84241	1.1541	0.99442	0.98402	0.90034
sp|P14873|MAP1B_MOUSE|S|1768	>sp|P14873|MAP1B_MOUSE Microtubule-associated protein 1B OS=Mus musculus GN=Map1b PE=1 SV=2	EMSLYAS(0.001)LAS(0.025)EKVQS(0.922)LEGEKLS(0.052)PK		Light only
sp|P14873|MAP1B_MOUSE|S|1775	>sp|P14873|MAP1B_MOUSE Microtubule-associated protein 1B OS=Mus musculus GN=Map1b PE=1 SV=2	VQSLEGEKLS(1)PK	1.0838	0.98615	1.0189	1.0643	0.8661	0.94615
sp|P14873|MAP1B_MOUSE|S|1778	>sp|P14873|MAP1B_MOUSE Microtubule-associated protein 1B OS=Mus musculus GN=Map1b PE=1 SV=2	VQS(0.003)LEGEKLS(0.993)PKS(0.847)DIS(0.116)PLT(0.042)PR	1.1258			2.7211
sp|P14873|MAP1B_MOUSE|S|1781	>sp|P14873|MAP1B_MOUSE Microtubule-associated protein 1B OS=Mus musculus GN=Map1b PE=1 SV=2	S(0.013)DIS(0.911)PLT(0.076)PR		1.2384				0.80342
sp|P14873|MAP1B_MOUSE|S|1788	>sp|P14873|MAP1B_MOUSE Microtubule-associated protein 1B OS=Mus musculus GN=Map1b PE=1 SV=2	ES(0.885)S(0.115)PLYSPGFSDSTSAAK	0.81802				0.99635	1.0219
sp|P14873|MAP1B_MOUSE|S|1789	>sp|P14873|MAP1B_MOUSE Microtubule-associated protein 1B OS=Mus musculus GN=Map1b PE=1 SV=2	ES(0.204)S(0.796)PLYSPGFSDSTSAAK	Light only		1.0375			0.89503
sp|P14873|MAP1B_MOUSE|S|1793	>sp|P14873|MAP1B_MOUSE Microtubule-associated protein 1B OS=Mus musculus GN=Map1b PE=1 SV=2	ES(0.001)S(0.001)PLY(0.066)S(0.926)PGFS(0.002)DST(0.004)SAAK	Light only	0.71584	0.71186	0.80434	0.85281	Heavy only
sp|P14873|MAP1B_MOUSE|S|1813	>sp|P14873|MAP1B_MOUSE Microtubule-associated protein 1B OS=Mus musculus GN=Map1b PE=1 SV=2	ETAAAHQAS(0.734)S(0.133)S(0.133)PPIDAATAEPYGFR						0.91267
sp|P14873|MAP1B_MOUSE|S|1814	>sp|P14873|MAP1B_MOUSE Microtubule-associated protein 1B OS=Mus musculus GN=Map1b PE=1 SV=2	ET(0.007)AAAHQAS(0.016)S(0.598)S(0.101)PPIDAAT(0.278)AEPYGFR				0.78966
sp|P14873|MAP1B_MOUSE|S|1815	>sp|P14873|MAP1B_MOUSE Microtubule-associated protein 1B OS=Mus musculus GN=Map1b PE=1 SV=2	ET(0.004)AAAHQAS(0.08)S(0.197)S(0.719)PPIDAATAEPYGFR	0.78317	0.8289		Light only	1.0188
sp|P14873|MAP1B_MOUSE|S|1911	>sp|P14873|MAP1B_MOUSE Microtubule-associated protein 1B OS=Mus musculus GN=Map1b PE=1 SV=2	TIKS(1)PCDSGYSYETIEK		0.71564	1.1261	1.0168	0.99862	1.001
sp|P14873|MAP1B_MOUSE|S|2030	>sp|P14873|MAP1B_MOUSE Microtubule-associated protein 1B OS=Mus musculus GN=Map1b PE=1 SV=2	T(0.166)T(0.166)RS(0.658)PDT(0.007)S(0.002)AYCYETMEK	0.60225	0.56403	0.63482	1.6191	Light only
sp|P14873|MAP1B_MOUSE|S|2034	>sp|P14873|MAP1B_MOUSE Microtubule-associated protein 1B OS=Mus musculus GN=Map1b PE=1 SV=2	T(0.004)T(0.004)RS(0.077)PDT(0.261)S(0.65)AY(0.005)CYETMEK				0.57449
sp|P14873|MAP1B_MOUSE|S|2051	>sp|P14873|MAP1B_MOUSE Microtubule-associated protein 1B OS=Mus musculus GN=Map1b PE=1 SV=2	IT(0.024)KT(0.109)PQAS(0.612)T(0.207)Y(0.044)S(0.003)Y(0.001)ETSDR				Light only
sp|P14873|MAP1B_MOUSE|S|2068	>sp|P14873|MAP1B_MOUSE Microtubule-associated protein 1B OS=Mus musculus GN=Map1b PE=1 SV=2	CYT(0.002)T(0.006)EKKS(0.979)PS(0.013)EAR	0.60506	Light only			1.0749	1.1724
sp|P14873|MAP1B_MOUSE|S|2205	>sp|P14873|MAP1B_MOUSE Microtubule-associated protein 1B OS=Mus musculus GN=Map1b PE=1 SV=2	HMDPPPAPMQDRS(0.811)PS(0.189)PR		0.82496	Light only	0.51021	1.177
sp|P14873|MAP1B_MOUSE|S|2207	>sp|P14873|MAP1B_MOUSE Microtubule-associated protein 1B OS=Mus musculus GN=Map1b PE=1 SV=2	HMDPPPAPMQDRS(0.5)PS(0.5)PR		0.82496	Light only
sp|P14873|MAP1B_MOUSE|S|2267	>sp|P14873|MAP1B_MOUSE Microtubule-associated protein 1B OS=Mus musculus GN=Map1b PE=1 SV=2	SKPLAAS(1)PKPGALK	0.84898	0.90519			1.0588	1.2825
sp|P14873|MAP1B_MOUSE|S|25	>sp|P14873|MAP1B_MOUSE Microtubule-associated protein 1B OS=Mus musculus GN=Map1b PE=1 SV=2	ATVVVEATEPEPSGSIGNPAAS(0.048)T(0.152)S(0.683)PS(0.048)LS(0.064)HRFLDS(0.005)K	0.62743	0.76721		0.88092	0.96555	0.93222
sp|P14873|MAP1B_MOUSE|S|609	>sp|P14873|MAP1B_MOUSE Microtubule-associated protein 1B OS=Mus musculus GN=Map1b PE=1 SV=2	EVS(0.133)S(0.734)KEEQS(0.133)PVKAEVAEK			0.62663	0.6891
sp|P14873|MAP1B_MOUSE|S|614	>sp|P14873|MAP1B_MOUSE Microtubule-associated protein 1B OS=Mus musculus GN=Map1b PE=1 SV=2	EEQS(1)PVKAEVAEK	1.0658	0.68574		Heavy only	Light only
sp|P14873|MAP1B_MOUSE|S|829	>sp|P14873|MAP1B_MOUSE Microtubule-associated protein 1B OS=Mus musculus GN=Map1b PE=1 SV=2	SLMS(0.217)S(0.718)PEDLT(0.065)K						1.1502
sp|P14873|MAP1B_MOUSE|T|2033	>sp|P14873|MAP1B_MOUSE Microtubule-associated protein 1B OS=Mus musculus GN=Map1b PE=1 SV=2	SPDT(1)SAYCYETMEK	Light only	0.6587	Light only	0.60912	1.1911	1.298
sp|P14873|MAP1B_MOUSE|T|527	>sp|P14873|MAP1B_MOUSE Microtubule-associated protein 1B OS=Mus musculus GN=Map1b PE=1 SV=2	DLTGQVPT(1)PPVKQVK	0.68041	0.74232	Light only		1.4086	1.4896
sp|P14901|HMOX1_MOUSE|S|242	>sp|P14901|HMOX1_MOUSE Heme oxygenase 1 OS=Mus musculus GN=Hmox1 PE=1 SV=1	QRPAS(1)LVQDTAPAETPR	1.8238	1.728			0.68754	0.65257
sp|P15066|JUND_MOUSE|S|100	>sp|P15066|JUND_MOUSE Transcription factor jun-D OS=Mus musculus GN=Jund PE=1 SV=1	LAS(1)PELER	0.92484	0.87833	1.9398	1.9077	0.41344	0.35572
sp|P15066|JUND_MOUSE|S|245	>sp|P15066|JUND_MOUSE Transcription factor jun-D OS=Mus musculus GN=Jund PE=1 SV=1	LAALKDEPQT(0.009)VPDVPS(0.888)FGDS(0.102)PPLS(0.001)PIDMDTQER	Heavy only	Heavy only	Heavy only
sp|P15066|JUND_MOUSE|S|249	>sp|P15066|JUND_MOUSE Transcription factor jun-D OS=Mus musculus GN=Jund PE=1 SV=1	LAALKDEPQT(0.005)VPDVPS(0.282)FGDS(0.713)PPLS(0.001)PIDMDTQER			Light only	0.87366
sp|P15066|JUND_MOUSE|S|253	>sp|P15066|JUND_MOUSE Transcription factor jun-D OS=Mus musculus GN=Jund PE=1 SV=1	LAALKDEPQTVPDVPS(0.151)FGDS(0.265)PPLS(0.582)PIDMDT(0.002)QER	0.66584	0.73804
sp|P15092|IFI4_MOUSE|S|211	>sp|P15092|IFI4_MOUSE Interferon-activable protein 204 OS=Mus musculus GN=Ifi204 PE=1 SV=2	AAKEPDQPPCCEEPT(0.256)AMCQS(0.682)PILHS(0.015)S(0.015)S(0.006)S(0.007)AS(0.009)S(0.009)NIPS(0.001)AK		1.0205
sp|P15261|INGR1_MOUSE|S|300	>sp|P15261|INGR1_MOUSE Interferon gamma receptor 1 OS=Mus musculus GN=Ifngr1 PE=1 SV=3	SLLS(0.006)VVKS(0.933)AT(0.061)LETKPESK	Light only	1.1721	1.4248	2.1606
sp|P15261|INGR1_MOUSE|S|370	>sp|P15261|INGR1_MOUSE Interferon gamma receptor 1 OS=Mus musculus GN=Ifngr1 PE=1 SV=3	ALEAGGS(0.001)T(0.001)S(0.003)AMT(0.027)PDS(0.779)PPT(0.145)PT(0.044)QRR	0.49859	Heavy only		Heavy only
sp|P15261|INGR1_MOUSE|S|379	>sp|P15261|INGR1_MOUSE Interferon gamma receptor 1 OS=Mus musculus GN=Ifngr1 PE=1 SV=3	S(0.98)FS(0.015)LLS(0.002)S(0.002)NQS(0.002)GPCSLTAYHSR	Light only		Light only	1.2904
sp|P15261|INGR1_MOUSE|S|402	>sp|P15261|INGR1_MOUSE Interferon gamma receptor 1 OS=Mus musculus GN=Ifngr1 PE=1 SV=3	NGS(0.653)DS(0.322)GLVGS(0.003)GS(0.003)S(0.005)IS(0.005)DLES(0.008)LPNNNSETK			0.93197
sp|P15532|NDKA_MOUSE|S|120	>sp|P15532|NDKA_MOUSE Nucleoside diphosphate kinase A OS=Mus musculus GN=Nme1 PE=1 SV=1;>tr|Q5NC80|Q5NC80_MOUSE Nucleoside diphosphate kinase (Fragment) OS=Mus musculus GN=Nme1 PE=2 SV=1	NIIHGS(0.83)DS(0.17)VK		0.87596	1.3834	1.7212	0.94499	0.99274
sp|P15532|NDKA_MOUSE|S|122	>sp|P15532|NDKA_MOUSE Nucleoside diphosphate kinase A OS=Mus musculus GN=Nme1 PE=1 SV=1;>tr|Q5NC80|Q5NC80_MOUSE Nucleoside diphosphate kinase (Fragment) OS=Mus musculus GN=Nme1 PE=2 SV=1	NIIHGS(0.006)DS(0.994)VK	1.2209	0.87664	1.3175	1.9072	1.2343	Light only
sp|P15864|H12_MOUSE|S|2	>sp|P15864|H12_MOUSE Histone H1.2 OS=Mus musculus GN=Hist1h1c PE=1 SV=2	S(1)EAAPAAPAAAPPAEKAPAKK	0.32886	0.35899	0.93713	0.90015	0.69784	0.71725
sp|P15864|H12_MOUSE|S|86	>sp|P15864|H12_MOUSE Histone H1.2 OS=Mus musculus GN=Hist1h1c PE=1 SV=2	LGLKS(1)LVSK	0.73671	0.82129			1.114	1.2934
sp|P16045|LEG1_MOUSE|S|26	>sp|P16045|LEG1_MOUSE Galectin-1 OS=Mus musculus GN=Lgals1 PE=1 SV=3	GEVAS(0.672)DAKS(0.328)FVLNLGKDSNNLCLHFNPR	1.0641
sp|P16045|LEG1_MOUSE|S|30	>sp|P16045|LEG1_MOUSE Galectin-1 OS=Mus musculus GN=Lgals1 PE=1 SV=3	VRGEVAS(0.001)DAKS(0.999)FVLNLGK	1.2591	1.2095				0.90638
sp|P16045|LEG1_MOUSE|S|8	>sp|P16045|LEG1_MOUSE Galectin-1 OS=Mus musculus GN=Lgals1 PE=1 SV=3	ACGLVAS(1)NLNLKPGECLK	Heavy only		0.97619	1.1883	1.3432	1.476
sp|P16054|KPCE_MOUSE|T|710	>sp|P16054|KPCE_MOUSE Protein kinase C epsilon type OS=Mus musculus GN=Prkce PE=1 SV=1	EEPILT(1)LVDEAIIK						1.075
sp|P16858|G3P_MOUSE|S|149	>sp|P16858|G3P_MOUSE Glyceraldehyde-3-phosphate dehydrogenase OS=Mus musculus GN=Gapdh PE=1 SV=2;>tr|S4R257|S4R257_MOUSE Glyceraldehyde-3-phosphate dehydrogenase (Fragment) OS=Mus musculus GN=Gapdh PE=4 SV=1;>tr|D3YYI5|D3YYI5_MOUSE Glyceraldehyde-3-phospha	IVSNAS(0.998)CT(0.001)TNCLAPLAK		1.655	1.1935		1.2768
sp|P16858|G3P_MOUSE|S|208	>sp|P16858|G3P_MOUSE Glyceraldehyde-3-phosphate dehydrogenase OS=Mus musculus GN=Gapdh PE=1 SV=2;>tr|S4R1W1|S4R1W1_MOUSE Uncharacterized protein OS=Mus musculus PE=4 SV=1;>tr|S4R257|S4R257_MOUSE Glyceraldehyde-3-phosphate dehydrogenase (Fragment) OS=Mus mu	DGRGAAQNIIPAS(0.802)T(0.198)GAAK	1.1714	1.1785			Light only
sp|P17012|ZFX_MOUSE|S|269	>sp|P17012|ZFX_MOUSE Zinc finger X-chromosomal protein OS=Mus musculus GN=Zfx PE=1 SV=2	ADPGEDDLGGT(0.025)VDIVES(0.974)EPENEHGVELLDPNNS(0.001)IRVPR			Light only	1.0048
sp|P17095|HMGA1_MOUSE|S|2	>sp|P17095|HMGA1_MOUSE High mobility group protein HMG-I/HMG-Y OS=Mus musculus GN=Hmga1 PE=1 SV=4	S(0.964)ES(0.036)GSKSSQPLASK	1.0785	0.65074	0.68423	0.88719		Light only
sp|P17095|HMGA1_MOUSE|S|36	>sp|P17095|HMGA1_MOUSE High mobility group protein HMG-I/HMG-Y OS=Mus musculus GN=Hmga1 PE=1 SV=4	KQPPVS(0.991)PGT(0.007)ALVGS(0.001)QKEPSEVPTPK	0.64927	0.66443	Heavy only	0.61646	0.75951	0.75856
sp|P17095|HMGA1_MOUSE|S|4	>sp|P17095|HMGA1_MOUSE High mobility group protein HMG-I/HMG-Y OS=Mus musculus GN=Hmga1 PE=1 SV=4	S(0.387)ES(0.575)GS(0.027)KS(0.008)S(0.003)QPLASK			1.956		0.81719
sp|P17095|HMGA1_MOUSE|S|44	>sp|P17095|HMGA1_MOUSE High mobility group protein HMG-I/HMG-Y OS=Mus musculus GN=Hmga1 PE=1 SV=4	KQPPVSPGT(0.001)ALVGS(0.99)QKEPS(0.003)EVPT(0.006)PK	0.48357	0.39567	0.79979	0.75156	0.40931	0.38777
sp|P17095|HMGA1_MOUSE|S|49	>sp|P17095|HMGA1_MOUSE High mobility group protein HMG-I/HMG-Y OS=Mus musculus GN=Hmga1 PE=1 SV=4	KQPPVS(0.002)PGT(0.044)ALVGS(0.057)QKEPS(0.701)EVPT(0.195)PK	Light only		Light only		0.75798
sp|P17095|HMGA1_MOUSE|S|6	>sp|P17095|HMGA1_MOUSE High mobility group protein HMG-I/HMG-Y OS=Mus musculus GN=Hmga1 PE=1 SV=4	S(0.068)ES(0.068)GS(0.593)KS(0.209)S(0.062)QPLASKQEK					0.66056
sp|P17095|HMGA1_MOUSE|S|9	>sp|P17095|HMGA1_MOUSE High mobility group protein HMG-I/HMG-Y OS=Mus musculus GN=Hmga1 PE=1 SV=4	SESGSKS(0.032)S(0.968)QPLASKQEK				1.978	0.46258	0.40414
sp|P17182|ENOA_MOUSE|S|263	>sp|P17182|ENOA_MOUSE Alpha-enolase OS=Mus musculus GN=Eno1 PE=1 SV=3;>tr|Q6PHC1|Q6PHC1_MOUSE Enolase OS=Mus musculus GN=Eno1 PE=2 SV=1	SGKYDLDFKS(0.999)PDDPS(0.001)R		1.4975	1.311	1.4784		1.0626
sp|P17182|ENOA_MOUSE|S|40	>sp|P17182|ENOA_MOUSE Alpha-enolase OS=Mus musculus GN=Eno1 PE=1 SV=3;>tr|B1ARR7|B1ARR7_MOUSE Alpha-enolase (Fragment) OS=Mus musculus GN=Eno1 PE=2 SV=1;>tr|B0QZL1|B0QZL1_MOUSE Enolase (Fragment) OS=Mus musculus GN=Eno1 PE=2 SV=1;>tr|B1ARR6|B1ARR6_MOUSE Al	AAVPS(0.183)GAS(0.757)T(0.058)GIY(0.002)EALELRDNDKTR	1.1695	0.97022
sp|P17182|ENOA_MOUSE|S|427	>sp|P17182|ENOA_MOUSE Alpha-enolase OS=Mus musculus GN=Eno1 PE=1 SV=3;>tr|Q6PHC1|Q6PHC1_MOUSE Enolase OS=Mus musculus GN=Eno1 PE=2 SV=1	FAGRS(1)FRNPLAK	1.1059	1.2089	0.85566		1.1241
sp|P18608|HMGN1_MOUSE|S|24	>sp|P18608|HMGN1_MOUSE Non-histone chromosomal protein HMG-14 OS=Mus musculus GN=Hmgn1 PE=1 SV=2	S(0.254)ARLS(0.746)AKPAPAK					0.89565
sp|P18608|HMGN1_MOUSE|S|7	>sp|P18608|HMGN1_MOUSE Non-histone chromosomal protein HMG-14 OS=Mus musculus GN=Hmgn1 PE=1 SV=2	VS(1)ADGAAKAEPK	0.54168	0.39918	1.362	4.4225	0.88193	0.92178
sp|P18608|HMGN1_MOUSE|S|84	>sp|P18608|HMGN1_MOUSE Non-histone chromosomal protein HMG-14 OS=Mus musculus GN=Hmgn1 PE=1 SV=2;>tr|D3Z607|D3Z607_MOUSE Non-histone chromosomal protein HMG-14 OS=Mus musculus GN=Hmgn1 PE=2 SV=1	QADVADQQT(0.002)T(0.002)ELPAENGET(0.006)ENQS(0.73)PAS(0.26)EEEKEAK	Light only		Light only			1.8554
sp|P18608|HMGN1_MOUSE|S|87	>sp|P18608|HMGN1_MOUSE Non-histone chromosomal protein HMG-14 OS=Mus musculus GN=Hmgn1 PE=1 SV=2;>tr|D3Z607|D3Z607_MOUSE Non-histone chromosomal protein HMG-14 OS=Mus musculus GN=Hmgn1 PE=2 SV=1	QADVADQQTTELPAENGETENQS(0.001)PAS(0.999)EEEKEAK	1.2739	1.2439	1.4012	1.3912	1.1274	1.1514
sp|P18608|HMGN1_MOUSE|S|95	>sp|P18608|HMGN1_MOUSE Non-histone chromosomal protein HMG-14 OS=Mus musculus GN=Hmgn1 PE=1 SV=2;>tr|D3Z607|D3Z607_MOUSE Non-histone chromosomal protein HMG-14 OS=Mus musculus GN=Hmgn1 PE=2 SV=1	QADVADQQTTELPAENGET(0.007)ENQS(0.007)PAS(0.029)EEEKEAKS(0.956)D			Light only
sp|P18654|KS6A3_MOUSE|S|227	>sp|P18654|KS6A3_MOUSE Ribosomal protein S6 kinase alpha-3 OS=Mus musculus GN=Rps6ka3 PE=1 SV=2;>tr|B1AXN9|B1AXN9_MOUSE Ribosomal protein S6 kinase alpha-3 OS=Mus musculus GN=Rps6ka3 PE=2 SV=1;>tr|E9PWV3|E9PWV3_MOUSE Ribosomal protein S6 kinase OS=Mus musc	KAY(0.06)S(0.937)FCGT(0.003)VEYMAPEVVNRR	0.82353			0.84454		0.993
sp|P18654|KS6A3_MOUSE|S|369	>sp|P18654|KS6A3_MOUSE Ribosomal protein S6 kinase alpha-3 OS=Mus musculus GN=Rps6ka3 PE=1 SV=2;>tr|B1AXN9|B1AXN9_MOUSE Ribosomal protein S6 kinase alpha-3 OS=Mus musculus GN=Rps6ka3 PE=2 SV=1	TPKDS(1)PGIPPSANAHQLFR	0.97852	0.96127	0.87733	0.91568	0.98425	1.0013
sp|P18654|KS6A3_MOUSE|S|708	>sp|P18654|KS6A3_MOUSE Ribosomal protein S6 kinase alpha-3 OS=Mus musculus GN=Rps6ka3 PE=1 SV=2;>tr|B1AXN9|B1AXN9_MOUSE Ribosomal protein S6 kinase alpha-3 OS=Mus musculus GN=Rps6ka3 PE=2 SV=1	GAMAAT(0.162)Y(0.143)S(0.662)ALNRNQS(0.033)PVLEPVGR				Light only
sp|P18654|KS6A3_MOUSE|S|715	>sp|P18654|KS6A3_MOUSE Ribosomal protein S6 kinase alpha-3 OS=Mus musculus GN=Rps6ka3 PE=1 SV=2;>tr|B1AXN9|B1AXN9_MOUSE Ribosomal protein S6 kinase alpha-3 OS=Mus musculus GN=Rps6ka3 PE=2 SV=1	NQS(1)PVLEPVGR	0.89852	1.0364	0.83883	0.89797	1.0471	1.1242
sp|P18760|COF1_MOUSE|S|156	>sp|P18760|COF1_MOUSE Cofilin-1 OS=Mus musculus GN=Cfl1 PE=1 SV=3;>tr|F8WGL3|F8WGL3_MOUSE Cofilin-1 OS=Mus musculus GN=Cfl1 PE=2 SV=1	LGGS(1)AVISLEGKPL	1.139	1.2216	1.0471	0.96309	1.173	1.1627
sp|P18760|COF1_MOUSE|S|3	>sp|P18760|COF1_MOUSE Cofilin-1 OS=Mus musculus GN=Cfl1 PE=1 SV=3;>tr|F8WGL3|F8WGL3_MOUSE Cofilin-1 OS=Mus musculus GN=Cfl1 PE=2 SV=1	AS(1)GVAVSDGVIKVFNDMKVR	1.4916	1.3975	0.97102	0.94832	0.73021	0.71927
sp|P18760|COF1_MOUSE|S|8	>sp|P18760|COF1_MOUSE Cofilin-1 OS=Mus musculus GN=Cfl1 PE=1 SV=3;>tr|F8WGL3|F8WGL3_MOUSE Cofilin-1 OS=Mus musculus GN=Cfl1 PE=2 SV=1	AS(0.194)GVAVS(0.806)DGVIK	Light only	1.5186
sp|P18911|RARG_MOUSE|S|451	>sp|P18911|RARG_MOUSE Retinoic acid receptor gamma OS=Mus musculus GN=Rarg PE=1 SV=3	ASSEDEAPGGQGKRGQS(1)PQPDQGP		0.70201	Light only		Light only
sp|P19246|NFH_MOUSE|S|1052	>sp|P19246|NFH_MOUSE Neurofilament heavy polypeptide OS=Mus musculus GN=Nefh PE=1 SV=3	EDDKS(0.065)LS(0.935)KEPSK		Light only
sp|P19426|NELFE_MOUSE|S|357	>sp|P19426|NELFE_MOUSE Negative elongation factor E OS=Mus musculus GN=Nelfe PE=1 SV=2	SVWGS(0.001)LAVQNS(0.999)PK	1.2324	1.1471	0.90701		1.2343	1.3638
sp|P19426|NELFE_MOUSE|S|51	>sp|P19426|NELFE_MOUSE Negative elongation factor E OS=Mus musculus GN=Nelfe PE=1 SV=2;>tr|G3UY39|G3UY39_MOUSE Negative elongation factor E (Fragment) OS=Mus musculus GN=Nelfe PE=2 SV=1	S(0.036)LS(0.964)EQPVVDTATATEQAK		1.9761	3.8668	5.1929	0.58608	0.60234
sp|P20029|GRP78_MOUSE|S|650	>sp|P20029|GRP78_MOUSE 78 kDa glucose-regulated protein OS=Mus musculus GN=Hspa5 PE=1 SV=3	LYGSGGPPPT(0.127)GEEDT(0.172)S(0.701)EKDEL		0.76686
sp|P20029|GRP78_MOUSE|T|649	>sp|P20029|GRP78_MOUSE 78 kDa glucose-regulated protein OS=Mus musculus GN=Hspa5 PE=1 SV=3	LYGSGGPPPT(0.004)GEEDT(0.996)SEKDEL	0.74252		Heavy only			0.70914
sp|P20152|VIME_MOUSE|S|144	>sp|P20152|VIME_MOUSE Vimentin OS=Mus musculus GN=Vim PE=1 SV=3	ILLAELEQLKGQGKS(1)R	0.9722	0.87768
sp|P20152|VIME_MOUSE|S|18	>sp|P20152|VIME_MOUSE Vimentin OS=Mus musculus GN=Vim PE=1 SV=3;>tr|A2AKJ2|A2AKJ2_MOUSE Vimentin (Fragment) OS=Mus musculus GN=Vim PE=2 SV=1	MFGGS(0.999)GT(0.001)SSRPSSNR	0.92906	0.92828	0.6033	0.62278	1.192	1.2417
sp|P20152|VIME_MOUSE|S|201	>sp|P20152|VIME_MOUSE Vimentin OS=Mus musculus GN=Vim PE=1 SV=3	EEAES(0.924)T(0.075)LQS(0.001)FRQDVDNASLAR	0.87357	0.92884	Light only
sp|P20152|VIME_MOUSE|S|205	>sp|P20152|VIME_MOUSE Vimentin OS=Mus musculus GN=Vim PE=1 SV=3	EEAES(0.164)T(0.164)LQS(0.667)FRQDVDNAS(0.006)LAR	0.93493					0.9928
sp|P20152|VIME_MOUSE|S|214	>sp|P20152|VIME_MOUSE Vimentin OS=Mus musculus GN=Vim PE=1 SV=3	QDVDNAS(1)LAR			0.85344	0.81595	1.19
sp|P20152|VIME_MOUSE|S|25	>sp|P20152|VIME_MOUSE Vimentin OS=Mus musculus GN=Vim PE=1 SV=3;>tr|A2AKJ2|A2AKJ2_MOUSE Vimentin (Fragment) OS=Mus musculus GN=Vim PE=2 SV=1	MFGGS(0.002)GT(0.014)S(0.014)S(0.039)RPS(0.603)S(0.156)NRS(0.051)Y(0.046)VT(0.017)T(0.017)S(0.021)T(0.021)R	0.99836	0.97149
sp|P20152|VIME_MOUSE|S|325	>sp|P20152|VIME_MOUSE Vimentin OS=Mus musculus GN=Vim PE=1 SV=3	QVQS(1)LTCEVDALKGTNESLER	1.2019	1.1974	1.1515	Light only	0.93923	0.85776
sp|P20152|VIME_MOUSE|S|39	>sp|P20152|VIME_MOUSE Vimentin OS=Mus musculus GN=Vim PE=1 SV=3;>tr|A2AKJ2|A2AKJ2_MOUSE Vimentin (Fragment) OS=Mus musculus GN=Vim PE=2 SV=1	T(0.001)YS(0.998)LGSALRPSTSR	1.4475	1.4093	1.6776	2.2114	1.1141	1.2529
sp|P20152|VIME_MOUSE|S|409	>sp|P20152|VIME_MOUSE Vimentin OS=Mus musculus GN=Vim PE=1 SV=3	LLEGEES(0.586)RIS(0.412)LPLPT(0.001)FSSLNLR	1.064	0.3803				0.3492
sp|P20152|VIME_MOUSE|S|412	>sp|P20152|VIME_MOUSE Vimentin OS=Mus musculus GN=Vim PE=1 SV=3	KLLEGEES(0.026)RIS(0.972)LPLPT(0.001)FSSLNLR	1.2431	1.1162				0.87068
sp|P20152|VIME_MOUSE|S|419	>sp|P20152|VIME_MOUSE Vimentin OS=Mus musculus GN=Vim PE=1 SV=3	ISLPLPT(0.134)FS(0.689)S(0.177)LNLR	1.4276					4.8373
sp|P20152|VIME_MOUSE|S|42	>sp|P20152|VIME_MOUSE Vimentin OS=Mus musculus GN=Vim PE=1 SV=3;>tr|A2AKJ2|A2AKJ2_MOUSE Vimentin (Fragment) OS=Mus musculus GN=Vim PE=2 SV=1	TYS(0.007)LGS(0.993)ALRPSTSR		0.84224	0.1974	0.17783	1.1376	2.1913
sp|P20152|VIME_MOUSE|S|420	>sp|P20152|VIME_MOUSE Vimentin OS=Mus musculus GN=Vim PE=1 SV=3	ISLPLPT(0.094)FS(0.195)S(0.706)LNLRET(0.005)NLESLPLVDTHSKR	1.0385
sp|P20152|VIME_MOUSE|S|430	>sp|P20152|VIME_MOUSE Vimentin OS=Mus musculus GN=Vim PE=1 SV=3	ET(0.001)NLES(0.999)LPLVDTHSKR	1.8791	1.5239		Heavy only	1.5812	1.4717
sp|P20152|VIME_MOUSE|S|438	>sp|P20152|VIME_MOUSE Vimentin OS=Mus musculus GN=Vim PE=1 SV=3	ET(0.002)NLES(0.001)LPLVDT(0.29)HS(0.707)KR				Light only
sp|P20152|VIME_MOUSE|S|459	>sp|P20152|VIME_MOUSE Vimentin OS=Mus musculus GN=Vim PE=1 SV=3	TVETRDGQVINET(0.361)S(0.639)QHHDDLE			Light only	Light only
sp|P20152|VIME_MOUSE|S|47	>sp|P20152|VIME_MOUSE Vimentin OS=Mus musculus GN=Vim PE=1 SV=3;>tr|A2AKJ2|A2AKJ2_MOUSE Vimentin (Fragment) OS=Mus musculus GN=Vim PE=2 SV=1	T(0.001)Y(0.001)S(0.021)LGS(0.058)ALRPS(0.704)T(0.16)S(0.055)R			0.73787
sp|P20152|VIME_MOUSE|S|5	>sp|P20152|VIME_MOUSE Vimentin OS=Mus musculus GN=Vim PE=1 SV=3;>tr|A2AKJ2|A2AKJ2_MOUSE Vimentin (Fragment) OS=Mus musculus GN=Vim PE=2 SV=1	S(0.999)VS(0.001)SSSYRR	1.0578	0.87227			1.0172	0.79693
sp|P20152|VIME_MOUSE|S|51	>sp|P20152|VIME_MOUSE Vimentin OS=Mus musculus GN=Vim PE=1 SV=3;>tr|A2AKJ2|A2AKJ2_MOUSE Vimentin (Fragment) OS=Mus musculus GN=Vim PE=2 SV=1	S(0.991)LY(0.009)SSSPGGAYVTR	1.0591	0.6489	0.76172	0.66823	1.0297	1.1262
sp|P20152|VIME_MOUSE|S|54	>sp|P20152|VIME_MOUSE Vimentin OS=Mus musculus GN=Vim PE=1 SV=3;>tr|A2AKJ2|A2AKJ2_MOUSE Vimentin (Fragment) OS=Mus musculus GN=Vim PE=2 SV=1	S(0.002)LY(0.037)S(0.743)S(0.207)S(0.011)PGGAYVTR	0.74637		0.66108			1.0639
sp|P20152|VIME_MOUSE|S|55	>sp|P20152|VIME_MOUSE Vimentin OS=Mus musculus GN=Vim PE=1 SV=3;>tr|A2AKJ2|A2AKJ2_MOUSE Vimentin (Fragment) OS=Mus musculus GN=Vim PE=2 SV=1	SLYS(0.021)S(0.953)S(0.009)PGGAYVT(0.017)R	0.6848	0.69066	0.39143	0.42989	1.107	1.3686
sp|P20152|VIME_MOUSE|S|56	>sp|P20152|VIME_MOUSE Vimentin OS=Mus musculus GN=Vim PE=1 SV=3;>tr|A2AKJ2|A2AKJ2_MOUSE Vimentin (Fragment) OS=Mus musculus GN=Vim PE=2 SV=1	SLYSS(0.02)S(0.978)PGGAYVT(0.001)R			0.41012	0.32966	1.0444	0.9696
sp|P20152|VIME_MOUSE|S|65	>sp|P20152|VIME_MOUSE Vimentin OS=Mus musculus GN=Vim PE=1 SV=3;>tr|A2AKJ2|A2AKJ2_MOUSE Vimentin (Fragment) OS=Mus musculus GN=Vim PE=2 SV=1	SLYS(0.001)S(0.001)S(0.001)PGGAY(0.005)VT(0.042)RS(0.85)S(0.1)AVR		1.1133
sp|P20152|VIME_MOUSE|S|66	>sp|P20152|VIME_MOUSE Vimentin OS=Mus musculus GN=Vim PE=1 SV=3;>tr|A2AKJ2|A2AKJ2_MOUSE Vimentin (Fragment) OS=Mus musculus GN=Vim PE=2 SV=1	S(0.001)LY(0.003)S(0.007)S(0.007)S(0.007)PGGAY(0.01)VT(0.056)RS(0.311)S(0.598)AVR		0.84042
sp|P20152|VIME_MOUSE|S|72	>sp|P20152|VIME_MOUSE Vimentin OS=Mus musculus GN=Vim PE=1 SV=3;>tr|A2AKJ2|A2AKJ2_MOUSE Vimentin (Fragment) OS=Mus musculus GN=Vim PE=2 SV=1	LRS(0.879)S(0.121)VPGVR	0.89248	0.97436	1.5068	1.9163	0.84335	0.7062
sp|P20152|VIME_MOUSE|S|73	>sp|P20152|VIME_MOUSE Vimentin OS=Mus musculus GN=Vim PE=1 SV=3;>tr|A2AKJ2|A2AKJ2_MOUSE Vimentin (Fragment) OS=Mus musculus GN=Vim PE=2 SV=1	LRS(0.346)S(0.654)VPGVR				1.3511
sp|P20152|VIME_MOUSE|S|83	>sp|P20152|VIME_MOUSE Vimentin OS=Mus musculus GN=Vim PE=1 SV=3;>tr|A2AKJ2|A2AKJ2_MOUSE Vimentin (Fragment) OS=Mus musculus GN=Vim PE=2 SV=1	LLQDS(1)VDFSLADAINTEFKNTR	Heavy only	0.98314
sp|P20152|VIME_MOUSE|S|87	>sp|P20152|VIME_MOUSE Vimentin OS=Mus musculus GN=Vim PE=1 SV=3;>tr|A2AKJ2|A2AKJ2_MOUSE Vimentin (Fragment) OS=Mus musculus GN=Vim PE=2 SV=1	LLQDS(0.017)VDFS(0.983)LADAINTEFKNTR	1.4938
sp|P20934|EVI2A_MOUSE|S|197	>sp|P20934|EVI2A_MOUSE Protein EVI2A OS=Mus musculus GN=Evi2a PE=1 SV=2	AKELT(0.414)GS(0.586)NLLLQSPGVLTAAR						0.87044
sp|P20934|EVI2A_MOUSE|T|195	>sp|P20934|EVI2A_MOUSE Protein EVI2A OS=Mus musculus GN=Evi2a PE=1 SV=2	ELT(1)GSNLLLQSPGVLTAAR	0.96058	1.13	1.1054	Light only	Light only	1.1713
sp|P21619|LMNB2_MOUSE|S|383	>sp|P21619|LMNB2_MOUSE Lamin-B2 OS=Mus musculus GN=Lmnb2 PE=1 SV=2	LKLS(0.998)PS(0.002)PSSR	0.65023	0.76466	0.4045	0.44509	2.2926	1.3425
sp|P21619|LMNB2_MOUSE|S|385	>sp|P21619|LMNB2_MOUSE Lamin-B2 OS=Mus musculus GN=Lmnb2 PE=1 SV=2	LS(0.005)PS(0.994)PSSR	0.63881	0.8257	0.3823	0.37856	1.2638	2.1226
sp|P21619|LMNB2_MOUSE|S|387	>sp|P21619|LMNB2_MOUSE Lamin-B2 OS=Mus musculus GN=Lmnb2 PE=1 SV=2	LKLS(0.07)PS(0.097)PS(0.804)S(0.029)R					1.3229	Light only
sp|P21619|LMNB2_MOUSE|S|425	>sp|P21619|LMNB2_MOUSE Lamin-B2 OS=Mus musculus GN=Lmnb2 PE=1 SV=2	RLETEDT(0.112)S(0.537)GS(0.343)PS(0.007)RASR			Light only	0.64491
sp|P21619|LMNB2_MOUSE|S|427	>sp|P21619|LMNB2_MOUSE Lamin-B2 OS=Mus musculus GN=Lmnb2 PE=1 SV=2	RLETEDTS(0.003)GS(0.756)PS(0.241)R					1.1424	1.115
sp|P21619|LMNB2_MOUSE|S|429	>sp|P21619|LMNB2_MOUSE Lamin-B2 OS=Mus musculus GN=Lmnb2 PE=1 SV=2	RLET(0.004)EDT(0.008)S(0.005)GS(0.032)PS(0.918)RAS(0.032)R	0.98319	1.0677		0.67998	1.3625	1.2117
sp|P22682|CBL_MOUSE|S|481	>sp|P22682|CBL_MOUSE E3 ubiquitin-protein ligase CBL OS=Mus musculus GN=Cbl PE=1 SV=3	VERPS(0.185)S(0.628)PFS(0.185)MAPQAS(0.002)LPPVPPR					0.88339
sp|P22682|CBL_MOUSE|S|484	>sp|P22682|CBL_MOUSE E3 ubiquitin-protein ligase CBL OS=Mus musculus GN=Cbl PE=1 SV=3	VERPS(0.094)S(0.287)PFS(0.619)MAPQASLPPVPPRLDLLQQR	0.93316	0.7276				0.85416
sp|P22682|CBL_MOUSE|S|617	>sp|P22682|CBL_MOUSE E3 ubiquitin-protein ligase CBL OS=Mus musculus GN=Cbl PE=1 SV=3	ELT(0.278)NRHS(0.717)LPFS(0.005)LPSQMEPR			0.88785
sp|P22893|TTP_MOUSE|S|178	>sp|P22893|TTP_MOUSE Tristetraprolin OS=Mus musculus GN=Zfp36 PE=1 SV=1	QS(0.013)IS(0.948)FS(0.039)GLPSGR	0.88222	0.7075	1.1688	1.1899	0.62097	0.55982
sp|P23116|EIF3A_MOUSE|S|492	>sp|P23116|EIF3A_MOUSE Eukaryotic translation initiation factor 3 subunit A OS=Mus musculus GN=Eif3a PE=1 SV=5	T(0.003)LS(0.978)FGS(0.019)DLNYATR			0.77512
sp|P23116|EIF3A_MOUSE|S|584	>sp|P23116|EIF3A_MOUSE Eukaryotic translation initiation factor 3 subunit A OS=Mus musculus GN=Eif3a PE=1 SV=5	LES(1)LNIQREKEELEQR	1.1776	0.83589	Heavy only	Heavy only
sp|P23242|CXA1_MOUSE|S|364	>sp|P23242|CXA1_MOUSE Gap junction alpha-1 protein OS=Mus musculus GN=Gja1 PE=1 SV=2	VAAGHELQPLAIVDQRPS(0.566)S(0.434)R	0.43794	0.41343	0.42527		0.84687
sp|P23242|CXA1_MOUSE|S|365	>sp|P23242|CXA1_MOUSE Gap junction alpha-1 protein OS=Mus musculus GN=Gja1 PE=1 SV=2	VAAGHELQPLAIVDQRPS(0.057)S(0.943)R	0.37743	0.40906	0.43742	0.41064		0.92197
sp|P23242|CXA1_MOUSE|S|373	>sp|P23242|CXA1_MOUSE Gap junction alpha-1 protein OS=Mus musculus GN=Gja1 PE=1 SV=2	AS(0.462)S(0.538)RPRPDDLEI			Light only
sp|P23804|MDM2_MOUSE|S|161	>sp|P23804|MDM2_MOUSE E3 ubiquitin-protein ligase Mdm2 OS=Mus musculus GN=Mdm2 PE=1 SV=3	RRS(0.99)IS(0.01)ETEENTDELPGER	1.5452	1.787		0.87409		0.41431
sp|P23804|MDM2_MOUSE|S|163	>sp|P23804|MDM2_MOUSE E3 ubiquitin-protein ligase Mdm2 OS=Mus musculus GN=Mdm2 PE=1 SV=3	S(0.005)IS(0.99)ET(0.005)EENTDELPGER				Heavy only
sp|P23804|MDM2_MOUSE|S|183	>sp|P23804|MDM2_MOUSE E3 ubiquitin-protein ligase Mdm2 OS=Mus musculus GN=Mdm2 PE=1 SV=3	S(0.99)LS(0.01)FDPSLGLCELR	2.0591	2.1179	1.0196	1.1568		0.69299
sp|P23804|MDM2_MOUSE|S|185	>sp|P23804|MDM2_MOUSE E3 ubiquitin-protein ligase Mdm2 OS=Mus musculus GN=Mdm2 PE=1 SV=3	S(0.005)LS(0.995)FDPSLGLCELR	1.7704					0.44962
sp|P23949|TISD_MOUSE|S|265	>sp|P23949|TISD_MOUSE Zinc finger protein 36, C3H1 type-like 2 OS=Mus musculus GN=Zfp36l2 PE=1 SV=2	LHHS(0.058)LS(0.186)FS(0.697)GFPS(0.058)GHHQPPGGLES(0.001)PLLLDSPTSR		0.81804		Light only		0.99946
sp|P23949|TISD_MOUSE|S|416	>sp|P23949|TISD_MOUSE Zinc finger protein 36, C3H1 type-like 2 OS=Mus musculus GN=Zfp36l2 PE=1 SV=2	NQQQGLTGPAPPPAQPPAAPAPPS(1)PPFGFQLPR	0.71956	0.72315	0.70477	0.71801	Light only	0.71748
sp|P23949|TISD_MOUSE|S|477	>sp|P23949|TISD_MOUSE Zinc finger protein 36, C3H1 type-like 2 OS=Mus musculus GN=Zfp36l2 PE=1 SV=2;>sp|P23950|TISB_MOUSE Zinc finger protein 36, C3H1 type-like 1 OS=Mus musculus GN=Zfp36l1 PE=1 SV=1	RLPIFS(0.804)RLS(0.096)IS(0.1)DD			1.0729
sp|P23949|TISD_MOUSE|S|480	>sp|P23949|TISD_MOUSE Zinc finger protein 36, C3H1 type-like 2 OS=Mus musculus GN=Zfp36l2 PE=1 SV=2;>sp|P23950|TISB_MOUSE Zinc finger protein 36, C3H1 type-like 1 OS=Mus musculus GN=Zfp36l1 PE=1 SV=1	LPIFS(0.008)RLS(0.985)IS(0.007)DD	0.95914	0.90455	0.7835	1.1412		0.6216
sp|P23949|TISD_MOUSE|S|59	>sp|P23949|TISD_MOUSE Zinc finger protein 36, C3H1 type-like 2 OS=Mus musculus GN=Zfp36l2 PE=1 SV=2	RHS(0.413)AS(0.587)NLHALAHPVPSPGSCSPK		0.86263
sp|P24547|IMDH2_MOUSE|S|416	>sp|P24547|IMDH2_MOUSE Inosine-5'-monophosphate dehydrogenase 2 OS=Mus musculus GN=Impdh2 PE=1 SV=2	GMGS(1)LDAMDKHLSSQNR	1.1421	1.2724			1.2671	1.2716
sp|P25206|MCM3_MOUSE|S|550	>sp|P25206|MCM3_MOUSE DNA replication licensing factor MCM3 OS=Mus musculus GN=Mcm3 PE=1 SV=2	IY(0.002)EKHDS(0.811)LLHGT(0.187)K						0.72178
sp|P25444|RS2_MOUSE|S|264	>sp|P25444|RS2_MOUSE 40S ribosomal protein S2 OS=Mus musculus GN=Rps2 PE=1 SV=3;>tr|L7N240|L7N240_MOUSE Protein Gm6139 OS=Mus musculus GN=Gm6139 PE=3 SV=1;>tr|D3Z659|D3Z659_MOUSE Uncharacterized protein OS=Mus musculus GN=Rps2-ps6 PE=3 SV=2;>tr|J3QMG5|J3QM	ETVFT(0.061)KS(0.921)PY(0.018)QEFTDHLVK	0.97619	1.0383				1.0739
sp|P25444|RS2_MOUSE|S|281	>sp|P25444|RS2_MOUSE 40S ribosomal protein S2 OS=Mus musculus GN=Rps2 PE=1 SV=3;>tr|L7N240|L7N240_MOUSE Protein Gm6139 OS=Mus musculus GN=Gm6139 PE=3 SV=1;>tr|D3Z659|D3Z659_MOUSE Uncharacterized protein OS=Mus musculus GN=Rps2-ps6 PE=3 SV=2;>tr|J3QMG5|J3QM	T(0.138)HT(0.119)RVS(0.736)VQRT(0.007)QAPAVATT	1.3208	1.1998			0.97986
sp|P25446|TNR6_MOUSE|S|217	>sp|P25446|TNR6_MOUSE Tumor necrosis factor receptor superfamily member 6 OS=Mus musculus GN=Fas PE=1 SV=2	ETIPMNAS(0.976)NLS(0.022)LS(0.001)KYIPR	2.4004	2.2401				1.1495
sp|P25446|TNR6_MOUSE|S|220	>sp|P25446|TNR6_MOUSE Tumor necrosis factor receptor superfamily member 6 OS=Mus musculus GN=Fas PE=1 SV=2	T(0.001)S(0.001)S(0.001)RETIPMNAS(0.004)NLS(0.943)LS(0.051)K	1.8409	1.5248		Light only	1.2075	1.1171
sp|P25799|NFKB1_MOUSE|S|897	>sp|P25799|NFKB1_MOUSE Nuclear factor NF-kappa-B p105 subunit OS=Mus musculus GN=Nfkb1 PE=1 SV=2	TPATT(0.002)AS(0.038)S(0.812)PVT(0.124)T(0.025)AQVHCLPLSSSSTR					1.2919
sp|P25916|BMI1_MOUSE|S|314	>sp|P25916|BMI1_MOUSE Polycomb complex protein BMI-1 OS=Mus musculus GN=Bmi1 PE=1 SV=1	KS(0.202)S(0.658)LNGS(0.109)S(0.031)ATSSG					0.90265
sp|P26039|TLN1_MOUSE|S|1260	>sp|P26039|TLN1_MOUSE Talin-1 OS=Mus musculus GN=Tln1 PE=1 SV=2	LNEAAAGLNQAAT(0.032)ELVQAS(0.564)RGT(0.404)PQDLAR			0.58411
sp|P26039|TLN1_MOUSE|S|1328	>sp|P26039|TLN1_MOUSE Talin-1 OS=Mus musculus GN=Tln1 PE=1 SV=2	ALST(0.008)DPAS(0.992)PNLK	0.67988	0.67982	0.88277	0.3842	1.1269	1.1686
sp|P26039|TLN1_MOUSE|S|1631	>sp|P26039|TLN1_MOUSE Talin-1 OS=Mus musculus GN=Tln1 PE=1 SV=2	ALAVNPRDPPRWS(0.997)VLAGHS(0.003)R	1.4312	1.1657			1.601	1.3354
sp|P26039|TLN1_MOUSE|S|1641	>sp|P26039|TLN1_MOUSE Talin-1 OS=Mus musculus GN=Tln1 PE=1 SV=2	T(0.007)VS(0.549)DS(0.444)IKKLITSMR	Heavy only
sp|P26039|TLN1_MOUSE|S|2040	>sp|P26039|TLN1_MOUSE Talin-1 OS=Mus musculus GN=Tln1 PE=1 SV=2	VLVQNAAGS(1)QEK	1.0813	1.1746	1.0273		1.1392	1.1854
sp|P26039|TLN1_MOUSE|S|425	>sp|P26039|TLN1_MOUSE Talin-1 OS=Mus musculus GN=Tln1 PE=1 SV=2	DHFGLEGDEES(0.02)T(0.02)MLEDS(0.045)VS(0.899)PKKS(0.008)T(0.008)VLQQQY(0.001)NR	1.1687	1.2297
sp|P26039|TLN1_MOUSE|S|446	>sp|P26039|TLN1_MOUSE Talin-1 OS=Mus musculus GN=Tln1 PE=1 SV=2	VGKVEHGS(1)VALPAIMR						1.0047
sp|P26039|TLN1_MOUSE|S|728	>sp|P26039|TLN1_MOUSE Talin-1 OS=Mus musculus GN=Tln1 PE=1 SV=2	VVAPTIS(0.979)S(0.021)PVCQEQLVEAGR	0.81741
sp|P26039|TLN1_MOUSE|T|2126	>sp|P26039|TLN1_MOUSE Talin-1 OS=Mus musculus GN=Tln1 PE=1 SV=2;>sp|Q71LX4|TLN2_MOUSE Talin-2 OS=Mus musculus GN=Tln2 PE=1 SV=3;>tr|E9PUM4|E9PUM4_MOUSE Talin-2 OS=Mus musculus GN=Tln2 PE=4 SV=1	VMVTNVT(1)SLLK					1.3109	1.0718
sp|P26041|MOES_MOUSE|S|384	>sp|P26041|MOES_MOUSE Moesin OS=Mus musculus GN=Msn PE=1 SV=3	RAQS(1)EAEKLAK	2.6587	2.4582			1.1263	1.1201
sp|P26041|MOES_MOUSE|S|56	>sp|P26041|MOES_MOUSE Moesin OS=Mus musculus GN=Msn PE=1 SV=3	AFS(0.795)T(0.205)WLKLNKK		1.2507	0.85726			1.0262
sp|P26041|MOES_MOUSE|S|74	>sp|P26041|MOES_MOUSE Moesin OS=Mus musculus GN=Msn PE=1 SV=3	KES(1)PLLFKFR		Light only				1.0252
sp|P26231|CTNA1_MOUSE|S|641	>sp|P26231|CTNA1_MOUSE Catenin alpha-1 OS=Mus musculus GN=Ctnna1 PE=1 SV=1	TPEELDDS(0.998)DFET(0.002)EDFDVR			1.1577	1.2332
sp|P26350|PTMA_MOUSE|S|10	>sp|P26350|PTMA_MOUSE Prothymosin alpha OS=Mus musculus GN=Ptma PE=1 SV=2	SDAAVDT(0.145)S(0.145)S(0.687)EIT(0.012)T(0.012)KDLKEK		1.184
sp|P26350|PTMA_MOUSE|S|2	>sp|P26350|PTMA_MOUSE Prothymosin alpha OS=Mus musculus GN=Ptma PE=1 SV=2	S(1)DAAVDTSSEITTKDLKEK	0.75128	1.2429	1.5173	1.4713	0.98827	0.97144
sp|P26350|PTMA_MOUSE|S|9	>sp|P26350|PTMA_MOUSE Prothymosin alpha OS=Mus musculus GN=Ptma PE=1 SV=2	SDAAVDT(0.038)S(0.728)S(0.218)EIT(0.015)T(0.001)KDLK				Light only
sp|P26369|U2AF2_MOUSE|S|2	>sp|P26369|U2AF2_MOUSE Splicing factor U2AF 65 kDa subunit OS=Mus musculus GN=U2af2 PE=1 SV=3	S(1)DFDEFERQLNENKQER	1.1152	1.085	1.012	1.0131
sp|P26369|U2AF2_MOUSE|S|79	>sp|P26369|U2AF2_MOUSE Splicing factor U2AF 65 kDa subunit OS=Mus musculus GN=U2af2 PE=1 SV=3	GAKEEHGGLIRS(1)PR	0.80883	1.0049	0.80923	0.82693	0.88461	1.0146
sp|P26638|SYSC_MOUSE|S|506	>sp|P26638|SYSC_MOUSE Serine--tRNA ligase, cytoplasmic OS=Mus musculus GN=Sars PE=2 SV=3;>tr|Q8C483|Q8C483_MOUSE Serine--tRNA ligase, cytoplasmic OS=Mus musculus GN=Sars PE=2 SV=1	AKEVPLENQLQS(0.997)MEVT(0.003)EA				Heavy only
sp|P26645|MARCS_MOUSE|S|138	>sp|P26645|MARCS_MOUSE Myristoylated alanine-rich C-kinase substrate OS=Mus musculus GN=Marcks PE=1 SV=2	AEDGAAPS(0.994)PS(0.004)S(0.001)ET(0.001)PKKK	0.59859	0.60606			0.86108
sp|P26645|MARCS_MOUSE|S|141	>sp|P26645|MARCS_MOUSE Myristoylated alanine-rich C-kinase substrate OS=Mus musculus GN=Marcks PE=1 SV=2	AEDGAAPSPS(0.323)S(0.568)ET(0.109)PKK		Light only
sp|P26645|MARCS_MOUSE|S|156	>sp|P26645|MARCS_MOUSE Myristoylated alanine-rich C-kinase substrate OS=Mus musculus GN=Marcks PE=1 SV=2	FSFKKS(1)FK	0.55211	Heavy only	0.3876	0.25355	1.532	1.0165
sp|P26645|MARCS_MOUSE|S|160	>sp|P26645|MARCS_MOUSE Myristoylated alanine-rich C-kinase substrate OS=Mus musculus GN=Marcks PE=1 SV=2	SFKLS(0.999)GFS(0.001)FKK	0.55435	0.75727	0.14083		2.0924	1.3605
sp|P26645|MARCS_MOUSE|S|163	>sp|P26645|MARCS_MOUSE Myristoylated alanine-rich C-kinase substrate OS=Mus musculus GN=Marcks PE=1 SV=2	LSGFS(1)FKKSK	0.61296	0.67872	0.70422	0.71545	1.8828	1.2197
sp|P26687|TWST1_MOUSE|S|68	>sp|P26687|TWST1_MOUSE Twist-related protein 1 OS=Mus musculus GN=Twist1 PE=1 SV=1	SAGGSAGPGGAT(0.007)GGGIGGGDEPGS(0.993)PAQGKR					0.48933
sp|P27546|MAP4_MOUSE|S|1046	>sp|P27546|MAP4_MOUSE Microtubule-associated protein 4 OS=Mus musculus GN=Map4 PE=1 SV=3;>tr|E9QPW8|E9QPW8_MOUSE Microtubule-associated protein OS=Mus musculus GN=Map4 PE=2 SV=2;>tr|E9PZ43|E9PZ43_MOUSE Microtubule-associated protein OS=Mus musculus GN=Map4	VGS(1)LDNVGHLPAGGAVK	1.0641	1.0772	1.1142	1.0753	0.98436	0.89497
sp|P27546|MAP4_MOUSE|S|254	>sp|P27546|MAP4_MOUSE Microtubule-associated protein 4 OS=Mus musculus GN=Map4 PE=1 SV=3;>tr|E9QPW8|E9QPW8_MOUSE Microtubule-associated protein OS=Mus musculus GN=Map4 PE=2 SV=2	ALETMAEQT(0.025)T(0.109)DVVHS(0.822)PS(0.039)T(0.005)DTTPGPDTEAALAK			1.3805		1.0055
sp|P27546|MAP4_MOUSE|S|475	>sp|P27546|MAP4_MOUSE Microtubule-associated protein 4 OS=Mus musculus GN=Map4 PE=1 SV=3;>tr|E9QPW8|E9QPW8_MOUSE Microtubule-associated protein OS=Mus musculus GN=Map4 PE=2 SV=2	DMS(1)PLPESEVTLGK	1.0434	1.0615	1.4552	1.4588	0.95148	0.92651
sp|P27546|MAP4_MOUSE|S|506	>sp|P27546|MAP4_MOUSE Microtubule-associated protein 4 OS=Mus musculus GN=Map4 PE=1 SV=3;>tr|E9QPW8|E9QPW8_MOUSE Microtubule-associated protein OS=Mus musculus GN=Map4 PE=2 SV=2	VAEFNNVT(0.002)PLS(0.933)EEEVT(0.052)S(0.011)VKDMS(0.001)PSAETEAPLAK	1.106	1.2351		1.2663
sp|P27546|MAP4_MOUSE|S|517	>sp|P27546|MAP4_MOUSE Microtubule-associated protein 4 OS=Mus musculus GN=Map4 PE=1 SV=3;>tr|E9QPW8|E9QPW8_MOUSE Microtubule-associated protein OS=Mus musculus GN=Map4 PE=2 SV=2	DMS(1)PSAETEAPLAK	1.1329	1.0608	1.4952	1.4425	0.86641	Heavy only
sp|P27546|MAP4_MOUSE|S|519	>sp|P27546|MAP4_MOUSE Microtubule-associated protein 4 OS=Mus musculus GN=Map4 PE=1 SV=3;>tr|E9QPW8|E9QPW8_MOUSE Microtubule-associated protein OS=Mus musculus GN=Map4 PE=2 SV=2	VAEFNNVT(0.001)PLS(0.011)EEEVT(0.037)S(0.037)VKDMS(0.127)PS(0.771)AET(0.018)EAPLAK	1.545
sp|P27546|MAP4_MOUSE|S|598	>sp|P27546|MAP4_MOUSE Microtubule-associated protein 4 OS=Mus musculus GN=Map4 PE=1 SV=3;>tr|E9QPW8|E9QPW8_MOUSE Microtubule-associated protein OS=Mus musculus GN=Map4 PE=2 SV=2	GQST(0.003)VPPCT(0.247)AS(0.75)PEPVK					Light only
sp|P27546|MAP4_MOUSE|S|667	>sp|P27546|MAP4_MOUSE Microtubule-associated protein 4 OS=Mus musculus GN=Map4 PE=1 SV=3;>tr|E9QPW8|E9QPW8_MOUSE Microtubule-associated protein OS=Mus musculus GN=Map4 PE=2 SV=2;>tr|E9PZ43|E9PZ43_MOUSE Microtubule-associated protein OS=Mus musculus GN=Map4	AAVGVT(0.029)GNDIT(0.485)T(0.485)PPNKEPPPS(1)PEKK	1.2535	1.2974	1.0687	1.0165	1.0289	1.0711
sp|P27546|MAP4_MOUSE|S|760	>sp|P27546|MAP4_MOUSE Microtubule-associated protein 4 OS=Mus musculus GN=Map4 PE=1 SV=3;>tr|E9QPW8|E9QPW8_MOUSE Microtubule-associated protein OS=Mus musculus GN=Map4 PE=2 SV=2;>tr|E9PZ43|E9PZ43_MOUSE Microtubule-associated protein OS=Mus musculus GN=Map4	T(0.139)S(0.71)PS(0.139)KPS(0.009)S(0.003)APALKPGPK			0.046151	0.71197	0.60702
sp|P27546|MAP4_MOUSE|S|785	>sp|P27546|MAP4_MOUSE Microtubule-associated protein 4 OS=Mus musculus GN=Map4 PE=1 SV=3;>tr|E9QPW8|E9QPW8_MOUSE Microtubule-associated protein OS=Mus musculus GN=Map4 PE=2 SV=2;>tr|E9PZ43|E9PZ43_MOUSE Microtubule-associated protein OS=Mus musculus GN=Map4	AT(0.063)S(0.936)PSTLVSTGPSSR	0.81085	1.0922	0.79703	0.86892	1.4766	1.305
sp|P27546|MAP4_MOUSE|S|826	>sp|P27546|MAP4_MOUSE Microtubule-associated protein 4 OS=Mus musculus GN=Map4 PE=1 SV=3;>tr|E9QPW8|E9QPW8_MOUSE Microtubule-associated protein OS=Mus musculus GN=Map4 PE=2 SV=2;>tr|E9PZ43|E9PZ43_MOUSE Microtubule-associated protein OS=Mus musculus GN=Map4	MT(0.001)AKS(0.88)AS(0.093)ADLS(0.026)R	0.85876				0.63405	0.8969
sp|P27546|MAP4_MOUSE|S|910	>sp|P27546|MAP4_MOUSE Microtubule-associated protein 4 OS=Mus musculus GN=Map4 PE=1 SV=3;>tr|E9QPW8|E9QPW8_MOUSE Microtubule-associated protein OS=Mus musculus GN=Map4 PE=2 SV=2;>tr|E9PZ43|E9PZ43_MOUSE Microtubule-associated protein OS=Mus musculus GN=Map4	S(0.537)KVGS(0.358)T(0.106)ENIKHQPGGGR	Light only
sp|P27546|MAP4_MOUSE|S|914	>sp|P27546|MAP4_MOUSE Microtubule-associated protein 4 OS=Mus musculus GN=Map4 PE=1 SV=3;>tr|E9QPW8|E9QPW8_MOUSE Microtubule-associated protein OS=Mus musculus GN=Map4 PE=2 SV=2;>tr|E9PZ43|E9PZ43_MOUSE Microtubule-associated protein OS=Mus musculus GN=Map4	S(0.003)KVGS(0.943)T(0.053)ENIKHQPGGGR	1.1401	1.0466		0.95794	0.82412	1.0938
sp|P27546|MAP4_MOUSE|S|953	>sp|P27546|MAP4_MOUSE Microtubule-associated protein 4 OS=Mus musculus GN=Map4 PE=1 SV=3;>tr|F7CK47|F7CK47_MOUSE Microtubule-associated protein (Fragment) OS=Mus musculus GN=Map4 PE=4 SV=1	AAGS(1)IASAQKPPAGK	1.6539	1.4754			1.095	1.096
sp|P27546|MAP4_MOUSE|T|503	>sp|P27546|MAP4_MOUSE Microtubule-associated protein 4 OS=Mus musculus GN=Map4 PE=1 SV=3;>tr|E9QPW8|E9QPW8_MOUSE Microtubule-associated protein OS=Mus musculus GN=Map4 PE=2 SV=2	VAEFNNVT(0.532)PLS(0.082)EEEVT(0.385)SVK			1.1441
sp|P27546|MAP4_MOUSE|T|652	>sp|P27546|MAP4_MOUSE Microtubule-associated protein 4 OS=Mus musculus GN=Map4 PE=1 SV=3;>tr|E9QPW8|E9QPW8_MOUSE Microtubule-associated protein OS=Mus musculus GN=Map4 PE=2 SV=2;>tr|E9PZ43|E9PZ43_MOUSE Microtubule-associated protein OS=Mus musculus GN=Map4	AAVGVT(0.63)GNDIT(0.161)T(0.049)PPNKEPPPS(0.161)PEK			0.73164	0.90493		1.1138
sp|P27546|MAP4_MOUSE|T|657	>sp|P27546|MAP4_MOUSE Microtubule-associated protein 4 OS=Mus musculus GN=Map4 PE=1 SV=3;>tr|E9QPW8|E9QPW8_MOUSE Microtubule-associated protein OS=Mus musculus GN=Map4 PE=2 SV=2;>tr|E9PZ43|E9PZ43_MOUSE Microtubule-associated protein OS=Mus musculus GN=Map4	AAVGVT(0.021)GNDIT(0.918)T(0.086)PPNKEPPPS(0.975)PEKK		1.0316			Light only	Light only
sp|P27546|MAP4_MOUSE|T|847	>sp|P27546|MAP4_MOUSE Microtubule-associated protein 4 OS=Mus musculus GN=Map4 PE=1 SV=3;>tr|E9QPW8|E9QPW8_MOUSE Microtubule-associated protein OS=Mus musculus GN=Map4 PE=2 SV=2;>tr|E9PZ43|E9PZ43_MOUSE Microtubule-associated protein OS=Mus musculus GN=Map4	NT(0.002)T(0.998)PTGAAPPAGMTSTR	1.0835	0.95976	1.2962	1.2126	0.95667	1.1026
sp|P27641|XRCC5_MOUSE|S|528	>sp|P27641|XRCC5_MOUSE X-ray repair cross-complementing protein 5 OS=Mus musculus GN=Xrcc5 PE=2 SV=4	CES(1)PLSKVK	0.8903	1.1531	1.1572			1.4067
sp|P27656|LIPC_MOUSE|S|376	>sp|P27656|LIPC_MOUSE Hepatic triacylglycerol lipase OS=Mus musculus GN=Lipc PE=2 SV=2	PVEPT(0.289)FT(0.715)MS(0.993)LLGT(0.003)K				Heavy only
sp|P27656|LIPC_MOUSE|T|374	>sp|P27656|LIPC_MOUSE Hepatic triacylglycerol lipase OS=Mus musculus GN=Lipc PE=2 SV=2	PVEPT(0.289)FT(0.715)MS(0.993)LLGT(0.003)K				Heavy only
sp|P27659|RL3_MOUSE|S|13	>sp|P27659|RL3_MOUSE 60S ribosomal protein L3 OS=Mus musculus GN=Rpl3 PE=2 SV=3	HGS(1)LGFLPR						1.0408
sp|P27659|RL3_MOUSE|S|350	>sp|P27659|RL3_MOUSE 60S ribosomal protein L3 OS=Mus musculus GN=Rpl3 PE=2 SV=3	VLT(0.002)LRKS(0.998)LLVQTK		3.0614			0.72659	0.90315
sp|P27661|H2AX_MOUSE|S|121	>sp|P27661|H2AX_MOUSE Histone H2AX OS=Mus musculus GN=H2afx PE=1 SV=2	KS(0.977)S(0.02)AT(0.003)VGPKAPAVGK	2.4057	2.7042		2.1563	0.88298
sp|P27661|H2AX_MOUSE|S|122	>sp|P27661|H2AX_MOUSE Histone H2AX OS=Mus musculus GN=H2afx PE=1 SV=2	KS(0.056)S(0.887)AT(0.056)VGPKAPAVGK		2.5415	2.3569		1.0122	0.98738
sp|P27661|H2AX_MOUSE|S|137	>sp|P27661|H2AX_MOUSE Histone H2AX OS=Mus musculus GN=H2afx PE=1 SV=2	APAVGKKAS(0.991)QAS(0.991)QEY(0.019)	1.9203	2.0635			0.64681	0.708
sp|P27661|H2AX_MOUSE|S|140	>sp|P27661|H2AX_MOUSE Histone H2AX OS=Mus musculus GN=H2afx PE=1 SV=2	APAVGKKAS(0.991)QAS(0.991)QEY(0.019)		Heavy only				0.51386
sp|P28028|BRAF_MOUSE|S|348	>sp|P28028|BRAF_MOUSE Serine/threonine-protein kinase B-raf OS=Mus musculus GN=Braf PE=1 SV=3	S(0.217)S(0.217)S(0.552)APNVHINT(0.015)IEPVNIDEKFPEVELQDQR	1.807
sp|P28033|CEBPB_MOUSE|S|184	>sp|P28033|CEBPB_MOUSE CCAAT/enhancer-binding protein beta OS=Mus musculus GN=Cebpb PE=1 SV=1	AYLGYQAT(0.001)PS(0.011)GS(0.011)S(0.011)GS(0.011)LS(0.041)T(0.031)S(0.031)S(0.031)S(0.114)S(0.114)S(0.594)PPGTPSPADAK			Light only
sp|P28301|LYOX_MOUSE|S|142	>sp|P28301|LYOX_MOUSE Protein-lysine 6-oxidase OS=Mus musculus GN=Lox PE=1 SV=1	T(0.227)AS(0.773)PQPPQLSNLRPPSHIDR		0.71301
sp|P28656|NP1L1_MOUSE|S|10	>sp|P28656|NP1L1_MOUSE Nucleosome assembly protein 1-like 1 OS=Mus musculus GN=Nap1l1 PE=1 SV=2;>tr|E9PW66|E9PW66_MOUSE Nucleosome assembly protein 1-like 1 OS=Mus musculus GN=Nap1l1 PE=2 SV=1	ADIDNKEQS(1)ELDQDLEDVEEVEEEETGEETKIK		0.70584
sp|P28658|ATX10_MOUSE|S|430	>sp|P28658|ATX10_MOUSE Ataxin-10 OS=Mus musculus GN=Atxn10 PE=1 SV=2	NLT(0.005)EDNS(0.995)QNQDVIAK			Heavy only	Heavy only
sp|P28667|MRP_MOUSE|S|104	>sp|P28667|MRP_MOUSE MARCKS-related protein OS=Mus musculus GN=Marcksl1 PE=1 SV=2	LSGLS(1)FKR			0.88264	0.62856
sp|P28667|MRP_MOUSE|S|185	>sp|P28667|MRP_MOUSE MARCKS-related protein OS=Mus musculus GN=Marcksl1 PE=1 SV=2	GAEASAAS(0.001)KEGDT(0.005)EEEAGPQAAEPS(0.059)T(0.17)PS(0.512)GPES(0.245)GPT(0.006)PAS(0.003)AEQNE				Heavy only
sp|P28667|MRP_MOUSE|S|22	>sp|P28667|MRP_MOUSE MARCKS-related protein OS=Mus musculus GN=Marcksl1 PE=1 SV=2	GDVTAEEAAGAS(1)PAKANGQENGHVR	0.9636	1.1351		0.51134
sp|P28825|MEP1A_MOUSE|S|441	>sp|P28825|MEP1A_MOUSE Meprin A subunit alpha OS=Mus musculus GN=Mep1a PE=1 SV=4	NIS(0.973)QILENT(0.027)VKGDK	0.67715				1.0277
sp|P29341|PABP1_MOUSE|S|219	>sp|P29341|PABP1_MOUSE Polyadenylate-binding protein 1 OS=Mus musculus GN=Pabpc1 PE=1 SV=2;>tr|Q9D4E6|Q9D4E6_MOUSE Protein Pabpc6 OS=Mus musculus GN=Pabpc6 PE=2 SV=1	FGPALS(1)VK			1.234
sp|P29341|PABP1_MOUSE|S|315	>sp|P29341|PABP1_MOUSE Polyadenylate-binding protein 1 OS=Mus musculus GN=Pabpc1 PE=1 SV=2;>tr|Q9D4E6|Q9D4E6_MOUSE Protein Pabpc6 OS=Mus musculus GN=Pabpc6 PE=2 SV=1	KEFS(1)PFGTITSAK	0.77342	0.69996			1.4187	1.0527
sp|P29341|PABP1_MOUSE|S|51	>sp|P29341|PABP1_MOUSE Polyadenylate-binding protein 1 OS=Mus musculus GN=Pabpc1 PE=1 SV=2;>tr|Q91YZ8|Q91YZ8_MOUSE Poly(A) binding protein, cytoplasmic 4 OS=Mus musculus GN=Pabpc4 PE=2 SV=1;>tr|A3KFU5|A3KFU5_MOUSE Protein Pabpc4 OS=Mus musculus GN=Pabpc4 P	S(0.999)LGY(0.001)AYVNFQQPADAER		1.7189	Heavy only
sp|P29341|PABP1_MOUSE|S|92	>sp|P29341|PABP1_MOUSE Polyadenylate-binding protein 1 OS=Mus musculus GN=Pabpc1 PE=1 SV=2	DPS(0.5)LRKS(0.5)GVGNIFIK					0.77869
sp|P29341|PABP1_MOUSE|S|96	>sp|P29341|PABP1_MOUSE Polyadenylate-binding protein 1 OS=Mus musculus GN=Pabpc1 PE=1 SV=2	DPS(0.5)LRKS(0.5)GVGNIFIK					0.77869
sp|P30051|TEAD1_MOUSE|S|11	>sp|P30051|TEAD1_MOUSE Transcriptional enhancer factor TEF-1 OS=Mus musculus GN=Tead1 PE=2 SV=2	MEPSS(0.001)WS(0.01)GS(0.115)ES(0.875)PAENMER				Light only
sp|P30051|TEAD1_MOUSE|S|5	>sp|P30051|TEAD1_MOUSE Transcriptional enhancer factor TEF-1 OS=Mus musculus GN=Tead1 PE=2 SV=2	MEPS(0.004)S(0.965)WS(0.001)GS(0.011)ES(0.019)PAENMER			Light only
sp|P30276|CCNB2_MOUSE|S|397	>sp|P30276|CCNB2_MOUSE G2/mitotic-specific cyclin-B2 OS=Mus musculus GN=Ccnb2 PE=2 SV=2	IIKDLASPLLGS(1)P		1.0179	0.66453	0.7547		1.201
sp|P30285|CDK4_MOUSE|S|300	>sp|P30285|CDK4_MOUSE Cyclin-dependent kinase 4 OS=Mus musculus GN=Cdk4 PE=1 SV=1	ALQHSYLHKEES(1)DAE		1.1095	1.2207	1.145
sp|P30415|NKTR_MOUSE|S|255	>sp|P30415|NKTR_MOUSE NK-tumor recognition protein OS=Mus musculus GN=Nktr PE=1 SV=4;>tr|Q8CBP6|Q8CBP6_MOUSE NK-tumor recognition protein (Fragment) OS=Mus musculus GN=Nktr PE=2 SV=1	TVS(1)PEGYSER	1.1152	1.085			1.0057	1.0621
sp|P30415|NKTR_MOUSE|S|468	>sp|P30415|NKTR_MOUSE NK-tumor recognition protein OS=Mus musculus GN=Nktr PE=1 SV=4;>tr|Q8CBP6|Q8CBP6_MOUSE NK-tumor recognition protein (Fragment) OS=Mus musculus GN=Nktr PE=2 SV=1	IVMPDLEPS(0.996)RS(0.004)PTHR	1.2115	1.0782			0.95877	0.96804
sp|P30415|NKTR_MOUSE|S|470	>sp|P30415|NKTR_MOUSE NK-tumor recognition protein OS=Mus musculus GN=Nktr PE=1 SV=4;>tr|Q8CBP6|Q8CBP6_MOUSE NK-tumor recognition protein (Fragment) OS=Mus musculus GN=Nktr PE=2 SV=1	RIVMPDLEPS(0.146)RS(0.844)PT(0.01)HR	1.0075	1.1723	1.3127	1.0937		1.0342
sp|P30415|NKTR_MOUSE|T|472	>sp|P30415|NKTR_MOUSE NK-tumor recognition protein OS=Mus musculus GN=Nktr PE=1 SV=4;>tr|Q8CBP6|Q8CBP6_MOUSE NK-tumor recognition protein (Fragment) OS=Mus musculus GN=Nktr PE=2 SV=1	IVMPDLEPSRS(0.003)PT(0.997)HR	1.0874	0.96583	1.1842	0.89971	0.99794	1.0365
sp|P30681|HMGB2_MOUSE|S|100	>sp|P30681|HMGB2_MOUSE High mobility group protein B2 OS=Mus musculus GN=Hmgb2 PE=1 SV=3	RPPS(1)AFFLFCSENRPK	1.3843	1.4138	2.2856	1.4161	0.34519	0.39344
sp|P31230|AIMP1_MOUSE|S|107	>sp|P31230|AIMP1_MOUSE Aminoacyl tRNA synthase complex-interacting multifunctional protein 1 OS=Mus musculus GN=Aimp1 PE=1 SV=2;>tr|Q3UZG4|Q3UZG4_MOUSE Aminoacyl tRNA synthase complex-interacting multifunctional protein 1 OS=Mus musculus GN=Aimp1 PE=2 SV=1	LSTPLQTNCTASESVVQSPS(0.003)VAT(0.041)T(0.041)AS(0.781)PAT(0.134)KEQIK	0.91561	0.79554
sp|P31230|AIMP1_MOUSE|S|99	>sp|P31230|AIMP1_MOUSE Aminoacyl tRNA synthase complex-interacting multifunctional protein 1 OS=Mus musculus GN=Aimp1 PE=1 SV=2;>tr|Q3UZG4|Q3UZG4_MOUSE Aminoacyl tRNA synthase complex-interacting multifunctional protein 1 OS=Mus musculus GN=Aimp1 PE=2 SV=1	LS(0.004)T(0.012)PLQT(0.01)NCT(0.003)AS(0.003)ES(0.01)VVQS(0.899)PS(0.027)VAT(0.023)T(0.009)ASPATK	1.1291	1.2486			1.1375	0.68106
sp|P31324|KAP3_MOUSE|S|112	>sp|P31324|KAP3_MOUSE cAMP-dependent protein kinase type II-beta regulatory subunit OS=Mus musculus GN=Prkar2b PE=1 SV=3	RAS(1)VCAEAYNPDEEEDDAESR	0.75163	1.1439	0.85268	1.0143	1.1978	1.0857
sp|P31786|ACBP_MOUSE|S|2	>sp|P31786|ACBP_MOUSE Acyl-CoA-binding protein OS=Mus musculus GN=Dbi PE=1 SV=2;>tr|M0QWU8|M0QWU8_MOUSE Acyl-CoA-binding protein OS=Mus musculus GN=Dbi PE=4 SV=1	S(1)QAEFDKAAEEVKR	1.5624	5.2677			0.44786	0.43263
sp|P32020|NLTP_MOUSE|S|8	>sp|P32020|NLTP_MOUSE Non-specific lipid-transfer protein OS=Mus musculus GN=Scp2 PE=1 SV=3;>tr|A2APS4|A2APS4_MOUSE Non-specific lipid-transfer protein (Fragment) OS=Mus musculus GN=Scp2 PE=2 SV=1	PSVALKS(1)PR	0.77377	0.86306	0.70171	0.88894		1.2755
sp|P32067|LA_MOUSE|S|342	>sp|P32067|LA_MOUSE Lupus La protein homolog OS=Mus musculus GN=Ssb PE=2 SV=1;>tr|F6SXM5|F6SXM5_MOUSE Lupus La protein homolog (Fragment) OS=Mus musculus GN=Ssb PE=4 SV=1	FKGS(0.998)HVFT(0.002)AAR	1.5385	Heavy only
sp|P32067|LA_MOUSE|S|94	>sp|P32067|LA_MOUSE Lupus La protein homolog OS=Mus musculus GN=Ssb PE=2 SV=1;>tr|D6RI87|D6RI87_MOUSE Lupus La protein homolog OS=Mus musculus GN=Ssb PE=2 SV=1;>tr|A2AR07|A2AR07_MOUSE Lupus La protein homolog (Fragment) OS=Mus musculus GN=Ssb PE=2 SV=1	S(0.189)PS(0.811)RPLPEVTDEYKNDVK						Heavy only
sp|P33174|KIF4_MOUSE|S|1224	>sp|P33174|KIF4_MOUSE Chromosome-associated kinesin KIF4 OS=Mus musculus GN=Kif4 PE=1 SV=3	RALASNTSFFS(0.017)GCS(0.982)PIQEESH			0.98617
sp|P33174|KIF4_MOUSE|S|395	>sp|P33174|KIF4_MOUSE Chromosome-associated kinesin KIF4 OS=Mus musculus GN=Kif4 PE=1 SV=3	NQS(1)LVEENEKLSR		0.44244	Light only		1.9407
sp|P33174|KIF4_MOUSE|S|788	>sp|P33174|KIF4_MOUSE Chromosome-associated kinesin KIF4 OS=Mus musculus GN=Kif4 PE=1 SV=3	RES(1)GENPPLKLR		0.48071			1.3702	1.4886
sp|P33174|KIF4_MOUSE|S|802	>sp|P33174|KIF4_MOUSE Chromosome-associated kinesin KIF4 OS=Mus musculus GN=Kif4 PE=1 SV=3	T(0.006)FS(0.987)Y(0.007)DEIHGQDSGAEDSIAK	0.81685	0.91701	1.8978	1.947	1.0657	1.0196
sp|P33174|KIF4_MOUSE|S|811	>sp|P33174|KIF4_MOUSE Chromosome-associated kinesin KIF4 OS=Mus musculus GN=Kif4 PE=1 SV=3	RT(0.003)FS(0.002)Y(0.033)DEIHGQDS(0.959)GAEDS(0.003)IAK		1.17
sp|P33215|NEDD1_MOUSE|S|377	>sp|P33215|NEDD1_MOUSE Protein NEDD1 OS=Mus musculus GN=Nedd1 PE=2 SV=2	S(0.997)KST(0.002)DIFSK	Light only
sp|P33609|DPOLA_MOUSE|S|210	>sp|P33609|DPOLA_MOUSE DNA polymerase alpha catalytic subunit OS=Mus musculus GN=Pola1 PE=1 SV=2	AIPS(1)GKPASPVLR	0.81042	0.88843	1.1041	1.132	0.99801	0.96369
sp|P33609|DPOLA_MOUSE|S|215	>sp|P33609|DPOLA_MOUSE DNA polymerase alpha catalytic subunit OS=Mus musculus GN=Pola1 PE=1 SV=2	AIPS(0.001)GKPAS(0.999)PVLR	0.74099	1.1536	1.1218	1.1197	0.98906	0.89313
sp|P33610|PRI2_MOUSE|S|466	>sp|P33610|PRI2_MOUSE DNA primase large subunit OS=Mus musculus GN=Prim2 PE=1 SV=1	KEIS(0.982)QPET(0.018)PQHKPSTQK					0.75737
sp|P34022|RANG_MOUSE|S|14	>sp|P34022|RANG_MOUSE Ran-specific GTPase-activating protein OS=Mus musculus GN=Ranbp1 PE=1 SV=2	AAAKDS(0.046)HEDHDT(0.211)S(0.609)T(0.098)ENADES(0.036)NHDPQFEPIVSLPEQEIK	0.77747
sp|P34022|RANG_MOUSE|S|21	>sp|P34022|RANG_MOUSE Ran-specific GTPase-activating protein OS=Mus musculus GN=Ranbp1 PE=1 SV=2	DSHEDHDT(0.05)S(0.163)T(0.163)ENADES(0.624)NHDPQFEPIVSLPEQEIK			0.48872
sp|P34022|RANG_MOUSE|S|60	>sp|P34022|RANG_MOUSE Ran-specific GTPase-activating protein OS=Mus musculus GN=Ranbp1 PE=1 SV=2;>tr|H7BX22|H7BX22_MOUSE Ran-specific GTPase-activating protein OS=Mus musculus GN=Ranbp1 PE=2 SV=1	FAS(1)ENDLPEWKER	1.2947	1.2159	1.8112	1.896		0.90082
sp|P34152|FAK1_MOUSE|S|878	>sp|P34152|FAK1_MOUSE Focal adhesion kinase 1 OS=Mus musculus GN=Ptk2 PE=1 SV=3	FLKPDVRLS(1)R		1.2483	0.79819	0.69512	1.2389	1.0586
sp|P34152|FAK1_MOUSE|S|948	>sp|P34152|FAK1_MOUSE Focal adhesion kinase 1 OS=Mus musculus GN=Ptk2 PE=1 SV=3	LQPQEIS(0.999)PPPT(0.001)ANLDR		0.64406			1.1338
sp|P35123|UBP4_MOUSE|S|828	>sp|P35123|UBP4_MOUSE Ubiquitin carboxyl-terminal hydrolase 4 OS=Mus musculus GN=Usp4 PE=1 SV=3	ILVVHLKRFS(1)Y(1)NR			0.9796
sp|P35123|UBP4_MOUSE|Y|829	>sp|P35123|UBP4_MOUSE Ubiquitin carboxyl-terminal hydrolase 4 OS=Mus musculus GN=Usp4 PE=1 SV=3	ILVVHLKRFS(1)Y(1)NR			0.9796
sp|P35235|PTN11_MOUSE|S|595	>sp|P35235|PTN11_MOUSE Tyrosine-protein phosphatase non-receptor type 11 OS=Mus musculus GN=Ptpn11 PE=1 SV=2	VYENVGLMQQQRS(1)FR	1.345	1.1479	1.4185
sp|P35279|RAB6A_MOUSE|S|2	>sp|P35279|RAB6A_MOUSE Ras-related protein Rab-6A OS=Mus musculus GN=Rab6a PE=1 SV=4;>sp|P61294|RAB6B_MOUSE Ras-related protein Rab-6B OS=Mus musculus GN=Rab6b PE=1 SV=1	S(1)AGGDFGNPLRK			0.80372			1.0666
sp|P35283|RAB12_MOUSE|S|105	>sp|P35283|RAB12_MOUSE Ras-related protein Rab-12 OS=Mus musculus GN=Rab12 PE=1 SV=3;>tr|A2CG35|A2CG35_MOUSE Ras-related protein Rab-12 OS=Mus musculus GN=Rab12 PE=2 SV=1	FNS(0.988)IT(0.012)SAYYR	0.74803	0.7954			1.2629	1.0568
sp|P35283|RAB12_MOUSE|S|15	>sp|P35283|RAB12_MOUSE Ras-related protein Rab-12 OS=Mus musculus GN=Rab12 PE=1 SV=3;>tr|A2CG35|A2CG35_MOUSE Ras-related protein Rab-12 OS=Mus musculus GN=Rab12 PE=2 SV=1	RPAGGS(0.965)LGAVS(0.033)PALS(0.002)GGQAR	0.91024	0.98403		0.96592	0.95531	0.87862
sp|P35283|RAB12_MOUSE|S|20	>sp|P35283|RAB12_MOUSE Ras-related protein Rab-12 OS=Mus musculus GN=Rab12 PE=1 SV=3;>tr|A2CG35|A2CG35_MOUSE Ras-related protein Rab-12 OS=Mus musculus GN=Rab12 PE=2 SV=1	RPAGGS(0.001)LGAVS(0.998)PALS(0.001)GGQAR	0.93923	0.97988	1.0052	1.0353	1.0629	0.92421
sp|P35486|ODPA_MOUSE|S|232	>sp|P35486|ODPA_MOUSE Pyruvate dehydrogenase E1 component subunit alpha, somatic form, mitochondrial OS=Mus musculus GN=Pdha1 PE=1 SV=1	Y(0.017)GMGT(0.342)S(0.642)VER		1.2921
sp|P35486|ODPA_MOUSE|S|293	>sp|P35486|ODPA_MOUSE Pyruvate dehydrogenase E1 component subunit alpha, somatic form, mitochondrial OS=Mus musculus GN=Pdha1 PE=1 SV=1	YHGHS(1)MSDPGVSYRT(1)R	0.70009	0.74935	0.83629	0.77582	0.94387	0.67267
sp|P35486|ODPA_MOUSE|S|295	>sp|P35486|ODPA_MOUSE Pyruvate dehydrogenase E1 component subunit alpha, somatic form, mitochondrial OS=Mus musculus GN=Pdha1 PE=1 SV=1	Y(0.001)HGHS(0.147)MS(0.849)DPGVS(0.026)Y(0.446)RT(0.531)R	0.76131	0.76907	0.82532	0.31821	1.0772	0.67242
sp|P35486|ODPA_MOUSE|S|300	>sp|P35486|ODPA_MOUSE Pyruvate dehydrogenase E1 component subunit alpha, somatic form, mitochondrial OS=Mus musculus GN=Pdha1 PE=1 SV=1	Y(0.003)HGHS(0.991)MS(0.018)DPGVS(0.932)Y(0.056)R	0.42073	0.73974	1.1274	1.2124
sp|P35550|FBRL_MOUSE|S|130	>sp|P35550|FBRL_MOUSE rRNA 2'-O-methyltransferase fibrillarin OS=Mus musculus GN=Fbl PE=1 SV=2	RVS(0.99)IS(0.01)EGDDKIEYR	0.79666	0.76844	0.96885	0.97182	1.0252	1.0163
sp|P35550|FBRL_MOUSE|S|132	>sp|P35550|FBRL_MOUSE rRNA 2'-O-methyltransferase fibrillarin OS=Mus musculus GN=Fbl PE=1 SV=2	RVS(0.5)IS(0.5)EGDDKIEYR		Light only
sp|P35564|CALX_MOUSE|S|582	>sp|P35564|CALX_MOUSE Calnexin OS=Mus musculus GN=Canx PE=1 SV=1	AEEDEILNRS(1)PR		1.147	0.97684	0.91783	0.98491	1.0162
sp|P35822|PTPRK_MOUSE|S|868	>sp|P35822|PTPRK_MOUSE Receptor-type tyrosine-protein phosphatase kappa OS=Mus musculus GN=Ptprk PE=1 SV=1	Y(0.002)LCEGT(0.502)ES(0.502)PY(0.968)QT(0.026)GQLHPAIR		0.81412
sp|P35831|PTN12_MOUSE|S|331	>sp|P35831|PTN12_MOUSE Tyrosine-protein phosphatase non-receptor type 12 OS=Mus musculus GN=Ptpn12 PE=1 SV=3	IADGNEITTGT(0.001)MVS(0.114)S(0.114)IDS(0.16)EKQDS(0.612)PPPKPPR		0.70279			1.0278
sp|P35831|PTN12_MOUSE|S|434	>sp|P35831|PTN12_MOUSE Tyrosine-protein phosphatase non-receptor type 12 OS=Mus musculus GN=Ptpn12 PE=1 SV=3	NLS(1)FEIKKVPLQEGPK	0.97714	1.0495	1.1839	1.4356	0.8235	0.80237
sp|P35831|PTN12_MOUSE|S|513	>sp|P35831|PTN12_MOUSE Tyrosine-protein phosphatase non-receptor type 12 OS=Mus musculus GN=Ptpn12 PE=1 SV=3	AAES(0.005)S(0.047)EES(0.647)QS(0.186)NS(0.057)HT(0.057)PPRPDCLPLDKK		0.71965
sp|P35831|PTN12_MOUSE|S|515	>sp|P35831|PTN12_MOUSE Tyrosine-protein phosphatase non-receptor type 12 OS=Mus musculus GN=Ptpn12 PE=1 SV=3	AAES(0.054)S(0.054)EES(0.155)QS(0.534)NS(0.155)HT(0.048)PPRPDCLPLDK					1.6237
sp|P35831|PTN12_MOUSE|S|670	>sp|P35831|PTN12_MOUSE Tyrosine-protein phosphatase non-receptor type 12 OS=Mus musculus GN=Ptpn12 PE=1 SV=3	DADVS(0.5)EES(0.5)PPPLPER					1.2103	0.95362
sp|P35831|PTN12_MOUSE|S|673	>sp|P35831|PTN12_MOUSE Tyrosine-protein phosphatase non-receptor type 12 OS=Mus musculus GN=Ptpn12 PE=1 SV=3	DADVS(0.039)EES(0.961)PPPLPER	Light only
sp|P35979|RL12_MOUSE|S|38	>sp|P35979|RL12_MOUSE 60S ribosomal protein L12 OS=Mus musculus GN=Rpl12 PE=1 SV=2	IGPLGLS(1)PKKVGDDIAK	1.0907	1.0003	0.77323	0.77793	1.1744	1.1784
sp|P35980|RL18_MOUSE|S|130	>sp|P35980|RL18_MOUSE 60S ribosomal protein L18 OS=Mus musculus GN=Rpl18 PE=2 SV=3;>tr|G3UZK4|G3UZK4_MOUSE 60S ribosomal protein L18 OS=Mus musculus GN=Rpl18 PE=4 SV=1	ILTFDQLALES(1)PKGR	0.64622	0.62289	0.44643	0.58394	0.97215	1.0623
sp|P35980|RL18_MOUSE|T|158	>sp|P35980|RL18_MOUSE 60S ribosomal protein L18 OS=Mus musculus GN=Rpl18 PE=2 SV=3;>tr|G3UZK4|G3UZK4_MOUSE 60S ribosomal protein L18 OS=Mus musculus GN=Rpl18 PE=4 SV=1;>tr|G3UX28|G3UX28_MOUSE 60S ribosomal protein L18 (Fragment) OS=Mus musculus GN=Rpl18 PE	APGT(1)PHSHTKPYVR	0.66022	0.59236			1.3466	0.89043
sp|P36552|HEM6_MOUSE|S|101	>sp|P36552|HEM6_MOUSE Coproporphyrinogen-III oxidase, mitochondrial OS=Mus musculus GN=Cpox PE=1 SV=2	S(0.005)PS(0.995)PGRREEDGDELAR	1.3825	0.91198		1.0044
sp|P36916|GNL1_MOUSE|S|51	>sp|P36916|GNL1_MOUSE Guanine nucleotide-binding protein-like 1 OS=Mus musculus GN=Gnl1 PE=1 SV=4	EEQT(0.666)DT(0.666)S(0.666)DGES(0.001)VT(0.001)HHIR			1.3566	1.1979
sp|P36916|GNL1_MOUSE|S|68	>sp|P36916|GNL1_MOUSE Guanine nucleotide-binding protein-like 1 OS=Mus musculus GN=Gnl1 PE=1 SV=4	RLNQQPS(1)QGLGPR					1.0746
sp|P37889|FBLN2_MOUSE|S|386	>sp|P37889|FBLN2_MOUSE Fibulin-2 OS=Mus musculus GN=Fbln2 PE=1 SV=2	AQVS(0.912)PS(0.051)PET(0.037)PEEIPQHPQLLPR		1.8936			1.4069
sp|P37889|FBLN2_MOUSE|S|388	>sp|P37889|FBLN2_MOUSE Fibulin-2 OS=Mus musculus GN=Fbln2 PE=1 SV=2	AQVS(0.179)PS(0.669)PET(0.152)PEEIPQHPQLLPR						Light only
sp|P37889|FBLN2_MOUSE|S|574	>sp|P37889|FBLN2_MOUSE Fibulin-2 OS=Mus musculus GN=Fbln2 PE=1 SV=2	RVSEMEMAS(1)R	0.96399	0.85269			1.6484	1.3117
sp|P37913|DNLI1_MOUSE|S|183	>sp|P37913|DNLI1_MOUSE DNA ligase 1 OS=Mus musculus GN=Lig1 PE=1 SV=2;>tr|Q3U4X8|Q3U4X8_MOUSE DNA ligase OS=Mus musculus GN=Lig1 PE=2 SV=1;>tr|D3YUC0|D3YUC0_MOUSE DNA ligase (Fragment) OS=Mus musculus GN=Lig1 PE=3 SV=1;>tr|E9PV36|E9PV36_MOUSE Ubiquitin-ass	EGDQLIVPS(0.913)EPT(0.038)KS(0.038)PES(0.004)VT(0.002)LT(0.005)KT(0.001)ENIPVCK		1.2537
sp|P37913|DNLI1_MOUSE|S|188	>sp|P37913|DNLI1_MOUSE DNA ligase 1 OS=Mus musculus GN=Lig1 PE=1 SV=2;>tr|Q3U4X8|Q3U4X8_MOUSE DNA ligase OS=Mus musculus GN=Lig1 PE=2 SV=1;>tr|D3YUC0|D3YUC0_MOUSE DNA ligase (Fragment) OS=Mus musculus GN=Lig1 PE=3 SV=1;>tr|E9PV36|E9PV36_MOUSE Ubiquitin-ass	EEKEGDQLIVPS(0.001)EPT(0.007)KS(0.784)PES(0.109)VT(0.077)LT(0.023)K	0.80151	1.2444				1.1128
sp|P37913|DNLI1_MOUSE|S|229	>sp|P37913|DNLI1_MOUSE DNA ligase 1 OS=Mus musculus GN=Lig1 PE=1 SV=2;>tr|Q3U4X8|Q3U4X8_MOUSE DNA ligase OS=Mus musculus GN=Lig1 PE=2 SV=1;>tr|D3YUC0|D3YUC0_MOUSE DNA ligase (Fragment) OS=Mus musculus GN=Lig1 PE=3 SV=1;>tr|E9PV36|E9PV36_MOUSE Ubiquitin-ass	T(0.002)LS(0.181)S(0.778)FFT(0.039)PRKPAVK					Heavy only	2.1471
sp|P37913|DNLI1_MOUSE|S|49	>sp|P37913|DNLI1_MOUSE DNA ligase 1 OS=Mus musculus GN=Lig1 PE=1 SV=2;>tr|Q3U4X8|Q3U4X8_MOUSE DNA ligase OS=Mus musculus GN=Lig1 PE=2 SV=1;>tr|D3YUC0|D3YUC0_MOUSE DNA ligase (Fragment) OS=Mus musculus GN=Lig1 PE=3 SV=1;>tr|E9PV36|E9PV36_MOUSE Ubiquitin-ass	NQVVPES(0.998)DS(0.002)PVKR	1.2832	1.5398	1.2574	1.1596	0.88841	0.96885
sp|P37913|DNLI1_MOUSE|S|51	>sp|P37913|DNLI1_MOUSE DNA ligase 1 OS=Mus musculus GN=Lig1 PE=1 SV=2;>tr|Q3U4X8|Q3U4X8_MOUSE DNA ligase OS=Mus musculus GN=Lig1 PE=2 SV=1;>tr|D3YUC0|D3YUC0_MOUSE DNA ligase (Fragment) OS=Mus musculus GN=Lig1 PE=3 SV=1;>tr|E9PV36|E9PV36_MOUSE Ubiquitin-ass	NQVVPES(0.003)DS(0.997)PVKR	1.3851	1.412	1.1013	1.1667	0.91247	0.93325
sp|P37913|DNLI1_MOUSE|T|232	>sp|P37913|DNLI1_MOUSE DNA ligase 1 OS=Mus musculus GN=Lig1 PE=1 SV=2;>tr|Q3U4X8|Q3U4X8_MOUSE DNA ligase OS=Mus musculus GN=Lig1 PE=2 SV=1;>tr|D3YUC0|D3YUC0_MOUSE DNA ligase (Fragment) OS=Mus musculus GN=Lig1 PE=3 SV=1;>tr|E9PV36|E9PV36_MOUSE Ubiquitin-ass	TLS(0.002)S(0.007)FFT(0.991)PRKPAVK	0.92685	0.89668	0.33716	0.29514	2.0405
sp|P38532|HSF1_MOUSE|S|303	>sp|P38532|HSF1_MOUSE Heat shock factor protein 1 OS=Mus musculus GN=Hsf1 PE=1 SV=2	VKQEPPS(1)PPHS(1)PR	1.072	1.0074	1.1694	1.1253	0.94323	0.98827
sp|P38532|HSF1_MOUSE|S|307	>sp|P38532|HSF1_MOUSE Heat shock factor protein 1 OS=Mus musculus GN=Hsf1 PE=1 SV=2	VKQEPPS(1)PPHS(1)PR	0.86528	1.1035	1.001	1.0426	1.0514
sp|P38532|HSF1_MOUSE|S|314	>sp|P38532|HSF1_MOUSE Heat shock factor protein 1 OS=Mus musculus GN=Hsf1 PE=1 SV=2	VLEAS(0.718)PGRPS(0.198)S(0.048)MDT(0.048)PLS(0.974)PT(0.014)AFIDSILR	0.83692
sp|P38532|HSF1_MOUSE|S|326	>sp|P38532|HSF1_MOUSE Heat shock factor protein 1 OS=Mus musculus GN=Hsf1 PE=1 SV=2	VLEAS(0.718)PGRPS(0.198)S(0.048)MDT(0.048)PLS(0.974)PT(0.014)AFIDSILR	0.83692
sp|P39053|DYN1_MOUSE|T|776	>sp|P39053|DYN1_MOUSE Dynamin-1 OS=Mus musculus GN=Dnm1 PE=1 SV=2;>tr|F6TH70|F6TH70_MOUSE Dynamin-1 (Fragment) OS=Mus musculus GN=Dnm1 PE=4 SV=1	RSPT(0.984)S(0.003)S(0.005)PT(0.009)PQR	1.1017				0.61722	0.94012
sp|P39447|ZO1_MOUSE|S|912	>sp|P39447|ZO1_MOUSE Tight junction protein ZO-1 OS=Mus musculus GN=Tjp1 PE=1 SV=2	IDS(1)PGLKPASQQK	1.0177	0.93584	Light only	0.38542	1.1876	1.093
sp|P39689|CDN1A_MOUSE|S|78	>sp|P39689|CDN1A_MOUSE Cyclin-dependent kinase inhibitor 1 OS=Mus musculus GN=Cdkn1a PE=1 SV=4	VYLS(0.956)PGS(0.043)R			2.0893	2.061	0.56688	0.51572
sp|P40201|CHD1_MOUSE|S|1619	>sp|P40201|CHD1_MOUSE Chromodomain-helicase-DNA-binding protein 1 OS=Mus musculus GN=Chd1 PE=1 SV=3	EHRPS(1)LEGGLKDR		Light only
sp|P40201|CHD1_MOUSE|S|1678	>sp|P40201|CHD1_MOUSE Chromodomain-helicase-DNA-binding protein 1 OS=Mus musculus GN=Chd1 PE=1 SV=3	AAS(0.002)S(0.002)GPRS(0.996)PLDQR	0.74666	0.82603	0.89284	0.92287	0.98805	0.96504
sp|P40201|CHD1_MOUSE|S|1690	>sp|P40201|CHD1_MOUSE Chromodomain-helicase-DNA-binding protein 1 OS=Mus musculus GN=Chd1 PE=1 SV=3	SPY(0.003)GS(0.034)RS(0.961)PFEHS(0.002)AEHR	0.81712
sp|P40201|CHD1_MOUSE|S|1695	>sp|P40201|CHD1_MOUSE Chromodomain-helicase-DNA-binding protein 1 OS=Mus musculus GN=Chd1 PE=1 SV=3	SPYGS(0.005)RS(0.129)PFEHS(0.866)AEHR		0.79092
sp|P40201|CHD1_MOUSE|S|1700	>sp|P40201|CHD1_MOUSE Chromodomain-helicase-DNA-binding protein 1 OS=Mus musculus GN=Chd1 PE=1 SV=3	S(0.005)PFEHS(0.194)AEHRS(0.741)T(0.061)PEHTWSSR	0.92753
sp|P40201|CHD1_MOUSE|S|89	>sp|P40201|CHD1_MOUSE Chromodomain-helicase-DNA-binding protein 1 OS=Mus musculus GN=Chd1 PE=1 SV=3;>tr|Q8C7Q2|Q8C7Q2_MOUSE Chromodomain-helicase-DNA-binding protein 1 OS=Mus musculus GN=Chd1 PE=2 SV=1	S(0.5)S(0.5)PSILAVQR	1.3457
sp|P40201|CHD1_MOUSE|S|90	>sp|P40201|CHD1_MOUSE Chromodomain-helicase-DNA-binding protein 1 OS=Mus musculus GN=Chd1 PE=1 SV=3;>tr|Q8C7Q2|Q8C7Q2_MOUSE Chromodomain-helicase-DNA-binding protein 1 OS=Mus musculus GN=Chd1 PE=2 SV=1	S(0.5)S(0.5)PSILAVQR	1.3457
sp|P41105|RL28_MOUSE|S|68	>sp|P41105|RL28_MOUSE 60S ribosomal protein L28 OS=Mus musculus GN=Rpl28 PE=1 SV=2	S(1)GQRKPATSYVR		1.2371
sp|P41133|ID3_MOUSE|S|5	>sp|P41133|ID3_MOUSE DNA-binding protein inhibitor ID-3 OS=Mus musculus GN=Id3 PE=1 SV=1	MKALS(0.995)PVRGCY(0.005)EAVCCLSER	Light only		0.57109
sp|P41136|ID2_MOUSE|S|14	>sp|P41136|ID2_MOUSE DNA-binding protein inhibitor ID-2 OS=Mus musculus GN=Id2 PE=1 SV=3	KNS(0.992)LS(0.008)DHSLGISR		1.3434
sp|P41183|BCL6_MOUSE|S|405	>sp|P41183|BCL6_MOUSE B-cell lymphoma 6 protein homolog OS=Mus musculus GN=Bcl6 PE=1 SV=1	FIVLNS(0.045)LNQNAKPEGS(0.134)EQAELGRLS(0.82)PR	Light only
sp|P41230|KDM5C_MOUSE|S|287	>sp|P41230|KDM5C_MOUSE Lysine-specific demethylase 5C OS=Mus musculus GN=Kdm5c PE=2 SV=4	MES(0.06)T(0.206)S(0.724)PKT(0.01)FLEGKEELSHSPEPCTK	1.2772
sp|P41230|KDM5C_MOUSE|S|299	>sp|P41230|KDM5C_MOUSE Lysine-specific demethylase 5C OS=Mus musculus GN=Kdm5c PE=2 SV=4	TFLEGKEELS(0.95)HS(0.044)PEPCT(0.006)K		1.6319
sp|P41230|KDM5C_MOUSE|S|301	>sp|P41230|KDM5C_MOUSE Lysine-specific demethylase 5C OS=Mus musculus GN=Kdm5c PE=2 SV=4	EELSHS(1)PEPCTK	1.769	1.5749	1.6371	1.4266	1.3448	1.4778
sp|P41230|KDM5C_MOUSE|S|317	>sp|P41230|KDM5C_MOUSE Lysine-specific demethylase 5C OS=Mus musculus GN=Kdm5c PE=2 SV=4	NHS(1)NAQFIESYVCR	2.0418	2.4095	2.839
sp|P41230|KDM5C_MOUSE|S|896	>sp|P41230|KDM5C_MOUSE Lysine-specific demethylase 5C OS=Mus musculus GN=Kdm5c PE=2 SV=4	EALVSQPS(0.5)S(0.5)PGLLQSLLER						1.3997
sp|P41230|KDM5C_MOUSE|S|897	>sp|P41230|KDM5C_MOUSE Lysine-specific demethylase 5C OS=Mus musculus GN=Kdm5c PE=2 SV=4	EALVS(0.001)QPS(0.209)S(0.787)PGLLQS(0.003)LLER						1.3223
sp|P42128|FOXK1_MOUSE|S|199	>sp|P42128|FOXK1_MOUSE Forkhead box protein K1 OS=Mus musculus GN=Foxk1 PE=1 SV=2	EEAPAS(1)PLRPLYPQISPLK	0.86237	0.80281	1.1575	1.1985	0.68767	0.75303
sp|P42128|FOXK1_MOUSE|S|209	>sp|P42128|FOXK1_MOUSE Forkhead box protein K1 OS=Mus musculus GN=Foxk1 PE=1 SV=2	IQFT(0.015)S(0.041)LY(0.038)HKEEAPAS(0.875)PLRPLY(0.105)PQIS(0.927)PLK		0.99859				1.1153
sp|P42128|FOXK1_MOUSE|S|229	>sp|P42128|FOXK1_MOUSE Forkhead box protein K1 OS=Mus musculus GN=Foxk1 PE=1 SV=2	SLVSPIPS(0.977)PT(0.018)GT(0.002)IS(0.003)VPNSCPASPR	0.85517	1.0792	1.5213	1.0569	Light only	0.89935
sp|P42128|FOXK1_MOUSE|S|235	>sp|P42128|FOXK1_MOUSE Forkhead box protein K1 OS=Mus musculus GN=Foxk1 PE=1 SV=2	SLVS(0.007)PIPS(0.077)PT(0.094)GT(0.036)IS(0.784)VPNS(0.002)CPASPR	0.91825
sp|P42128|FOXK1_MOUSE|S|243	>sp|P42128|FOXK1_MOUSE Forkhead box protein K1 OS=Mus musculus GN=Foxk1 PE=1 SV=2	SLVS(0.007)PIPS(0.938)PT(0.027)GT(0.027)IS(0.003)VPNS(0.123)CPAS(0.874)PR		0.94118	0.94102	1.0569
sp|P42128|FOXK1_MOUSE|S|399	>sp|P42128|FOXK1_MOUSE Forkhead box protein K1 OS=Mus musculus GN=Foxk1 PE=1 SV=2	T(0.048)PFGPLS(0.803)S(0.803)RS(0.339)APAS(0.006)PT(0.001)HPGLMSPR		0.92044	0.87916			1.2012
sp|P42128|FOXK1_MOUSE|S|400	>sp|P42128|FOXK1_MOUSE Forkhead box protein K1 OS=Mus musculus GN=Foxk1 PE=1 SV=2	T(0.048)PFGPLS(0.803)S(0.803)RS(0.339)APAS(0.006)PT(0.001)HPGLMSPR		0.92044	0.87916			1.2012
sp|P42128|FOXK1_MOUSE|S|402	>sp|P42128|FOXK1_MOUSE Forkhead box protein K1 OS=Mus musculus GN=Foxk1 PE=1 SV=2	S(1)APAS(0.957)PT(0.043)HPGLMSPR	1.1307	0.77604	1.1135	1.0916	0.75967	0.86781
sp|P42128|FOXK1_MOUSE|S|406	>sp|P42128|FOXK1_MOUSE Forkhead box protein K1 OS=Mus musculus GN=Foxk1 PE=1 SV=2	SAPAS(1)PTHPGLMSPR	1.1905	0.92153	1.3112	1.2029	0.79013	0.73005
sp|P42128|FOXK1_MOUSE|S|414	>sp|P42128|FOXK1_MOUSE Forkhead box protein K1 OS=Mus musculus GN=Foxk1 PE=1 SV=2	S(0.18)APAS(0.8)PT(0.021)HPGLMS(0.999)PR		0.90384	1.2112	0.94515		0.78353
sp|P42128|FOXK1_MOUSE|S|427	>sp|P42128|FOXK1_MOUSE Forkhead box protein K1 OS=Mus musculus GN=Foxk1 PE=1 SV=2	SSGLQT(0.002)PECLS(0.998)REGS(0.999)PIPHDPDLGSK		0.86799	0.95613
sp|P42128|FOXK1_MOUSE|S|431	>sp|P42128|FOXK1_MOUSE Forkhead box protein K1 OS=Mus musculus GN=Foxk1 PE=1 SV=2	EGS(1)PIPHDPDLGSK	0.92167	0.79349	0.95848	0.92393	0.93914	0.86092
sp|P42208|SEPT2_MOUSE|S|218	>sp|P42208|SEPT2_MOUSE Septin-2 OS=Mus musculus GN=Sept2 PE=1 SV=2;>tr|E9Q3V6|E9Q3V6_MOUSE Septin-2 OS=Mus musculus GN=Sept2 PE=2 SV=1	IYHLPDAES(1)DEDEDFKEQTR	1.0044	1.0093	0.95681	1.0034	0.92728	0.98088
sp|P42230|STA5A_MOUSE|S|779	>sp|P42230|STA5A_MOUSE Signal transducer and activator of transcription 5A OS=Mus musculus GN=Stat5a PE=1 SV=1	LS(1)PPAGLFTSAR	1.1256	1.0388			0.89296	0.94998
sp|P42232|STA5B_MOUSE|S|127	>sp|P42232|STA5B_MOUSE Signal transducer and activator of transcription 5B OS=Mus musculus GN=Stat5b PE=1 SV=1	EANNGS(0.603)S(0.394)PAGS(0.003)LADAMSQK					1.2699
sp|P42582|NKX25_MOUSE|S|77	>sp|P42582|NKX25_MOUSE Homeobox protein Nkx-2.5 OS=Mus musculus GN=Nkx2-5 PE=1 SV=1	AEMGPAPS(0.687)PPKCS(0.299)PAFPAAPT(0.009)FY(0.004)PGAY(0.001)GDPDPAKDPR		0.50731
sp|P42859|HD_MOUSE|S|396	>sp|P42859|HD_MOUSE Huntingtin OS=Mus musculus GN=Htt PE=1 SV=2;>tr|G3X9H5|G3X9H5_MOUSE Huntingtin OS=Mus musculus GN=Htt PE=4 SV=1	S(0.759)GS(0.241)IVELLAGGGS(0.243)S(0.571)CS(0.155)PVLS(0.031)RK	1.1741	1.02	1.2419
sp|P42859|HD_MOUSE|S|398	>sp|P42859|HD_MOUSE Huntingtin OS=Mus musculus GN=Htt PE=1 SV=2;>tr|G3X9H5|G3X9H5_MOUSE Huntingtin OS=Mus musculus GN=Htt PE=4 SV=1	S(0.5)GS(0.5)IVELLAGGGS(0.145)S(0.364)CS(0.364)PVLS(0.128)RK			1.2419
sp|P42859|HD_MOUSE|S|409	>sp|P42859|HD_MOUSE Huntingtin OS=Mus musculus GN=Htt PE=1 SV=2;>tr|G3X9H5|G3X9H5_MOUSE Huntingtin OS=Mus musculus GN=Htt PE=4 SV=1	S(0.759)GS(0.241)IVELLAGGGS(0.243)S(0.571)CS(0.155)PVLS(0.031)RK	1.1741
sp|P42859|HD_MOUSE|S|411	>sp|P42859|HD_MOUSE Huntingtin OS=Mus musculus GN=Htt PE=1 SV=2;>tr|G3X9H5|G3X9H5_MOUSE Huntingtin OS=Mus musculus GN=Htt PE=4 SV=1	SGSIVELLAGGGS(0.064)S(0.168)CS(0.697)PVLS(0.071)RK		Light only
sp|P42932|TCPQ_MOUSE|S|23	>sp|P42932|TCPQ_MOUSE T-complex protein 1 subunit theta OS=Mus musculus GN=Cct8 PE=1 SV=3;>tr|H3BL49|H3BL49_MOUSE T-complex protein 1 subunit theta OS=Mus musculus GN=Cct8 PE=2 SV=1;>tr|H3BKR8|H3BKR8_MOUSE T-complex protein 1 subunit theta OS=Mus musculus	HFS(1)GLEEAVYR			1.0158
sp|P43274|H14_MOUSE|S|36	>sp|P43274|H14_MOUSE Histone H1.4 OS=Mus musculus GN=Hist1h1e PE=1 SV=2	KT(0.047)S(0.952)GPPVS(0.001)ELITK	Light only		0.59454		0.92047
sp|P43274|H14_MOUSE|S|41	>sp|P43274|H14_MOUSE Histone H1.4 OS=Mus musculus GN=Hist1h1e PE=1 SV=2	RKT(0.001)S(0.001)GPPVS(0.797)ELIT(0.202)K						1.048
sp|P43275|H11_MOUSE|S|106	>sp|P43275|H11_MOUSE Histone H1.1 OS=Mus musculus GN=Hist1h1a PE=1 SV=2	GTGAAGS(1)FKLNK					0.90357
sp|P43275|H11_MOUSE|S|12	>sp|P43275|H11_MOUSE Histone H1.1 OS=Mus musculus GN=Hist1h1a PE=1 SV=2	SET(0.001)APVAQAAS(0.601)T(0.252)AT(0.147)EKPAAAKK					1.1421
sp|P43275|H11_MOUSE|S|2	>sp|P43275|H11_MOUSE Histone H1.1 OS=Mus musculus GN=Hist1h1a PE=1 SV=2	S(0.643)ET(0.357)APVAQAASTATEKPAAAK		Light only				0.93752
sp|P43276|H15_MOUSE|S|18	>sp|P43276|H15_MOUSE Histone H1.5 OS=Mus musculus GN=Hist1h1b PE=1 SV=2	SETAPAETAAPAPVEKS(1)PAKK	0.59038	0.64423	0.59914	0.61237	1.0061	1.0501
sp|P43276|H15_MOUSE|S|2	>sp|P43276|H15_MOUSE Histone H1.5 OS=Mus musculus GN=Hist1h1b PE=1 SV=2	S(0.852)ET(0.148)APAETAAPAPVEKSPAKK		0.44607		1.2526
sp|P43276|H15_MOUSE|S|41	>sp|P43276|H15_MOUSE Histone H1.5 OS=Mus musculus GN=Hist1h1b PE=1 SV=2	ATGPPVS(0.92)ELIT(0.08)K					0.5849
sp|P43277|H13_MOUSE|S|103	>sp|P15864|H12_MOUSE Histone H1.2 OS=Mus musculus GN=Hist1h1c PE=1 SV=2;>sp|P43274|H14_MOUSE Histone H1.4 OS=Mus musculus GN=Hist1h1e PE=1 SV=2;>sp|P43276|H15_MOUSE Histone H1.5 OS=Mus musculus GN=Hist1h1b PE=1 SV=2;>sp|P43277|H13_MOUSE Histone H1.3 OS=Mus	GT(0.001)GAS(0.981)GS(0.018)FKLNKK	0.8374	0.79823		0.82211	0.92885	1.147
sp|P43277|H13_MOUSE|S|105	>sp|P15864|H12_MOUSE Histone H1.2 OS=Mus musculus GN=Hist1h1c PE=1 SV=2;>sp|P43274|H14_MOUSE Histone H1.4 OS=Mus musculus GN=Hist1h1e PE=1 SV=2;>sp|P43276|H15_MOUSE Histone H1.5 OS=Mus musculus GN=Hist1h1b PE=1 SV=2;>sp|P43277|H13_MOUSE Histone H1.3 OS=Mus	GTGAS(0.002)GS(0.998)FKLNK	1.1486	1.0026	1.2781	0.94068	0.93656	1.1023
sp|P43277|H13_MOUSE|S|2	>sp|P43277|H13_MOUSE Histone H1.3 OS=Mus musculus GN=Hist1h1d PE=1 SV=2	S(0.947)ET(0.053)APAAPAAPAPVEK			1.101
sp|P43277|H13_MOUSE|S|37	>sp|P15864|H12_MOUSE Histone H1.2 OS=Mus musculus GN=Hist1h1c PE=1 SV=2;>sp|P43277|H13_MOUSE Histone H1.3 OS=Mus musculus GN=Hist1h1d PE=1 SV=2	KAS(1)GPPVSELITK	0.41831	0.3628	1.1669	1.1462	0.83951	0.93622
sp|P43277|H13_MOUSE|S|42	>sp|P15864|H12_MOUSE Histone H1.2 OS=Mus musculus GN=Hist1h1c PE=1 SV=2;>sp|P43277|H13_MOUSE Histone H1.3 OS=Mus musculus GN=Hist1h1d PE=1 SV=2	ASGPPVS(1)ELITK					1.0272	1.1799
sp|P43277|H13_MOUSE|S|56	>sp|P15864|H12_MOUSE Histone H1.2 OS=Mus musculus GN=Hist1h1c PE=1 SV=2;>sp|P43274|H14_MOUSE Histone H1.4 OS=Mus musculus GN=Hist1h1e PE=1 SV=2;>sp|P43275|H11_MOUSE Histone H1.1 OS=Mus musculus GN=Hist1h1a PE=1 SV=2;>sp|P43277|H13_MOUSE Histone H1.3 OS=Mus	S(0.996)GVS(0.004)LAALKK					0.96522	1.308
sp|P43277|H13_MOUSE|S|87	>sp|P43274|H14_MOUSE Histone H1.4 OS=Mus musculus GN=Hist1h1e PE=1 SV=2;>sp|P43276|H15_MOUSE Histone H1.5 OS=Mus musculus GN=Hist1h1b PE=1 SV=2;>sp|P43277|H13_MOUSE Histone H1.3 OS=Mus musculus GN=Hist1h1d PE=1 SV=2	LGLKS(1)LVSK	0.77817	0.82129		Light only	1.114	1.3632
sp|P43277|H13_MOUSE|S|90	>sp|P43274|H14_MOUSE Histone H1.4 OS=Mus musculus GN=Hist1h1e PE=1 SV=2;>sp|P43276|H15_MOUSE Histone H1.5 OS=Mus musculus GN=Hist1h1b PE=1 SV=2;>sp|P43277|H13_MOUSE Histone H1.3 OS=Mus musculus GN=Hist1h1d PE=1 SV=2	S(0.009)LVS(0.909)KGT(0.082)LVQTK					0.84539
sp|P43346|DCK_MOUSE|S|11	>sp|P43346|DCK_MOUSE Deoxycytidine kinase OS=Mus musculus GN=Dck PE=1 SV=1	FCPS(1)PSTSSEGTR	1.426	1.5089	1.4498	1.4146	0.97261	0.8963
sp|P43346|DCK_MOUSE|S|13	>sp|P43346|DCK_MOUSE Deoxycytidine kinase OS=Mus musculus GN=Dck PE=1 SV=1	ATPPKRFCPS(0.025)PS(0.733)T(0.21)S(0.012)S(0.018)EGT(0.002)R	1.6737	1.6083	1.4427			1.0474
sp|P43346|DCK_MOUSE|T|3	>sp|P43346|DCK_MOUSE Deoxycytidine kinase OS=Mus musculus GN=Dck PE=1 SV=1	AT(0.998)PPKRFCPS(0.001)PSTSSEGTR	1.9653		1.1523	0.84858		0.63629
sp|P45591|COF2_MOUSE|S|3	>sp|P45591|COF2_MOUSE Cofilin-2 OS=Mus musculus GN=Cfl2 PE=1 SV=1	AS(0.997)GVT(0.003)VNDEVIK	1.4181		1.0583		0.84185	0.78709
sp|P46061|RAGP1_MOUSE|S|429	>sp|P46061|RAGP1_MOUSE Ran GTPase-activating protein 1 OS=Mus musculus GN=Rangap1 PE=1 SV=2	KILDPNSGEPAPVLS(0.679)S(0.186)PT(0.053)PT(0.004)DLS(0.053)T(0.02)FLS(0.004)FPSPEK						1.0114
sp|P46061|RAGP1_MOUSE|S|444	>sp|P46061|RAGP1_MOUSE Ran GTPase-activating protein 1 OS=Mus musculus GN=Rangap1 PE=1 SV=2	KILDPNSGEPAPVLSSPTPT(0.002)DLS(0.004)T(0.016)FLS(0.06)FPS(0.918)PEK	0.77702					1.4803
sp|P46061|RAGP1_MOUSE|T|434	>sp|P46061|RAGP1_MOUSE Ran GTPase-activating protein 1 OS=Mus musculus GN=Rangap1 PE=1 SV=2	ILDPNS(0.007)GEPAPVLS(0.022)S(0.022)PT(0.051)PT(0.518)DLS(0.258)T(0.102)FLS(0.021)FPS(0.001)PEK						0.77477
sp|P46414|CDN1B_MOUSE|S|10	>sp|P46414|CDN1B_MOUSE Cyclin-dependent kinase inhibitor 1B OS=Mus musculus GN=Cdkn1b PE=1 SV=2	VS(0.002)NGS(0.989)PS(0.009)LER	0.4703	0.54938	0.52107		1.0407	Heavy only
sp|P46460|NSF_MOUSE|S|84	>sp|P46460|NSF_MOUSE Vesicle-fusing ATPase OS=Mus musculus GN=Nsf PE=1 SV=2;>tr|G3UX86|G3UX86_MOUSE Vesicle-fusing ATPase (Fragment) OS=Mus musculus GN=Nsf PE=2 SV=1	KWAGLS(0.001)IGQDIEVALY(1)S(1)FDK			Light only
sp|P46460|NSF_MOUSE|T|201	>sp|P46460|NSF_MOUSE Vesicle-fusing ATPase OS=Mus musculus GN=Nsf PE=1 SV=2;>tr|G3UX86|G3UX86_MOUSE Vesicle-fusing ATPase (Fragment) OS=Mus musculus GN=Nsf PE=2 SV=1	T(0.753)KENRQS(0.247)IINPDWNFEK	1.5996	1.8153				1.0418
sp|P46460|NSF_MOUSE|Y|83	>sp|P46460|NSF_MOUSE Vesicle-fusing ATPase OS=Mus musculus GN=Nsf PE=1 SV=2;>tr|G3UX86|G3UX86_MOUSE Vesicle-fusing ATPase (Fragment) OS=Mus musculus GN=Nsf PE=2 SV=1	KWAGLS(0.001)IGQDIEVALY(1)S(1)FDK			Light only
sp|P46656|ADX_MOUSE|S|67	>sp|P46656|ADX_MOUSE Adrenodoxin, mitochondrial OS=Mus musculus GN=Fdx1 PE=2 SV=1	S(0.03)S(0.03)S(0.937)EDKIT(0.003)VHFK		0.50678				0.99346
sp|P46664|PURA2_MOUSE|S|6	>sp|P46664|PURA2_MOUSE Adenylosuccinate synthetase isozyme 2 OS=Mus musculus GN=Adss PE=1 SV=2	S(0.001)IS(0.008)ES(0.552)S(0.438)PAAT(0.001)S(0.001)LPNGDCGRPR		Light only
sp|P46694|IEX1_MOUSE|S|18	>sp|P46694|IEX1_MOUSE Radiation-inducible immediate-early gene IEX-1 OS=Mus musculus GN=Ier3 PE=2 SV=1;>tr|Q91VZ5|Q91VZ5_MOUSE Gly96 protein OS=Mus musculus GN=Ier3 PE=2 SV=1	NHLHT(0.067)MT(0.101)GLRAPS(0.811)PAPS(0.014)T(0.006)GPELR		0.9684
sp|P46694|IEX1_MOUSE|S|31	>sp|P46694|IEX1_MOUSE Radiation-inducible immediate-early gene IEX-1 OS=Mus musculus GN=Ier3 PE=2 SV=1;>tr|Q91VZ5|Q91VZ5_MOUSE Gly96 protein OS=Mus musculus GN=Ier3 PE=2 SV=1	RGS(1)GPEIFTFDPLPER	1.4324	1.5265	4.3175
sp|P46935|NEDD4_MOUSE|S|281	>sp|P46935|NEDD4_MOUSE E3 ubiquitin-protein ligase NEDD4 OS=Mus musculus GN=Nedd4 PE=1 SV=3	T(0.05)QWKRPS(0.628)PDDDLT(0.322)DEDNDDMQLQAQR			0.91559
sp|P46935|NEDD4_MOUSE|S|309	>sp|P46935|NEDD4_MOUSE E3 ubiquitin-protein ligase NEDD4 OS=Mus musculus GN=Nedd4 PE=1 SV=3	RQIS(1)EDVDGPDNRESPENWEIVR			2.9224	3.487		0.89217
sp|P46938|YAP1_MOUSE|S|112	>sp|P46938|YAP1_MOUSE Yorkie homolog OS=Mus musculus GN=Yap1 PE=1 SV=2;>tr|G3UYA6|G3UYA6_MOUSE Yorkie homolog OS=Mus musculus GN=Yap1 PE=2 SV=1;>tr|G3UY62|G3UY62_MOUSE Yorkie homolog OS=Mus musculus GN=Yap1 PE=2 SV=1;>tr|G3UYV4|G3UYV4_MOUSE Yorkie homolog	AHS(0.793)S(0.193)PAS(0.012)LQLGAVS(0.001)PGTLTASGVVSGPAAAPAAQHLR			0.80805	0.79118	0.99937
sp|P46938|YAP1_MOUSE|S|113	>sp|P46938|YAP1_MOUSE Yorkie homolog OS=Mus musculus GN=Yap1 PE=1 SV=2;>tr|G3UYA6|G3UYA6_MOUSE Yorkie homolog OS=Mus musculus GN=Yap1 PE=2 SV=1;>tr|G3UY62|G3UY62_MOUSE Yorkie homolog OS=Mus musculus GN=Yap1 PE=2 SV=1;>tr|G3UYV4|G3UYV4_MOUSE Yorkie homolog	AHS(0.151)S(0.63)PAS(0.218)LQLGAVS(0.001)PGTLTASGVVSGPAAAPAAQHLR	1.0219	0.84457				0.98032
sp|P46938|YAP1_MOUSE|S|116	>sp|P46938|YAP1_MOUSE Yorkie homolog OS=Mus musculus GN=Yap1 PE=1 SV=2;>tr|G3UYA6|G3UYA6_MOUSE Yorkie homolog OS=Mus musculus GN=Yap1 PE=2 SV=1;>tr|G3UY62|G3UY62_MOUSE Yorkie homolog OS=Mus musculus GN=Yap1 PE=2 SV=1;>tr|G3UYV4|G3UYV4_MOUSE Yorkie homolog	AHS(0.164)S(0.164)PAS(0.672)LQLGAVSPGTLTASGVVSGPAAAPAAQHLR	0.8849	0.87788		Light only		0.9254
sp|P46938|YAP1_MOUSE|S|123	>sp|P46938|YAP1_MOUSE Yorkie homolog OS=Mus musculus GN=Yap1 PE=1 SV=2;>tr|G3UYW7|G3UYW7_MOUSE Yorkie homolog (Fragment) OS=Mus musculus GN=Yap1 PE=4 SV=1;>tr|G3UYA6|G3UYA6_MOUSE Yorkie homolog OS=Mus musculus GN=Yap1 PE=2 SV=1;>tr|G3UY62|G3UY62_MOUSE York	AHSSPAS(0.002)LQLGAVS(0.971)PGT(0.025)LT(0.001)ASGVVSGPAAAPAAQHLR	1.1024	0.86532	1.5329	Light only		1.0269
sp|P46938|YAP1_MOUSE|S|148	>sp|P46938|YAP1_MOUSE Yorkie homolog OS=Mus musculus GN=Yap1 PE=1 SV=2;>tr|G3UYA6|G3UYA6_MOUSE Yorkie homolog OS=Mus musculus GN=Yap1 PE=2 SV=1;>tr|G3UY62|G3UY62_MOUSE Yorkie homolog OS=Mus musculus GN=Yap1 PE=2 SV=1;>tr|G3UYV4|G3UYV4_MOUSE Yorkie homolog	QS(0.578)S(0.422)FEIPDDVPLPAGWEMAK	0.58573
sp|P46938|YAP1_MOUSE|S|149	>sp|P46938|YAP1_MOUSE Yorkie homolog OS=Mus musculus GN=Yap1 PE=1 SV=2;>tr|G3UYA6|G3UYA6_MOUSE Yorkie homolog OS=Mus musculus GN=Yap1 PE=2 SV=1;>tr|G3UY62|G3UY62_MOUSE Yorkie homolog OS=Mus musculus GN=Yap1 PE=2 SV=1;>tr|G3UYV4|G3UYV4_MOUSE Yorkie homolog	QS(0.02)S(0.98)FEIPDDVPLPAGWEMAK	0.94193	Heavy only
sp|P46938|YAP1_MOUSE|S|351	>sp|P46938|YAP1_MOUSE Yorkie homolog OS=Mus musculus GN=Yap1 PE=1 SV=2;>tr|G3UYW7|G3UYW7_MOUSE Yorkie homolog (Fragment) OS=Mus musculus GN=Yap1 PE=4 SV=1	SQLPT(0.001)LEQDGGT(0.116)PNAVS(0.508)S(0.371)PGMS(0.004)QELR		1.1102
sp|P46938|YAP1_MOUSE|S|352	>sp|P46938|YAP1_MOUSE Yorkie homolog OS=Mus musculus GN=Yap1 PE=1 SV=2;>tr|G3UYW7|G3UYW7_MOUSE Yorkie homolog (Fragment) OS=Mus musculus GN=Yap1 PE=4 SV=1	SQLPTLEQDGGTPNAVS(0.098)S(0.901)PGMS(0.001)QELR	0.93625	1.061			0.83521	Light only
sp|P46938|YAP1_MOUSE|S|90	>sp|P46938|YAP1_MOUSE Yorkie homolog OS=Mus musculus GN=Yap1 PE=1 SV=2;>tr|G3UYA6|G3UYA6_MOUSE Yorkie homolog OS=Mus musculus GN=Yap1 PE=2 SV=1;>tr|G3UY62|G3UY62_MOUSE Yorkie homolog OS=Mus musculus GN=Yap1 PE=2 SV=1;>tr|G3UYV4|G3UYV4_MOUSE Yorkie homolog	S(0.382)HS(0.644)RQAS(0.477)T(0.478)DAGT(0.02)AGALTPQHVR		Light only
sp|P46938|YAP1_MOUSE|S|94	>sp|P46938|YAP1_MOUSE Yorkie homolog OS=Mus musculus GN=Yap1 PE=1 SV=2;>tr|G3UYA6|G3UYA6_MOUSE Yorkie homolog OS=Mus musculus GN=Yap1 PE=2 SV=1;>tr|G3UY62|G3UY62_MOUSE Yorkie homolog OS=Mus musculus GN=Yap1 PE=2 SV=1;>tr|G3UYV4|G3UYV4_MOUSE Yorkie homolog	QAS(0.806)T(0.194)DAGTAGALTPQHVR	0.90814	0.91746	0.84952	0.8644	1.2209	1.1668
sp|P47740|AL3A2_MOUSE|S|293	>sp|P47740|AL3A2_MOUSE Fatty aldehyde dehydrogenase OS=Mus musculus GN=Aldh3a2 PE=2 SV=2;>tr|B1AV77|B1AV77_MOUSE Aldehyde dehydrogenase OS=Mus musculus GN=Aldh3a2 PE=2 SV=1;>tr|B1ATI0|B1ATI0_MOUSE Aldehyde dehydrogenase OS=Mus musculus GN=Aldh3a2 PE=2 SV=1	RLQS(1)LLKGQK	1.0338	1.0726
sp|P47754|CAZA2_MOUSE|S|9	>sp|P47754|CAZA2_MOUSE F-actin-capping protein subunit alpha-2 OS=Mus musculus GN=Capza2 PE=1 SV=3;>tr|D6RCW7|D6RCW7_MOUSE F-actin-capping protein subunit alpha-2 OS=Mus musculus GN=Capza2 PE=2 SV=1	ADLEEQLS(1)DEEKVR		1.2617		1.1429
sp|P47757|CAPZB_MOUSE|S|263	>sp|P47757|CAPZB_MOUSE F-actin-capping protein subunit beta OS=Mus musculus GN=Capzb PE=1 SV=3	ELS(1)QVLTQR		1.3469	1.9708	2.6202	1.0992	0.71349
sp|P47809|MP2K4_MOUSE|S|78	>sp|P47809|MP2K4_MOUSE Dual specificity mitogen-activated protein kinase kinase 4 OS=Mus musculus GN=Map2k4 PE=1 SV=2;>tr|B1ATL6|B1ATL6_MOUSE Dual-specificity mitogen-activated protein kinase kinase 4 (Fragment) OS=Mus musculus GN=Map2k4 PE=2 SV=1	LRT(0.277)HS(0.607)IES(0.055)S(0.061)GKLK						1.7658
sp|P47809|MP2K4_MOUSE|S|88	>sp|P47809|MP2K4_MOUSE Dual specificity mitogen-activated protein kinase kinase 4 OS=Mus musculus GN=Map2k4 PE=1 SV=2;>tr|B1ATL6|B1ATL6_MOUSE Dual-specificity mitogen-activated protein kinase kinase 4 (Fragment) OS=Mus musculus GN=Map2k4 PE=2 SV=1	LKIS(1)PEQHWDFTAEDLKDLGEIGR		1.2914
sp|P47810|WEE1_MOUSE|S|150	>sp|P47810|WEE1_MOUSE Wee1-like protein kinase OS=Mus musculus GN=Wee1 PE=1 SV=2	CGGPGDAS(1)PQGCGAPR	0.98025	0.86026
sp|P47810|WEE1_MOUSE|S|193	>sp|P47810|WEE1_MOUSE Wee1-like protein kinase OS=Mus musculus GN=Wee1 PE=1 SV=2	LFDT(0.002)PHT(0.436)PKS(0.538)LLS(0.023)K				0.89221
sp|P47856|GFPT1_MOUSE|S|259	>sp|P47856|GFPT1_MOUSE Glutamine--fructose-6-phosphate aminotransferase [isomerizing] 1 OS=Mus musculus GN=Gfpt1 PE=1 SV=3	KGS(0.008)CGLS(0.035)RVDS(0.894)T(0.049)T(0.014)CLFPVEEK	1.5504		1.29			1.5294
sp|P47857|K6PF_MOUSE|S|667	>sp|P47857|K6PF_MOUSE 6-phosphofructokinase, muscle type OS=Mus musculus GN=Pfkm PE=1 SV=3	KNVLGHMQQGGS(0.904)PT(0.095)PFDRNFAT(0.001)K	2.1821
sp|P47911|RL6_MOUSE|S|284	>sp|P47911|RL6_MOUSE 60S ribosomal protein L6 OS=Mus musculus GN=Rpl6 PE=1 SV=3	S(0.018)QFS(0.973)LT(0.009)NGMYPHK					1.8464	1.7613
sp|P47915|RL29_MOUSE|S|138	>sp|P47915|RL29_MOUSE 60S ribosomal protein L29 OS=Mus musculus GN=Rpl29 PE=2 SV=2;>tr|D3Z1N9|D3Z1N9_MOUSE MCG9889 OS=Mus musculus GN=Gm10709 PE=4 SV=1;>tr|F6QL70|F6QL70_MOUSE Protein Gm17669 OS=Mus musculus GN=Gm17669 PE=4 SV=1;>tr|F6YH22|F6YH22_MOUSE Pro	APAKAQAS(1)APAQAPK	0.28166	0.4351		1.0221	1.5858
sp|P47915|RL29_MOUSE|S|31	>sp|P47915|RL29_MOUSE 60S ribosomal protein L29 OS=Mus musculus GN=Rpl29 PE=2 SV=2;>tr|D3Z1N9|D3Z1N9_MOUSE MCG9889 OS=Mus musculus GN=Gm10709 PE=4 SV=1;>tr|F6QL70|F6QL70_MOUSE Protein Gm17669 OS=Mus musculus GN=Gm17669 PE=4 SV=1;>tr|F6YH22|F6YH22_MOUSE Pro	Y(0.013)ES(0.987)LKGVDPK					Light only
sp|P47930|FOSL2_MOUSE|S|19	>sp|P47930|FOSL2_MOUSE Fos-related antigen 2 OS=Mus musculus GN=Fosl2 PE=2 SV=2	GSS(0.019)GS(0.981)PAHAESYSSGGGGQQK	1.2272	1.4756	Heavy only		0.78433	0.78085
sp|P47930|FOSL2_MOUSE|S|194	>sp|P47930|FOSL2_MOUSE Fos-related antigen 2 OS=Mus musculus GN=Fosl2 PE=2 SV=2	IS(0.511)PEERRS(0.433)PPT(0.024)S(0.032)GLQSLR						0.92796
sp|P47930|FOSL2_MOUSE|S|200	>sp|P47930|FOSL2_MOUSE Fos-related antigen 2 OS=Mus musculus GN=Fosl2 PE=2 SV=2	S(1)PPTSGLQSLR	0.7831	0.81863	0.94659	1.0494	0.9272	0.92532
sp|P47930|FOSL2_MOUSE|S|204	>sp|P47930|FOSL2_MOUSE Fos-related antigen 2 OS=Mus musculus GN=Fosl2 PE=2 SV=2	RS(0.127)PPT(0.127)S(0.741)GLQS(0.003)LRGT(0.001)GS(0.001)AVGPVVVK	0.83578					1.0722
sp|P47930|FOSL2_MOUSE|S|232	>sp|P47930|FOSL2_MOUSE Fos-related antigen 2 OS=Mus musculus GN=Fosl2 PE=2 SV=2	QEPPEEDS(0.377)PS(0.55)S(0.031)S(0.043)AGMDKTQR	Light only
sp|P47930|FOSL2_MOUSE|S|308	>sp|P47930|FOSL2_MOUSE Fos-related antigen 2 OS=Mus musculus GN=Fosl2 PE=2 SV=2	RS(0.219)S(0.557)S(0.151)S(0.061)GDQS(0.011)S(0.001)DSLNSPTLLAL			1.0218
sp|P47930|FOSL2_MOUSE|S|83	>sp|P47930|FOSL2_MOUSE Fos-related antigen 2 OS=Mus musculus GN=Fosl2 PE=2 SV=2	S(0.029)HPY(0.222)S(0.747)PLPGLAS(0.002)VPGHMALPRPGVIK	Light only	0.95751	Light only	0.8572		0.99543
sp|P47941|CRKL_MOUSE|S|107	>sp|P47941|CRKL_MOUSE Crk-like protein OS=Mus musculus GN=Crkl PE=1 SV=2	Y(0.042)PS(0.938)PPVGS(0.018)VS(0.002)APNLPTAEENLEYVR	0.91747	0.87835		Light only	Light only
sp|P47941|CRKL_MOUSE|S|42	>sp|P47941|CRKL_MOUSE Crk-like protein OS=Mus musculus GN=Crkl PE=1 SV=2	DS(0.181)S(0.679)T(0.14)CPGDYVLSVSENSR		Heavy only
sp|P47955|RLA1_MOUSE|S|38	>sp|P47955|RLA1_MOUSE 60S acidic ribosomal protein P1 OS=Mus musculus GN=Rplp1 PE=1 SV=1;>tr|E9Q3T0|E9Q3T0_MOUSE Uncharacterized protein OS=Mus musculus GN=Gm10073 PE=3 SV=1	AAGVS(1)VEPFWPGLFAK						1.328
sp|P47963|RL13_MOUSE|S|106	>sp|P47963|RL13_MOUSE 60S ribosomal protein L13 OS=Mus musculus GN=Rpl13 PE=2 SV=3;>tr|D3YX54|D3YX54_MOUSE 60S ribosomal protein L13 OS=Mus musculus GN=Rpl13-ps3 PE=3 SV=1	NKS(0.739)T(0.26)ES(0.001)LQANVQR						0.79838
sp|P47963|RL13_MOUSE|S|139	>sp|P47963|RL13_MOUSE 60S ribosomal protein L13 OS=Mus musculus GN=Rpl13 PE=2 SV=3	KGDS(0.579)S(0.42)AEELKLAT(0.001)QLTGPVMPIR		0.98187				1.6695
sp|P47963|RL13_MOUSE|S|52	>sp|P47963|RL13_MOUSE 60S ribosomal protein L13 OS=Mus musculus GN=Rpl13 PE=2 SV=3	IAPRPAS(1)GPIRPIVR	1.0902	0.99059				1.1038
sp|P47963|RL13_MOUSE|S|77	>sp|P47963|RL13_MOUSE 60S ribosomal protein L13 OS=Mus musculus GN=Rpl13 PE=2 SV=3;>tr|D3YX54|D3YX54_MOUSE 60S ribosomal protein L13 OS=Mus musculus GN=Rpl13-ps3 PE=3 SV=1	AGRGFS(1)LEELR		1.1197				1.11
sp|P48024|EIF1_MOUSE|S|9	>sp|P48024|EIF1_MOUSE Eukaryotic translation initiation factor 1 OS=Mus musculus GN=Eif1 PE=2 SV=2	S(0.154)AIQNLHS(0.745)FDPFADAS(0.099)KGDDLLPAGT(0.002)EDYIHIR	0.63396
sp|P48678|LMNA_MOUSE|S|12	>sp|P48678|LMNA_MOUSE Prelamin-A/C OS=Mus musculus GN=Lmna PE=1 SV=2;>tr|D3YUF7|D3YUF7_MOUSE Prelamin-A/C (Fragment) OS=Mus musculus GN=Lmna PE=2 SV=1	S(1)GAQASSTPLSPTR	0.93137	0.75066	1.0711	0.57251	0.95876	1.1254
sp|P48678|LMNA_MOUSE|S|17	>sp|P48678|LMNA_MOUSE Prelamin-A/C OS=Mus musculus GN=Lmna PE=1 SV=2;>tr|D3YUF7|D3YUF7_MOUSE Prelamin-A/C (Fragment) OS=Mus musculus GN=Lmna PE=2 SV=1	SGAQAS(0.761)S(0.162)T(0.074)PLS(0.001)PT(0.001)RITR		0.9256			0.99413	1.0488
sp|P48678|LMNA_MOUSE|S|18	>sp|P48678|LMNA_MOUSE Prelamin-A/C OS=Mus musculus GN=Lmna PE=1 SV=2;>tr|D3YUF7|D3YUF7_MOUSE Prelamin-A/C (Fragment) OS=Mus musculus GN=Lmna PE=2 SV=1	SGAQAS(0.008)S(0.743)T(0.26)PLS(0.213)PT(0.775)R				0.098652	0.99848	0.71854
sp|P48678|LMNA_MOUSE|S|212	>sp|P48678|LMNA_MOUSE Prelamin-A/C OS=Mus musculus GN=Lmna PE=1 SV=2	NIY(0.123)S(0.877)EELR			Heavy only		0.64336
sp|P48678|LMNA_MOUSE|S|22	>sp|P48678|LMNA_MOUSE Prelamin-A/C OS=Mus musculus GN=Lmna PE=1 SV=2;>tr|D3YUF7|D3YUF7_MOUSE Prelamin-A/C (Fragment) OS=Mus musculus GN=Lmna PE=2 SV=1	SGAQAS(0.423)S(0.423)T(0.177)PLS(0.88)PT(0.091)RIT(0.005)R	0.58302	0.71321	Light only	1.0558	1.1493
sp|P48678|LMNA_MOUSE|S|277	>sp|P48678|LMNA_MOUSE Prelamin-A/C OS=Mus musculus GN=Lmna PE=1 SV=2	LDNARQS(0.999)AERNS(0.001)NLVGAAHEELQQSR	0.96291	0.87244		0.65253	0.94514	1.2358
sp|P48678|LMNA_MOUSE|S|282	>sp|P48678|LMNA_MOUSE Prelamin-A/C OS=Mus musculus GN=Lmna PE=1 SV=2	LDNARQS(0.077)AERNS(0.923)NLVGAAHEELQQSR	0.90296	0.86402		0.78628		1.0199
sp|P48678|LMNA_MOUSE|S|301	>sp|P48678|LMNA_MOUSE Prelamin-A/C OS=Mus musculus GN=Lmna PE=1 SV=2	IRIDS(0.945)LS(0.055)AQLSQLQK	1.465	1.5965		1.8337	1.3622	1.2455
sp|P48678|LMNA_MOUSE|S|303	>sp|P48678|LMNA_MOUSE Prelamin-A/C OS=Mus musculus GN=Lmna PE=1 SV=2	IRIDS(0.06)LS(0.938)AQLS(0.002)QLQK	2.4792		1.8658	1.7174	1.2633
sp|P48678|LMNA_MOUSE|S|390	>sp|P48678|LMNA_MOUSE Prelamin-A/C OS=Mus musculus GN=Lmna PE=1 SV=2	LRLS(0.999)PS(0.533)PT(0.019)S(0.449)QR	0.84678	0.97681	0.90211	1.0035	1.0364	0.77904
sp|P48678|LMNA_MOUSE|S|392	>sp|P48678|LMNA_MOUSE Prelamin-A/C OS=Mus musculus GN=Lmna PE=1 SV=2	LSPS(0.997)PT(0.002)SQR	1.0167	0.93435	0.97082	0.87362	1.2051	1.2631
sp|P48678|LMNA_MOUSE|S|395	>sp|P48678|LMNA_MOUSE Prelamin-A/C OS=Mus musculus GN=Lmna PE=1 SV=2	LRLS(0.889)PS(0.126)PT(0.313)S(0.673)QR				0.54757
sp|P48678|LMNA_MOUSE|S|398	>sp|P48678|LMNA_MOUSE Prelamin-A/C OS=Mus musculus GN=Lmna PE=1 SV=2	LSPSPT(0.403)S(0.054)QRS(0.542)R			1.0981
sp|P48678|LMNA_MOUSE|S|403	>sp|P48678|LMNA_MOUSE Prelamin-A/C OS=Mus musculus GN=Lmna PE=1 SV=2	AS(0.551)S(0.454)HS(0.392)S(0.593)QS(0.009)QGGGSVTK		0.7751		1.3287
sp|P48678|LMNA_MOUSE|S|404	>sp|P48678|LMNA_MOUSE Prelamin-A/C OS=Mus musculus GN=Lmna PE=1 SV=2	AS(0.5)S(0.5)HSSQSQGGGSVTK				1.3287
sp|P48678|LMNA_MOUSE|S|407	>sp|P48678|LMNA_MOUSE Prelamin-A/C OS=Mus musculus GN=Lmna PE=1 SV=2	GRAS(0.001)S(0.003)HS(0.271)S(0.834)QS(0.885)QGGGS(0.007)VTK		0.7751		1.1363
sp|P48678|LMNA_MOUSE|S|409	>sp|P48678|LMNA_MOUSE Prelamin-A/C OS=Mus musculus GN=Lmna PE=1 SV=2	GRAS(0.001)S(0.003)HS(0.271)S(0.834)QS(0.885)QGGGS(0.007)VTK				Light only
sp|P48678|LMNA_MOUSE|S|423	>sp|P48678|LMNA_MOUSE Prelamin-A/C OS=Mus musculus GN=Lmna PE=1 SV=2	KLES(0.726)S(0.209)ES(0.062)RSS(0.001)FS(0.001)QHAR	0.91362	1.1756	1.5689	1.4185	0.99776	1.0172
sp|P48678|LMNA_MOUSE|S|424	>sp|P48678|LMNA_MOUSE Prelamin-A/C OS=Mus musculus GN=Lmna PE=1 SV=2	KLES(0.351)S(0.513)ES(0.113)RS(0.008)S(0.008)FS(0.008)QHAR					1.1942	0.63572
sp|P48678|LMNA_MOUSE|S|429	>sp|P48678|LMNA_MOUSE Prelamin-A/C OS=Mus musculus GN=Lmna PE=1 SV=2	LES(0.003)S(0.015)ES(0.104)RS(0.104)S(0.767)FS(0.006)QHAR	1.1369	0.96498
sp|P48678|LMNA_MOUSE|S|431	>sp|P48678|LMNA_MOUSE Prelamin-A/C OS=Mus musculus GN=Lmna PE=1 SV=2	LES(0.009)S(0.009)ES(0.009)RS(0.135)S(0.135)FS(0.705)QHAR				0.91515
sp|P48678|LMNA_MOUSE|S|458	>sp|P48678|LMNA_MOUSE Prelamin-A/C OS=Mus musculus GN=Lmna PE=1 SV=2	LRNKS(1)NEDQSMGNWQIR	1.2045	1.1459	1.0966	1.1145		1.0875
sp|P48678|LMNA_MOUSE|S|463	>sp|P48678|LMNA_MOUSE Prelamin-A/C OS=Mus musculus GN=Lmna PE=1 SV=2	NKS(0.298)NEDQS(0.702)MGNWQIR					0.9329
sp|P48678|LMNA_MOUSE|S|500	>sp|P48678|LMNA_MOUSE Prelamin-A/C OS=Mus musculus GN=Lmna PE=1 SV=2	AGQVVTIWAS(0.898)GAGAT(0.03)HS(0.056)PPT(0.016)DLVWK	0.84931
sp|P48678|LMNA_MOUSE|S|51	>sp|P48678|LMNA_MOUSE Prelamin-A/C OS=Mus musculus GN=Lmna PE=1 SV=2;>tr|D3YUF7|D3YUF7_MOUSE Prelamin-A/C (Fragment) OS=Mus musculus GN=Lmna PE=2 SV=1	VRS(0.999)LET(0.001)ENAGLR					1.0563	1.0484
sp|P48678|LMNA_MOUSE|S|533	>sp|P48678|LMNA_MOUSE Prelamin-A/C OS=Mus musculus GN=Lmna PE=1 SV=2	TALINS(0.812)T(0.188)GEEVAMR		1.348			0.88039	0.99643
sp|P48678|LMNA_MOUSE|S|573	>sp|P48678|LMNA_MOUSE Prelamin-A/C OS=Mus musculus GN=Lmna PE=1 SV=2	GSHCS(0.985)GS(0.014)GDPAEYNLR	0.77242	0.73026	0.90672	0.75495	0.9146	0.99315
sp|P48678|LMNA_MOUSE|S|611	>sp|P48678|LMNA_MOUSE Prelamin-A/C OS=Mus musculus GN=Lmna PE=1 SV=2	TVLCGTCGQPADKAAGGAGAQVGGS(0.558)IS(0.179)S(0.025)GS(0.06)S(0.148)AS(0.018)S(0.007)VT(0.003)VT(0.001)R	0.95166
sp|P48678|LMNA_MOUSE|S|626	>sp|P48678|LMNA_MOUSE Prelamin-A/C OS=Mus musculus GN=Lmna PE=1 SV=2	S(0.62)FRS(0.341)VGGS(0.039)GGGSFGDNLVTR		0.85299
sp|P48678|LMNA_MOUSE|S|629	>sp|P48678|LMNA_MOUSE Prelamin-A/C OS=Mus musculus GN=Lmna PE=1 SV=2	SFRS(1)VGGSGGGSFGDNLVTR	0.86517		0.45377	0.41992	1.0872	1.146
sp|P48678|LMNA_MOUSE|S|633	>sp|P48678|LMNA_MOUSE Prelamin-A/C OS=Mus musculus GN=Lmna PE=1 SV=2	SVGGS(0.996)GGGS(0.004)FGDNLVTR	0.95839	1.0023	1.054	0.98854	1.0546	1.0935
sp|P48678|LMNA_MOUSE|S|637	>sp|P48678|LMNA_MOUSE Prelamin-A/C OS=Mus musculus GN=Lmna PE=1 SV=2	SVGGSGGGS(0.995)FGDNLVT(0.005)R	1.4278	1.4373	2.3684		0.71636
sp|P48678|LMNA_MOUSE|S|646	>sp|P48678|LMNA_MOUSE Prelamin-A/C OS=Mus musculus GN=Lmna PE=1 SV=2	S(0.596)Y(0.403)LLGNS(0.001)SPR		0.88509
sp|P48678|LMNA_MOUSE|S|653	>sp|P48678|LMNA_MOUSE Prelamin-A/C OS=Mus musculus GN=Lmna PE=1 SV=2	SYLLGNS(0.036)S(0.964)PR			0.48124
sp|P48678|LMNA_MOUSE|T|534	>sp|P48678|LMNA_MOUSE Prelamin-A/C OS=Mus musculus GN=Lmna PE=1 SV=2	TALINST(1)GEEVAMR	1.1066	1.3069	1.1481	1.5272	1.3098	1.2617
sp|P48678|LMNA_MOUSE|T|548	>sp|P48678|LMNA_MOUSE Prelamin-A/C OS=Mus musculus GN=Lmna PE=1 SV=2	S(0.057)LT(0.943)MVEDNEDDDEDGEELLHHHR			2.2076	1.9599
sp|P48722|HS74L_MOUSE|S|579	>sp|P48722|HS74L_MOUSE Heat shock 70 kDa protein 4L OS=Mus musculus GN=Hspa4l PE=1 SV=2;>tr|F6TFH3|F6TFH3_MOUSE Heat shock 70 kDa protein 4L (Fragment) OS=Mus musculus GN=Hspa4l PE=4 SV=1	IKS(1)IDLPIQSSLYR			1.2904	Light only	Heavy only
sp|P48722|HS74L_MOUSE|S|74	>sp|P48722|HS74L_MOUSE Heat shock 70 kDa protein 4L OS=Mus musculus GN=Hspa4l PE=1 SV=2;>tr|E0CY23|E0CY23_MOUSE Heat shock 70 kDa protein 4L (Fragment) OS=Mus musculus GN=Hspa4l PE=2 SV=1;>tr|F6SMW7|F6SMW7_MOUSE Heat shock 70 kDa protein 4L (Fragment) OS=M	LHGRS(1)FDDPIVQTER		1.4193	1.4106	Light only		0.52702
sp|P48725|PCNT_MOUSE|S|1856	>sp|P48725|PCNT_MOUSE Pericentrin OS=Mus musculus GN=Pcnt PE=1 SV=2;>tr|F8VPV0|F8VPV0_MOUSE Pericentrin OS=Mus musculus GN=Pcnt PE=2 SV=1	ALDLS(0.515)S(0.407)WS(0.015)S(0.063)PEVVR				Light only
sp|P48725|PCNT_MOUSE|S|1859	>sp|P48725|PCNT_MOUSE Pericentrin OS=Mus musculus GN=Pcnt PE=1 SV=2;>tr|F8VPV0|F8VPV0_MOUSE Pericentrin OS=Mus musculus GN=Pcnt PE=2 SV=1	ALDLS(0.042)S(0.164)WS(0.523)S(0.271)PEVVR		Light only
sp|P48725|PCNT_MOUSE|S|1860	>sp|P48725|PCNT_MOUSE Pericentrin OS=Mus musculus GN=Pcnt PE=1 SV=2;>tr|F8VPV0|F8VPV0_MOUSE Pericentrin OS=Mus musculus GN=Pcnt PE=2 SV=1	ALDLS(0.003)S(0.057)WS(0.183)S(0.756)PEVVR	1.104
sp|P48725|PCNT_MOUSE|S|2821	>sp|P48725|PCNT_MOUSE Pericentrin OS=Mus musculus GN=Pcnt PE=1 SV=2;>tr|F8VPV0|F8VPV0_MOUSE Pericentrin OS=Mus musculus GN=Pcnt PE=2 SV=1	ASLPT(0.212)RDT(0.212)S(0.047)S(0.521)GPT(0.009)KASR		0.94039
sp|P48754|BRCA1_MOUSE|S|1137	>sp|P48754|BRCA1_MOUSE Breast cancer type 1 susceptibility protein homolog OS=Mus musculus GN=Brca1 PE=1 SV=3	S(1)AVFNGSILR					Light only
sp|P48754|BRCA1_MOUSE|S|114	>sp|P48754|BRCA1_MOUSE Breast cancer type 1 susceptibility protein homolog OS=Mus musculus GN=Brca1 PE=1 SV=3	NNS(0.998)CERLNEEAS(0.002)IIQSVGYR	1.3058
sp|P48754|BRCA1_MOUSE|S|1143	>sp|P48754|BRCA1_MOUSE Breast cancer type 1 susceptibility protein homolog OS=Mus musculus GN=Brca1 PE=1 SV=3	SAVFNGS(1)ILR			Heavy only
sp|P48754|BRCA1_MOUSE|S|1422	>sp|P48754|BRCA1_MOUSE Breast cancer type 1 susceptibility protein homolog OS=Mus musculus GN=Brca1 PE=1 SV=3	NINENPVS(1)QNLK					0.54211	0.47354
sp|P48754|BRCA1_MOUSE|S|1479	>sp|P48754|BRCA1_MOUSE Breast cancer type 1 susceptibility protein homolog OS=Mus musculus GN=Brca1 PE=1 SV=3	RNS(0.707)PS(0.29)QEELLQPAGS(0.002)EASSEPHNSTGQSCLPR		Light only
sp|P48754|BRCA1_MOUSE|S|1481	>sp|P48754|BRCA1_MOUSE Breast cancer type 1 susceptibility protein homolog OS=Mus musculus GN=Brca1 PE=1 SV=3	NS(0.119)PS(0.865)QEELLQPAGS(0.014)EAS(0.002)SEPHNSTGQSCLPR	1.1219	1.1599	Light only	1.1277	Light only
sp|P48754|BRCA1_MOUSE|S|313	>sp|P48754|BRCA1_MOUSE Breast cancer type 1 susceptibility protein homolog OS=Mus musculus GN=Brca1 PE=1 SV=3	SKQPGIAVS(0.755)QQS(0.245)R						Light only
sp|P48754|BRCA1_MOUSE|S|316	>sp|P48754|BRCA1_MOUSE Breast cancer type 1 susceptibility protein homolog OS=Mus musculus GN=Brca1 PE=1 SV=3	SKQPGIAVS(0.144)QQS(0.856)R					0.67402
sp|P48754|BRCA1_MOUSE|S|502	>sp|P48754|BRCA1_MOUSE Breast cancer type 1 susceptibility protein homolog OS=Mus musculus GN=Brca1 PE=1 SV=3	KRS(0.615)T(0.192)S(0.192)LQPEDFIK			1.8875
sp|P48754|BRCA1_MOUSE|S|504	>sp|P48754|BRCA1_MOUSE Breast cancer type 1 susceptibility protein homolog OS=Mus musculus GN=Brca1 PE=1 SV=3	S(0.011)T(0.048)S(0.941)LQPEDFIK		1.0804			Light only
sp|P48754|BRCA1_MOUSE|S|686	>sp|P48754|BRCA1_MOUSE Breast cancer type 1 susceptibility protein homolog OS=Mus musculus GN=Brca1 PE=1 SV=3	RRAS(1)DAFPEEK	1.1051	1.1735	1.3387			0.61171
sp|P48754|BRCA1_MOUSE|S|706	>sp|P48754|BRCA1_MOUSE Breast cancer type 1 susceptibility protein homolog OS=Mus musculus GN=Brca1 PE=1 SV=3	AGLLT(0.004)S(0.053)CS(0.198)S(0.746)PR		0.65266				1.4283
sp|P48754|BRCA1_MOUSE|S|717	>sp|P48754|BRCA1_MOUSE Breast cancer type 1 susceptibility protein homolog OS=Mus musculus GN=Brca1 PE=1 SV=3	KSQGPVNPS(1)PQR	0.83807	1.11
sp|P48754|BRCA1_MOUSE|S|960	>sp|P48754|BRCA1_MOUSE Breast cancer type 1 susceptibility protein homolog OS=Mus musculus GN=Brca1 PE=1 SV=3	SGIS(0.029)QNS(0.971)HFKQSVSPIR	1.0718	0.89224			1.0474	1.1437
sp|P48967|MPIP3_MOUSE|S|48	>sp|P48967|MPIP3_MOUSE M-phase inducer phosphatase 3 OS=Mus musculus GN=Cdc25c PE=2 SV=2	S(0.005)DFPES(0.98)PKDKLHDS(0.015)ANLSILSGGTPK			Heavy only	2.0657
sp|P48972|MYBB_MOUSE|S|396	>sp|P48972|MYBB_MOUSE Myb-related protein B OS=Mus musculus GN=Mybl2 PE=1 SV=1	S(0.001)S(0.001)RGELIPIS(0.932)PS(0.04)T(0.025)EFGGSGIGTPPSVLKR	0.8606	0.78634	2.0519	1.9432	0.6556	0.51813
sp|P49070|CAMLG_MOUSE|S|53	>sp|P49070|CAMLG_MOUSE Calcium signal-modulating cyclophilin ligand OS=Mus musculus GN=Camlg PE=1 SV=2	IMGFHRPGS(0.994)GS(0.994)EEENQT(0.012)K				Light only		1.128
sp|P49070|CAMLG_MOUSE|S|55	>sp|P49070|CAMLG_MOUSE Calcium signal-modulating cyclophilin ligand OS=Mus musculus GN=Camlg PE=1 SV=2	IMGFHRPGS(0.994)GS(0.994)EEENQT(0.012)K		1.6795		1.6747
sp|P49070|CAMLG_MOUSE|S|88	>sp|P49070|CAMLG_MOUSE Calcium signal-modulating cyclophilin ligand OS=Mus musculus GN=Camlg PE=1 SV=2	VVLGDS(1)VDGGGADQLGGVAEVR			Heavy only
sp|P49070|CAMLG_MOUSE|T|16	>sp|P49070|CAMLG_MOUSE Calcium signal-modulating cyclophilin ligand OS=Mus musculus GN=Camlg PE=1 SV=2	MEPVPAAT(0.047)DGGERPAT(0.887)PS(0.04)GLS(0.014)AS(0.012)QR		0.87485			1.0768
sp|P49312|ROA1_MOUSE|S|2	>sp|P49312|ROA1_MOUSE Heterogeneous nuclear ribonucleoprotein A1 OS=Mus musculus GN=Hnrnpa1 PE=1 SV=2;>tr|Q5EBP8|Q5EBP8_MOUSE Heterogeneous nuclear ribonucleoprotein A1 OS=Mus musculus GN=Hnrnpa1 PE=2 SV=1;>tr|J3QK72|J3QK72_MOUSE Uncharacterized protein OS	S(1)KSESPKEPEQLR	0.81613	0.81951	0.92685	1.0092
sp|P49312|ROA1_MOUSE|S|285	>sp|P49312|ROA1_MOUSE Heterogeneous nuclear ribonucleoprotein A1 OS=Mus musculus GN=Hnrnpa1 PE=1 SV=2;>tr|Q5EBP8|Q5EBP8_MOUSE Heterogeneous nuclear ribonucleoprotein A1 OS=Mus musculus GN=Hnrnpa1 PE=2 SV=1;>tr|J3QK72|J3QK72_MOUSE Uncharacterized protein OS	S(0.916)S(0.083)GPY(0.001)GGGGQYFAKPR	0.69258	0.78924
sp|P49312|ROA1_MOUSE|S|286	>sp|P49312|ROA1_MOUSE Heterogeneous nuclear ribonucleoprotein A1 OS=Mus musculus GN=Hnrnpa1 PE=1 SV=2;>tr|Q5EBP8|Q5EBP8_MOUSE Heterogeneous nuclear ribonucleoprotein A1 OS=Mus musculus GN=Hnrnpa1 PE=2 SV=1;>tr|J3QK72|J3QK72_MOUSE Uncharacterized protein OS	GGNFGGRS(0.197)S(0.778)GPY(0.025)GGGGQYFAKPR		0.67246
sp|P49312|ROA1_MOUSE|S|308	>sp|P49312|ROA1_MOUSE Heterogeneous nuclear ribonucleoprotein A1 OS=Mus musculus GN=Hnrnpa1 PE=1 SV=2;>tr|Q5EBP8|Q5EBP8_MOUSE Heterogeneous nuclear ribonucleoprotein A1 OS=Mus musculus GN=Hnrnpa1 PE=2 SV=1;>tr|J3QK72|J3QK72_MOUSE Uncharacterized protein OS	NQGGY(0.002)GGS(0.926)S(0.059)S(0.012)S(0.001)SSYGSGR				0.85782
sp|P49312|ROA1_MOUSE|S|309	>sp|P49312|ROA1_MOUSE Heterogeneous nuclear ribonucleoprotein A1 OS=Mus musculus GN=Hnrnpa1 PE=1 SV=2;>tr|Q5EBP8|Q5EBP8_MOUSE Heterogeneous nuclear ribonucleoprotein A1 OS=Mus musculus GN=Hnrnpa1 PE=2 SV=1;>tr|J3QK72|J3QK72_MOUSE Uncharacterized protein OS	NQGGY(0.003)GGS(0.028)S(0.564)S(0.096)S(0.096)S(0.158)S(0.045)Y(0.01)GSGR						1.0092
sp|P49312|ROA1_MOUSE|S|312	>sp|P49312|ROA1_MOUSE Heterogeneous nuclear ribonucleoprotein A1 OS=Mus musculus GN=Hnrnpa1 PE=1 SV=2;>tr|Q5EBP8|Q5EBP8_MOUSE Heterogeneous nuclear ribonucleoprotein A1 OS=Mus musculus GN=Hnrnpa1 PE=2 SV=1;>tr|J3QK72|J3QK72_MOUSE Uncharacterized protein OS	NQGGYGGS(0.001)S(0.005)S(0.013)S(0.152)S(0.778)S(0.049)Y(0.001)GSGRR	0.79825	0.55532			0.92136	1.0242
sp|P49312|ROA1_MOUSE|S|4	>sp|P49312|ROA1_MOUSE Heterogeneous nuclear ribonucleoprotein A1 OS=Mus musculus GN=Hnrnpa1 PE=1 SV=2;>tr|Q5EBP8|Q5EBP8_MOUSE Heterogeneous nuclear ribonucleoprotein A1 OS=Mus musculus GN=Hnrnpa1 PE=2 SV=1;>tr|J3QK72|J3QK72_MOUSE Uncharacterized protein OS	S(0.998)ES(0.002)PKEPEQLR	0.87945	0.88523	0.98336	1.065	0.82387	0.95091
sp|P49312|ROA1_MOUSE|S|6	>sp|P49312|ROA1_MOUSE Heterogeneous nuclear ribonucleoprotein A1 OS=Mus musculus GN=Hnrnpa1 PE=1 SV=2;>tr|Q5EBP8|Q5EBP8_MOUSE Heterogeneous nuclear ribonucleoprotein A1 OS=Mus musculus GN=Hnrnpa1 PE=2 SV=1;>tr|J3QK72|J3QK72_MOUSE Uncharacterized protein OS	SES(1)PKEPEQLRK	0.84494	0.84681	0.98944	1.0309	0.9609	0.96146
sp|P49312|ROA1_MOUSE|S|95	>sp|P49312|ROA1_MOUSE Heterogeneous nuclear ribonucleoprotein A1 OS=Mus musculus GN=Hnrnpa1 PE=1 SV=2;>tr|Q5EBP8|Q5EBP8_MOUSE Heterogeneous nuclear ribonucleoprotein A1 OS=Mus musculus GN=Hnrnpa1 PE=2 SV=1;>tr|J3QK72|J3QK72_MOUSE Uncharacterized protein OS	EDS(0.993)QRPGAHLT(0.007)VKK	1.0607	1.0158
sp|P49446|PTPRE_MOUSE|S|106	>sp|P49446|PTPRE_MOUSE Receptor-type tyrosine-protein phosphatase epsilon OS=Mus musculus GN=Ptpre PE=1 SV=3	S(0.218)PS(0.782)GPKKFFPIPVEHLEEEIR		1.0696
sp|P49452|CENPC_MOUSE|S|154	>sp|P49452|CENPC_MOUSE Centromere protein C OS=Mus musculus GN=Cenpc PE=1 SV=2	VAS(0.764)VS(0.117)RS(0.117)PVDRQAS(0.001)NK					0.70464
sp|P49452|CENPC_MOUSE|S|156	>sp|P49452|CENPC_MOUSE Centromere protein C OS=Mus musculus GN=Cenpc PE=1 SV=2	VASVS(0.654)RS(0.346)PVDR						Light only
sp|P49452|CENPC_MOUSE|S|158	>sp|P49452|CENPC_MOUSE Centromere protein C OS=Mus musculus GN=Cenpc PE=1 SV=2	VASVS(0.023)RS(0.977)PVDR	1.0819	1.0591	1.1827	1.2189	0.77845	0.81308
sp|P49452|CENPC_MOUSE|S|258	>sp|P49452|CENPC_MOUSE Centromere protein C OS=Mus musculus GN=Cenpc PE=1 SV=2	HT(0.003)AAVPFS(0.995)PPPPS(0.002)DMK		0.64829	0.36848		1.0625	1.1474
sp|P49452|CENPC_MOUSE|S|302	>sp|P49452|CENPC_MOUSE Centromere protein C OS=Mus musculus GN=Cenpc PE=1 SV=2	HLS(0.056)AHKPS(0.938)PENT(0.006)ALLQGKK	0.68191	0.92085
sp|P49452|CENPC_MOUSE|S|697	>sp|P49452|CENPC_MOUSE Centromere protein C OS=Mus musculus GN=Cenpc PE=1 SV=2	LVLPS(0.987)NS(0.013)PNVRR	0.9102	0.92376	0.78569	0.80966	0.94615	0.86823
sp|P49452|CENPC_MOUSE|S|699	>sp|P49452|CENPC_MOUSE Centromere protein C OS=Mus musculus GN=Cenpc PE=1 SV=2	LVLPS(0.001)NS(0.999)PNVR	0.88662	0.73116	0.79562	0.83508	0.83127	0.8641
sp|P49452|CENPC_MOUSE|S|79	>sp|P49452|CENPC_MOUSE Centromere protein C OS=Mus musculus GN=Cenpc PE=1 SV=2	KCPES(0.576)HS(0.424)KPVPVSSR	0.61017	0.69786			1.3868
sp|P49586|PCY1A_MOUSE|S|233	>sp|P49586|PCY1A_MOUSE Choline-phosphate cytidylyltransferase A OS=Mus musculus GN=Pcyt1a PE=1 SV=1;>sp|Q811Q9|PCY1B_MOUSE Choline-phosphate cytidylyltransferase B OS=Mus musculus GN=Pcyt1b PE=1 SV=2	ELNVS(1)FINEKK	0.70254	Light only	0.29945
sp|P49586|PCY1A_MOUSE|S|315	>sp|P49586|PCY1A_MOUSE Choline-phosphate cytidylyltransferase A OS=Mus musculus GN=Pcyt1a PE=1 SV=1	MLQAIS(0.997)PKQS(0.98)PS(0.304)S(0.304)S(0.306)PT(0.109)HER			0.96872	1.1948
sp|P49586|PCY1A_MOUSE|S|319	>sp|P49586|PCY1A_MOUSE Choline-phosphate cytidylyltransferase A OS=Mus musculus GN=Pcyt1a PE=1 SV=1	MLQAIS(0.997)PKQS(0.98)PS(0.304)S(0.304)S(0.306)PT(0.109)HER	1.3435	1.162	1.3451	1.1096
sp|P49586|PCY1A_MOUSE|S|321	>sp|P49586|PCY1A_MOUSE Choline-phosphate cytidylyltransferase A OS=Mus musculus GN=Pcyt1a PE=1 SV=1	MLQAIS(0.004)PKQS(0.95)PS(0.586)S(0.193)S(0.139)PT(0.128)HER	1.3435	1.162				0.78851
sp|P49586|PCY1A_MOUSE|S|329	>sp|P49586|PCY1A_MOUSE Choline-phosphate cytidylyltransferase A OS=Mus musculus GN=Pcyt1a PE=1 SV=1	S(0.592)PS(0.408)PSFR				0.96105	1.0807	1.0464
sp|P49586|PCY1A_MOUSE|S|331	>sp|P49586|PCY1A_MOUSE Choline-phosphate cytidylyltransferase A OS=Mus musculus GN=Pcyt1a PE=1 SV=1	SPS(1)PSFR	0.9365	1.0213	0.99375	0.96105	1.1342	1.1229
sp|P49586|PCY1A_MOUSE|S|333	>sp|P49586|PCY1A_MOUSE Choline-phosphate cytidylyltransferase A OS=Mus musculus GN=Pcyt1a PE=1 SV=1	S(0.004)PS(0.055)PS(0.842)FRWPFS(0.092)GKT(0.007)SPSSSPASLSR	0.96481	0.87723		1.068		1.0204
sp|P49586|PCY1A_MOUSE|S|339	>sp|P49586|PCY1A_MOUSE Choline-phosphate cytidylyltransferase A OS=Mus musculus GN=Pcyt1a PE=1 SV=1	WPFS(0.935)GKT(0.05)S(0.012)PS(0.002)SSPASLSR			1.5052	1.3218		0.87497
sp|P49586|PCY1A_MOUSE|S|345	>sp|P49586|PCY1A_MOUSE Choline-phosphate cytidylyltransferase A OS=Mus musculus GN=Pcyt1a PE=1 SV=1	WPFS(0.002)GKT(0.995)S(0.018)PS(0.73)S(0.121)S(0.121)PAS(0.007)LS(0.006)R			1.2106	0.9918
sp|P49586|PCY1A_MOUSE|S|346	>sp|P49586|PCY1A_MOUSE Choline-phosphate cytidylyltransferase A OS=Mus musculus GN=Pcyt1a PE=1 SV=1	TSPS(0.043)S(0.644)S(0.043)PAS(0.214)LS(0.055)R			1.4422			0.80827
sp|P49586|PCY1A_MOUSE|S|347	>sp|P49586|PCY1A_MOUSE Choline-phosphate cytidylyltransferase A OS=Mus musculus GN=Pcyt1a PE=1 SV=1	TSPS(0.006)S(0.022)S(0.954)PAS(0.019)LSR	1.3915	1.1133	0.76511	0.5955	1.0102
sp|P49586|PCY1A_MOUSE|S|350	>sp|P49586|PCY1A_MOUSE Choline-phosphate cytidylyltransferase A OS=Mus musculus GN=Pcyt1a PE=1 SV=1	TSPS(0.003)S(0.012)S(0.007)PAS(0.915)LS(0.062)R						0.87368
sp|P49586|PCY1A_MOUSE|S|362	>sp|P49586|PCY1A_MOUSE Choline-phosphate cytidylyltransferase A OS=Mus musculus GN=Pcyt1a PE=1 SV=1	CRAVT(0.022)CDIS(0.978)EDEED			1.0487	1.0523
sp|P49717|MCM4_MOUSE|S|13	>sp|P49717|MCM4_MOUSE DNA replication licensing factor MCM4 OS=Mus musculus GN=Mcm4 PE=2 SV=1	SSPAS(0.001)TPS(0.007)RRS(0.007)S(0.984)R	0.90018				0.63134	0.58935
sp|P49717|MCM4_MOUSE|S|130	>sp|P49717|MCM4_MOUSE DNA replication licensing factor MCM4 OS=Mus musculus GN=Mcm4 PE=2 SV=1	KGLQVDLQS(1)DGAAAEDIVPSEQSLGQK	1.2262	1.3676		0.91504		0.74728
sp|P49717|MCM4_MOUSE|S|2	>sp|P49717|MCM4_MOUSE DNA replication licensing factor MCM4 OS=Mus musculus GN=Mcm4 PE=2 SV=1	S(0.5)S(0.5)PASTPSRR		1.4037
sp|P49717|MCM4_MOUSE|S|26	>sp|P49717|MCM4_MOUSE DNA replication licensing factor MCM4 OS=Mus musculus GN=Mcm4 PE=2 SV=1	VTPT(0.005)QS(0.015)LRS(0.63)EES(0.117)RS(0.117)S(0.117)PNR			1.1814
sp|P49717|MCM4_MOUSE|S|29	>sp|P49717|MCM4_MOUSE DNA replication licensing factor MCM4 OS=Mus musculus GN=Mcm4 PE=2 SV=1	VT(0.004)PT(0.004)QS(0.004)LRS(0.107)EES(0.818)RS(0.049)S(0.014)PNR						1.072
sp|P49717|MCM4_MOUSE|S|3	>sp|P49717|MCM4_MOUSE DNA replication licensing factor MCM4 OS=Mus musculus GN=Mcm4 PE=2 SV=1	S(0.5)S(0.5)PASTPSRR		1.4037
sp|P49717|MCM4_MOUSE|S|32	>sp|P49717|MCM4_MOUSE DNA replication licensing factor MCM4 OS=Mus musculus GN=Mcm4 PE=2 SV=1	VTPTQSLRS(0.002)EES(0.168)RS(0.168)S(0.663)PNR			0.84421	0.97534
sp|P49717|MCM4_MOUSE|S|6	>sp|P49717|MCM4_MOUSE DNA replication licensing factor MCM4 OS=Mus musculus GN=Mcm4 PE=2 SV=1	S(0.002)S(0.005)PAS(0.707)T(0.226)PS(0.059)RRS(0.001)SR	0.9873	0.75523				0.55594
sp|P49722|PSA2_MOUSE|S|7	>sp|P49722|PSA2_MOUSE Proteasome subunit alpha type-2 OS=Mus musculus GN=Psma2 PE=1 SV=3	GY(0.025)S(0.927)FS(0.044)LT(0.003)T(0.001)FSPSGK	1.6572
sp|P49769|PSN1_MOUSE|T|354	>sp|P49769|PSN1_MOUSE Presenilin-1 OS=Mus musculus GN=Psen1 PE=1 SV=1	DSHLGPHRS(0.218)T(0.772)PES(0.01)R	0.93082	0.82427
sp|P50136|ODBA_MOUSE|S|334	>sp|P50136|ODBA_MOUSE 2-oxoisovalerate dehydrogenase subunit alpha, mitochondrial OS=Mus musculus GN=Bckdha PE=1 SV=1;>tr|Q3U3J1|Q3U3J1_MOUSE 2-oxoisovalerate dehydrogenase subunit alpha, mitochondrial OS=Mus musculus GN=Bckdha PE=2 SV=1	IGHHS(0.914)T(0.081)S(0.005)DDSSAYR					0.952	Heavy only
sp|P50136|ODBA_MOUSE|S|336	>sp|P50136|ODBA_MOUSE 2-oxoisovalerate dehydrogenase subunit alpha, mitochondrial OS=Mus musculus GN=Bckdha PE=1 SV=1;>tr|Q3U3J1|Q3U3J1_MOUSE 2-oxoisovalerate dehydrogenase subunit alpha, mitochondrial OS=Mus musculus GN=Bckdha PE=2 SV=1	IGHHS(0.338)T(0.127)S(0.502)DDS(0.022)S(0.009)AY(0.001)R	1.3566
sp|P50136|ODBA_MOUSE|S|344	>sp|P50136|ODBA_MOUSE 2-oxoisovalerate dehydrogenase subunit alpha, mitochondrial OS=Mus musculus GN=Bckdha PE=1 SV=1;>tr|Q3U3J1|Q3U3J1_MOUSE 2-oxoisovalerate dehydrogenase subunit alpha, mitochondrial OS=Mus musculus GN=Bckdha PE=2 SV=1	S(1)VDEVNYWDKQDHPISR		1.0936
sp|P50136|ODBA_MOUSE|Y|342	>sp|P50136|ODBA_MOUSE 2-oxoisovalerate dehydrogenase subunit alpha, mitochondrial OS=Mus musculus GN=Bckdha PE=1 SV=1;>tr|Q3U3J1|Q3U3J1_MOUSE 2-oxoisovalerate dehydrogenase subunit alpha, mitochondrial OS=Mus musculus GN=Bckdha PE=2 SV=1	IGHHS(0.293)T(0.293)S(0.293)DDS(0.12)S(0.12)AY(0.678)RS(0.203)VDEVNYWDKQDHPISR		2.9767
sp|P50580|PA2G4_MOUSE|S|2	>sp|P50580|PA2G4_MOUSE Proliferation-associated protein 2G4 OS=Mus musculus GN=Pa2g4 PE=1 SV=3;>tr|D3YVH7|D3YVH7_MOUSE Proliferation-associated protein 2G4 (Fragment) OS=Mus musculus GN=Pa2g4 PE=2 SV=1	S(1)GEDEQQEQTIAEDLVVTKYK	1.3478	1.343	1.2818	1.2374	0.94428	1.0322
sp|P51125|ICAL_MOUSE|S|11	>sp|P51125|ICAL_MOUSE Calpastatin OS=Mus musculus GN=Cast PE=1 SV=2	SQPGPKPAAS(0.999)PRPS(0.001)R	0.88775	0.77022	0.63899	0.57279	1.3186	1.3704
sp|P51125|ICAL_MOUSE|S|15	>sp|P51125|ICAL_MOUSE Calpastatin OS=Mus musculus GN=Cast PE=1 SV=2	SQPGPKPAAS(0.033)PRPS(0.967)R	0.78151	0.87065		0.68838	0.52915	1.2179
sp|P51125|ICAL_MOUSE|S|163	>sp|P51125|ICAL_MOUSE Calpastatin OS=Mus musculus GN=Cast PE=1 SV=2;>tr|Q8CE80|Q8CE80_MOUSE Calpastatin OS=Mus musculus GN=Cast PE=2 SV=1	ALS(0.872)RS(0.128)NEQMVSEKPSESK		1.0066		1.2318	0.79738
sp|P51125|ICAL_MOUSE|S|165	>sp|P51125|ICAL_MOUSE Calpastatin OS=Mus musculus GN=Cast PE=1 SV=2;>tr|Q8CE80|Q8CE80_MOUSE Calpastatin OS=Mus musculus GN=Cast PE=2 SV=1	ALS(0.02)RS(0.98)NEQMVSEKPSESK		1.0414	1.1355	1.2318	0.76302
sp|P51125|ICAL_MOUSE|S|219	>sp|P51125|ICAL_MOUSE Calpastatin OS=Mus musculus GN=Cast PE=1 SV=2;>tr|Q8CE80|Q8CE80_MOUSE Calpastatin OS=Mus musculus GN=Cast PE=2 SV=1	EQKPFT(0.04)PAS(0.955)PVQS(0.001)T(0.004)PSKPSDK	0.92935	1.0566	0.973	1.0601	0.78714	0.75479
sp|P51125|ICAL_MOUSE|S|303	>sp|P51125|ICAL_MOUSE Calpastatin OS=Mus musculus GN=Cast PE=1 SV=2;>tr|Q8CE80|Q8CE80_MOUSE Calpastatin OS=Mus musculus GN=Cast PE=2 SV=1	LLEKNEGIT(0.005)QPLPDS(0.86)PKPMGT(0.134)DQAIDALS(0.001)SDFTCSSPTGK	Light only	1.0761		1.1911
sp|P51125|ICAL_MOUSE|S|324	>sp|P51125|ICAL_MOUSE Calpastatin OS=Mus musculus GN=Cast PE=1 SV=2;>tr|Q8CE80|Q8CE80_MOUSE Calpastatin OS=Mus musculus GN=Cast PE=2 SV=1	LLEKNEGITQPLPDSPKPMGTDQAIDALS(0.002)S(0.002)DFT(0.02)CS(0.115)S(0.713)PT(0.149)GK	0.76221	0.86042			0.88309
sp|P51125|ICAL_MOUSE|S|79	>sp|P51125|ICAL_MOUSE Calpastatin OS=Mus musculus GN=Cast PE=1 SV=2;>tr|Q8CE80|Q8CE80_MOUSE Calpastatin OS=Mus musculus GN=Cast PE=2 SV=1	VTAS(0.001)S(0.001)AAT(0.018)S(0.979)KS(0.001)PSMSTTETK	Light only					1
sp|P51125|ICAL_MOUSE|S|81	>sp|P51125|ICAL_MOUSE Calpastatin OS=Mus musculus GN=Cast PE=1 SV=2;>tr|Q8CE80|Q8CE80_MOUSE Calpastatin OS=Mus musculus GN=Cast PE=2 SV=1	VT(0.008)AS(0.006)S(0.006)AAT(0.021)S(0.005)KS(0.946)PS(0.002)MS(0.002)T(0.002)T(0.002)ET(0.001)K			Light only	Light only		Light only
sp|P51141|DVL1_MOUSE|S|679	>sp|P51141|DVL1_MOUSE Segment polarity protein dishevelled homolog DVL-1 OS=Mus musculus GN=Dvl1 PE=1 SV=2	ELAAVPPELT(0.156)GS(0.156)RQS(0.688)FQK		1.0595			0.76353
sp|P51150|RAB7A_MOUSE|S|72	>sp|P51150|RAB7A_MOUSE Ras-related protein Rab-7a OS=Mus musculus GN=Rab7a PE=1 SV=2	FQS(1)LGVAFYR	1.3609	1.2241		1.1968	1.675	1.446
sp|P51174|ACADL_MOUSE|S|55	>sp|P51174|ACADL_MOUSE Long-chain specific acyl-CoA dehydrogenase, mitochondrial OS=Mus musculus GN=Acadl PE=2 SV=2	IFS(0.03)S(0.97)EHDIFR						1.1967
sp|P51432|PLCB3_MOUSE|S|1105	>sp|P51432|PLCB3_MOUSE 1-phosphatidylinositol 4,5-bisphosphate phosphodiesterase beta-3 OS=Mus musculus GN=Plcb3 PE=2 SV=2	NNS(0.999)IS(0.001)EAKTR	1.2194
sp|P51432|PLCB3_MOUSE|S|474	>sp|P51432|PLCB3_MOUSE 1-phosphatidylinositol 4,5-bisphosphate phosphodiesterase beta-3 OS=Mus musculus GN=Plcb3 PE=2 SV=2	HRPS(0.549)T(0.451)GVPDSSVR	Heavy only
sp|P51612|XPC_MOUSE|S|349	>sp|P51612|XPC_MOUSE DNA repair protein complementing XP-C cells homolog OS=Mus musculus GN=Xpc PE=1 SV=2	SSKETSVEGPGGSS(0.001)ELS(0.034)S(0.119)NS(0.83)PES(0.007)HNKPT(0.003)T(0.003)S(0.001)R	0.72395	0.88572			0.84704
sp|P51859|HDGF_MOUSE|S|165	>sp|P51859|HDGF_MOUSE Hepatoma-derived growth factor OS=Mus musculus GN=Hdgf PE=1 SV=2;>tr|E0CXA0|E0CXA0_MOUSE Hepatoma-derived growth factor (Fragment) OS=Mus musculus GN=Hdgf PE=2 SV=1	RAGDVLEDS(1)PK	0.94378	0.96847	0.94959	0.99118	0.91178	0.91833
sp|P51859|HDGF_MOUSE|S|202	>sp|P51859|HDGF_MOUSE Hepatoma-derived growth factor OS=Mus musculus GN=Hdgf PE=1 SV=2	NS(0.006)T(0.103)PS(0.676)EPDS(0.215)GQGPPAEEEEGEEEAAKEEAEAQGVRDHESL	0.59629	0.71387
sp|P51859|HDGF_MOUSE|S|206	>sp|P51859|HDGF_MOUSE Hepatoma-derived growth factor OS=Mus musculus GN=Hdgf PE=1 SV=2	NST(0.067)PS(0.073)EPDS(0.86)GQGPPAEEEEGEEEAAKEEAEAQGVRDHESL						Light only
sp|P51859|HDGF_MOUSE|S|236	>sp|P51859|HDGF_MOUSE Hepatoma-derived growth factor OS=Mus musculus GN=Hdgf PE=1 SV=2	NST(0.006)PS(0.009)EPDS(0.035)GQGPPAEEEEGEEEAAKEEAEAQGVRDHES(0.949)L		2.0824
sp|P51912|AAAT_MOUSE|S|506	>sp|P51912|AAAT_MOUSE Neutral amino acid transporter B(0) OS=Mus musculus GN=Slc1a5 PE=2 SV=2;>tr|Q9ESU7|Q9ESU7_MOUSE Neutral amino acid transporter ASCT2 OS=Mus musculus GN=Slc1a5 PE=2 SV=1	MPS(0.129)S(0.871)EPELIQVK					0.59104	Light only
sp|P51912|AAAT_MOUSE|S|518	>sp|P51912|AAAT_MOUSE Neutral amino acid transporter B(0) OS=Mus musculus GN=Slc1a5 PE=2 SV=2;>tr|Q9ESU7|Q9ESU7_MOUSE Neutral amino acid transporter ASCT2 OS=Mus musculus GN=Slc1a5 PE=2 SV=1	NEVS(1)LNPLPLATEEGNPLLK	0.53815	0.54823			0.67885	0.60241
sp|P51949|MAT1_MOUSE|S|279	>sp|P51949|MAT1_MOUSE CDK-activating kinase assembly factor MAT1 OS=Mus musculus GN=Mnat1 PE=2 SV=2	AAS(1)PQDLAGGYTSSLACHR	0.6518	0.64132	0.86859	0.83734	0.87251	0.93804
sp|P51954|NEK1_MOUSE|S|953	>sp|P51954|NEK1_MOUSE Serine/threonine-protein kinase Nek1 OS=Mus musculus GN=Nek1 PE=1 SV=2;>tr|B7ZWK0|B7ZWK0_MOUSE Nek1 protein OS=Mus musculus GN=Nek1 PE=2 SV=1	DLNLVQAVHCS(1)PEEPIPIR		1.1316
sp|P51954|NEK1_MOUSE|S|966	>sp|P51954|NEK1_MOUSE Serine/threonine-protein kinase Nek1 OS=Mus musculus GN=Nek1 PE=1 SV=2;>tr|B7ZWK0|B7ZWK0_MOUSE Nek1 protein OS=Mus musculus GN=Nek1 PE=2 SV=1	DLNLVQAVHCSPEEPIPIRS(0.218)HS(0.218)DS(0.547)PPKT(0.016)K		1.4029
sp|P51954|NEK1_MOUSE|S|997	>sp|P51954|NEK1_MOUSE Serine/threonine-protein kinase Nek1 OS=Mus musculus GN=Nek1 PE=1 SV=2;>tr|B7ZWK0|B7ZWK0_MOUSE Nek1 protein OS=Mus musculus GN=Nek1 PE=2 SV=1	TCS(0.998)LPDLS(0.001)K	1.0596		1.1718		1.1117	1.1639
sp|P52293|IMA1_MOUSE|S|55	>sp|P52293|IMA1_MOUSE Importin subunit alpha-1 OS=Mus musculus GN=Kpna2 PE=1 SV=2;>tr|A2A600|A2A600_MOUSE Importin subunit alpha-1 (Fragment) OS=Mus musculus GN=Kpna2 PE=2 SV=2;>tr|A2A601|A2A601_MOUSE Importin subunit alpha-1 (Fragment) OS=Mus musculus GN=	NVS(0.184)S(0.813)FPDDAT(0.003)SPLQENR	2.4039
sp|P52293|IMA1_MOUSE|S|62	>sp|P52293|IMA1_MOUSE Importin subunit alpha-1 OS=Mus musculus GN=Kpna2 PE=1 SV=2;>tr|A2A600|A2A600_MOUSE Importin subunit alpha-1 (Fragment) OS=Mus musculus GN=Kpna2 PE=2 SV=2;>tr|A2A601|A2A601_MOUSE Importin subunit alpha-1 (Fragment) OS=Mus musculus GN=	NVS(0.001)S(0.006)FPDDAT(0.057)S(0.936)PLQENR				0.31325
sp|P52479|UBP10_MOUSE|S|359	>sp|P52479|UBP10_MOUSE Ubiquitin carboxyl-terminal hydrolase 10 OS=Mus musculus GN=Usp10 PE=1 SV=3	CS(1)PPVPSPLASEK	1.298	1.2294			0.99456	0.98992
sp|P52479|UBP10_MOUSE|S|541	>sp|P52479|UBP10_MOUSE Ubiquitin carboxyl-terminal hydrolase 10 OS=Mus musculus GN=Usp10 PE=1 SV=3;>tr|G3X9U6|G3X9U6_MOUSE Ubiquitin carboxyl-terminal hydrolase 10 (Fragment) OS=Mus musculus GN=Usp10 PE=2 SV=1	LLS(0.835)PT(0.164)HEKHS(0.001)VS(0.001)NGPR		0.98514			1.1689
sp|P52479|UBP10_MOUSE|S|570	>sp|P52479|UBP10_MOUSE Ubiquitin carboxyl-terminal hydrolase 10 OS=Mus musculus GN=Usp10 PE=1 SV=3	HSVSNGPRSDLIEDEELEDT(0.038)GKGS(0.962)EDEWEQVGPK	1.0037	Light only	1.0517	1.0264		1.1114
sp|P52480|KPYM_MOUSE|S|100	>sp|P52480|KPYM_MOUSE Pyruvate kinase PKM OS=Mus musculus GN=Pkm PE=1 SV=4	EAT(0.033)ES(0.254)FAS(0.689)DPILY(0.022)RPVAVALDT(0.001)KGPEIR	Heavy only
sp|P52480|KPYM_MOUSE|S|269	>sp|P52480|KPYM_MOUSE Pyruvate kinase PKM OS=Mus musculus GN=Pkm PE=1 SV=4	IIS(1)KIENHEGVR	Light only					0.88746
sp|P52480|KPYM_MOUSE|S|6	>sp|P52480|KPYM_MOUSE Pyruvate kinase PKM OS=Mus musculus GN=Pkm PE=1 SV=4	PKPHS(0.838)EAGT(0.161)AFIQT(0.001)QQLHAAMADTFLEHMCR	1.2897	0.94033
sp|P52480|KPYM_MOUSE|S|97	>sp|P52480|KPYM_MOUSE Pyruvate kinase PKM OS=Mus musculus GN=Pkm PE=1 SV=4	EAT(0.086)ES(0.747)FAS(0.167)DPILYRPVAVALDTKGPEIR	1.1749	1.6091
sp|P52734|FGD1_MOUSE|S|116	>sp|P52734|FGD1_MOUSE FYVE, RhoGEF and PH domain-containing protein 1 OS=Mus musculus GN=Fgd1 PE=1 SV=2	S(0.005)LS(0.995)LDPGQSLEPHPEGPQR	0.58392	0.94458	0.91223	0.96422	0.82404
sp|P52734|FGD1_MOUSE|S|135	>sp|P52734|FGD1_MOUSE FYVE, RhoGEF and PH domain-containing protein 1 OS=Mus musculus GN=Fgd1 PE=1 SV=2	LRS(0.997)DPGPPT(0.003)EIPGPRPSPLK		Light only			0.99495
sp|P52734|FGD1_MOUSE|S|364	>sp|P52734|FGD1_MOUSE FYVE, RhoGEF and PH domain-containing protein 1 OS=Mus musculus GN=Fgd1 PE=1 SV=2;>tr|A2ALP5|A2ALP5_MOUSE FYVE, RhoGEF and PH domain-containing protein 1 OS=Mus musculus GN=Fgd1 PE=2 SV=1	QES(1)VELTVQQK			1.9805	2.3193		Light only
sp|P52734|FGD1_MOUSE|S|82	>sp|P52734|FGD1_MOUSE FYVE, RhoGEF and PH domain-containing protein 1 OS=Mus musculus GN=Fgd1 PE=1 SV=2	VLPCGPS(1)PQHHR	0.99471	0.7985		Light only	1.0633	1.2334
sp|P52927|HMGA2_MOUSE|S|44	>sp|P52927|HMGA2_MOUSE High mobility group protein HMGI-C OS=Mus musculus GN=Hmga2 PE=1 SV=1;>tr|Q6NSP9|Q6NSP9_MOUSE High mobility group protein HMGI-C OS=Mus musculus GN=Hmga2 PE=2 SV=1	KQQQEPTCEPS(1)PK		0.96829				0.97486
sp|P52963|E41LA_MOUSE|S|389	>sp|P52963|E41LA_MOUSE Band 4.1-like protein 4A OS=Mus musculus GN=Epb41l4a PE=2 SV=2	IIAPS(1)PVKS(1)FKK	0.96446	0.84295	0.7634	0.70676	0.95236	0.96408
sp|P52963|E41LA_MOUSE|S|393	>sp|P52963|E41LA_MOUSE Band 4.1-like protein 4A OS=Mus musculus GN=Epb41l4a PE=2 SV=2	IIAPS(1)PVKS(1)FKK		0.80838
sp|P52963|E41LA_MOUSE|S|433	>sp|P52963|E41LA_MOUSE Band 4.1-like protein 4A OS=Mus musculus GN=Epb41l4a PE=2 SV=2	T(0.154)KS(0.846)PKFPCAR	Light only
sp|P53349|M3K1_MOUSE|S|138	>sp|P53349|M3K1_MOUSE Mitogen-activated protein kinase kinase kinase 1 OS=Mus musculus GN=Map3k1 PE=1 SV=3;>tr|F8VQ72|F8VQ72_MOUSE Mitogen-activated protein kinase kinase kinase 1 OS=Mus musculus GN=Map3k1 PE=2 SV=1	DS(0.862)GARS(0.137)PAGAEPPS(0.001)AAAPSGR	0.74963			1.109
sp|P53349|M3K1_MOUSE|S|142	>sp|P53349|M3K1_MOUSE Mitogen-activated protein kinase kinase kinase 1 OS=Mus musculus GN=Map3k1 PE=1 SV=3;>tr|F8VQ72|F8VQ72_MOUSE Mitogen-activated protein kinase kinase kinase 1 OS=Mus musculus GN=Map3k1 PE=2 SV=1	DS(0.226)GARS(0.774)PAGAEPPSAAAPSGR		0.88415	0.83193		Light only	Light only
sp|P53349|M3K1_MOUSE|S|261	>sp|P53349|M3K1_MOUSE Mitogen-activated protein kinase kinase kinase 1 OS=Mus musculus GN=Map3k1 PE=1 SV=3;>tr|F8VQ72|F8VQ72_MOUSE Mitogen-activated protein kinase kinase kinase 1 OS=Mus musculus GN=Map3k1 PE=2 SV=1;>tr|D3YVX9|D3YVX9_MOUSE Mitogen-activate	SVKPES(1)PGVR	1.21	1.0337			0.67738
sp|P53349|M3K1_MOUSE|S|517	>sp|P53349|M3K1_MOUSE Mitogen-activated protein kinase kinase kinase 1 OS=Mus musculus GN=Map3k1 PE=1 SV=3;>tr|F8VQ72|F8VQ72_MOUSE Mitogen-activated protein kinase kinase kinase 1 OS=Mus musculus GN=Map3k1 PE=2 SV=1	AVQQPS(0.62)S(0.379)PQQPVAGS(0.001)QRR	0.99431
sp|P53349|M3K1_MOUSE|S|915	>sp|P53349|M3K1_MOUSE Mitogen-activated protein kinase kinase kinase 1 OS=Mus musculus GN=Map3k1 PE=1 SV=3;>tr|F8VQ72|F8VQ72_MOUSE Mitogen-activated protein kinase kinase kinase 1 OS=Mus musculus GN=Map3k1 PE=2 SV=1	LSAS(0.821)S(0.179)EDISDR					Light only
sp|P53569|CEBPZ_MOUSE|S|2	>sp|P53569|CEBPZ_MOUSE CCAAT/enhancer-binding protein zeta OS=Mus musculus GN=Cebpz PE=2 SV=2	S(1)ADQEPVAFLAK	Light only	0.61083		Light only
sp|P53762|ARNT_MOUSE|S|77	>sp|P53762|ARNT_MOUSE Aryl hydrocarbon receptor nuclear translocator OS=Mus musculus GN=Arnt PE=1 SV=3	FARS(1)DDEQSSADKER	1.7138	1.6903		1.8755
sp|P53986|MOT1_MOUSE|S|210	>sp|P53986|MOT1_MOUSE Monocarboxylate transporter 1 OS=Mus musculus GN=Slc16a1 PE=1 SV=1	LKS(1)KESLQEAGK	1.2259	1.1194			0.85725	0.87141
sp|P53986|MOT1_MOUSE|S|213	>sp|P53986|MOT1_MOUSE Monocarboxylate transporter 1 OS=Mus musculus GN=Slc16a1 PE=1 SV=1	LKSKES(1)LQEAGK	0.99542	0.94957		1.004	0.97889	0.75579
sp|P54254|ATX1_MOUSE|S|213	>sp|P54254|ATX1_MOUSE Ataxin-1 OS=Mus musculus GN=Atxn1 PE=1 SV=2;>tr|J3QPR1|J3QPR1_MOUSE Ataxin-1 OS=Mus musculus GN=Atxn1 PE=2 SV=1	AAGLVNPGS(0.964)PPPPT(0.028)QQNQY(0.008)IHISSSPQSSGR	0.9023	1.1105			0.70233	0.99407
sp|P54254|ATX1_MOUSE|Y|86	>sp|P54254|ATX1_MOUSE Ataxin-1 OS=Mus musculus GN=Atxn1 PE=1 SV=2;>tr|J3QPR1|J3QPR1_MOUSE Ataxin-1 OS=Mus musculus GN=Atxn1 PE=2 SV=1	ALS(0.003)AGLDY(0.914)S(0.084)PPSAPR	1.3046		0.80508	Light only		1.0196
sp|P54276|MSH6_MOUSE|S|137	>sp|P54276|MSH6_MOUSE DNA mismatch repair protein Msh6 OS=Mus musculus GN=Msh6 PE=1 SV=3	VHVQFFDDS(0.997)PT(0.002)RGWVS(0.001)KR	1.2052	1.2568	1.2202	1.2175
sp|P54276|MSH6_MOUSE|S|14	>sp|P54276|MSH6_MOUSE DNA mismatch repair protein Msh6 OS=Mus musculus GN=Msh6 PE=1 SV=3	QSTLYSFFPKS(1)PALGDTK	1.1467	1.2276	0.69896	0.70006	1.0563	1.2761
sp|P54276|MSH6_MOUSE|S|60	>sp|P54276|MSH6_MOUSE DNA mismatch repair protein Msh6 OS=Mus musculus GN=Msh6 PE=1 SV=3	S(0.002)AAVS(0.762)AS(0.213)S(0.022)PEAKDLNGGLR	1.2739		1.6366
sp|P54276|MSH6_MOUSE|S|62	>sp|P54276|MSH6_MOUSE DNA mismatch repair protein Msh6 OS=Mus musculus GN=Msh6 PE=1 SV=3	SAAVS(0.017)AS(0.963)S(0.02)PEAKDLNGGLR	0.97368	0.93173				0.9208
sp|P54276|MSH6_MOUSE|S|63	>sp|P54276|MSH6_MOUSE DNA mismatch repair protein Msh6 OS=Mus musculus GN=Msh6 PE=1 SV=3	SAAVS(0.001)AS(0.098)S(0.901)PEAK	0.99984	1.1198	0.9616		1.0225
sp|P54276|MSH6_MOUSE|S|79	>sp|P54276|MSH6_MOUSE DNA mismatch repair protein Msh6 OS=Mus musculus GN=Msh6 PE=1 SV=3	RAS(0.179)S(0.179)S(0.642)AQAVPPSSCDFSPGDLVWAK		0.67822	2.945		0.95452
sp|P54276|MSH6_MOUSE|S|827	>sp|P54276|MSH6_MOUSE DNA mismatch repair protein Msh6 OS=Mus musculus GN=Msh6 PE=1 SV=3	IHNVGS(1)PLKSQNHPDSR	1.1608	1.1287	0.87495	0.97546	1.065	1.171
sp|P54276|MSH6_MOUSE|S|9	>sp|P54276|MSH6_MOUSE DNA mismatch repair protein Msh6 OS=Mus musculus GN=Msh6 PE=1 SV=3	QS(0.001)T(0.009)LY(0.147)S(0.638)FFPKS(0.115)PALGDT(0.09)K					1.1362
sp|P54310|LIPS_MOUSE|S|557	>sp|P54310|LIPS_MOUSE Hormone-sensitive lipase OS=Mus musculus GN=Lipe PE=1 SV=2;>tr|Q8CDI9|Q8CDI9_MOUSE Hormone-sensitive lipase OS=Mus musculus GN=Lipe PE=2 SV=1;>tr|E9Q4M2|E9Q4M2_MOUSE Hormone-sensitive lipase OS=Mus musculus GN=Lipe PE=2 SV=1	S(0.54)VS(0.46)EAALAQPEGLLGTDTLK		1.0829	1.1464			1.0436
sp|P54310|LIPS_MOUSE|S|559	>sp|P54310|LIPS_MOUSE Hormone-sensitive lipase OS=Mus musculus GN=Lipe PE=1 SV=2;>tr|Q8CDI9|Q8CDI9_MOUSE Hormone-sensitive lipase OS=Mus musculus GN=Lipe PE=2 SV=1;>tr|E9Q4M2|E9Q4M2_MOUSE Hormone-sensitive lipase OS=Mus musculus GN=Lipe PE=2 SV=1	S(0.003)VS(0.997)EAALAQPEGLLGTDTLK	1.1952	1.3678	1.1506	1.1581	0.92299	1.1463
sp|P54310|LIPS_MOUSE|S|650	>sp|P54310|LIPS_MOUSE Hormone-sensitive lipase OS=Mus musculus GN=Lipe PE=1 SV=2;>tr|Q8CDI9|Q8CDI9_MOUSE Hormone-sensitive lipase OS=Mus musculus GN=Lipe PE=2 SV=1;>tr|E9Q4M2|E9Q4M2_MOUSE Hormone-sensitive lipase OS=Mus musculus GN=Lipe PE=2 SV=1	RS(0.594)S(0.406)QGVLHMPLYTSPIVK	Heavy only
sp|P54310|LIPS_MOUSE|Y|451	>sp|P54310|LIPS_MOUSE Hormone-sensitive lipase OS=Mus musculus GN=Lipe PE=1 SV=2;>tr|Q8CDI9|Q8CDI9_MOUSE Hormone-sensitive lipase OS=Mus musculus GN=Lipe PE=2 SV=1;>tr|E9Q4M2|E9Q4M2_MOUSE Hormone-sensitive lipase OS=Mus musculus GN=Lipe PE=2 SV=1	VPDGIMAAY(0.752)PVT(0.264)T(0.732)LQS(0.093)S(0.093)AS(0.042)PS(0.024)R	Heavy only
sp|P54731|FAF1_MOUSE|S|581	>sp|P54731|FAF1_MOUSE FAS-associated factor 1 OS=Mus musculus GN=Faf1 PE=1 SV=2	TPS(1)GEFLER						0.99723
sp|P55012|S12A2_MOUSE|S|74	>sp|P55012|S12A2_MOUSE Solute carrier family 12 member 2 OS=Mus musculus GN=Slc12a2 PE=1 SV=2;>tr|E9QM38|E9QM38_MOUSE Solute carrier family 12 member 2 OS=Mus musculus GN=Slc12a2 PE=4 SV=1	QAGGGVRGEGTPAAGDGLGRPLGPT(0.02)PS(0.971)QS(0.009)R			2.8789	3.2357	0.71297	1.3737
sp|P55012|S12A2_MOUSE|S|76	>sp|P55012|S12A2_MOUSE Solute carrier family 12 member 2 OS=Mus musculus GN=Slc12a2 PE=1 SV=2;>tr|E9QM38|E9QM38_MOUSE Solute carrier family 12 member 2 OS=Mus musculus GN=Slc12a2 PE=4 SV=1	GEGT(0.001)PAAGDGLGRPLGPT(0.067)PS(0.197)QS(0.735)R	0.78415
sp|P55012|S12A2_MOUSE|S|987	>sp|P55012|S12A2_MOUSE Solute carrier family 12 member 2 OS=Mus musculus GN=Slc12a2 PE=1 SV=2;>tr|E9QM38|E9QM38_MOUSE Solute carrier family 12 member 2 OS=Mus musculus GN=Slc12a2 PE=4 SV=1	KES(1)KGPIVPLNVADQK				2.1804
sp|P55041|GEM_MOUSE|S|22	>sp|P55041|GEM_MOUSE GTP-binding protein GEM OS=Mus musculus GN=Gem PE=1 SV=2	QGTVGMQPQQRWS(1)IPADAR	1.0322		1.0812		Heavy only	0.44157
sp|P55041|GEM_MOUSE|S|288	>sp|P55041|GEM_MOUSE GTP-binding protein GEM OS=Mus musculus GN=Gem PE=1 SV=2;>tr|Q6PGA2|Q6PGA2_MOUSE GTP-binding protein RAD OS=Mus musculus GN=Rrad PE=2 SV=1;>sp|O88667|RAD_MOUSE GTP-binding protein RAD OS=Mus musculus GN=Rrad PE=1 SV=1	S(0.024)KS(0.975)CHDLS(0.001)VL	1.1622	1.2303			0.80977	0.82135
sp|P55105|BMP8B_MOUSE|S|373	>sp|P55105|BMP8B_MOUSE Bone morphogenetic protein 8B OS=Mus musculus GN=Bmp8b PE=1 SV=2	PDIIPKVCCVPT(0.006)ELS(0.019)AIS(0.877)LLY(0.049)Y(0.049)DR	Light only
sp|P55194|3BP1_MOUSE|S|460	>sp|P55194|3BP1_MOUSE SH3 domain-binding protein 1 OS=Mus musculus GN=Sh3bp1 PE=1 SV=2;>tr|A2A5V4|A2A5V4_MOUSE SH3 domain-binding protein 1 OS=Mus musculus GN=Sh3bp1 PE=2 SV=1;>tr|A2A5V3|A2A5V3_MOUSE SH3 domain-binding protein 1 OS=Mus musculus GN=Sh3bp1 P	TEADLPKPT(0.046)S(0.186)PKVS(0.768)R						0.93455
sp|P55194|3BP1_MOUSE|S|510	>sp|P55194|3BP1_MOUSE SH3 domain-binding protein 1 OS=Mus musculus GN=Sh3bp1 PE=1 SV=2;>tr|A2A5V4|A2A5V4_MOUSE SH3 domain-binding protein 1 OS=Mus musculus GN=Sh3bp1 PE=2 SV=1	S(0.004)S(0.012)PPAPS(0.092)LPPGS(0.238)VS(0.555)PGT(0.098)PQALPR				Light only
sp|P55194|3BP1_MOUSE|S|553	>sp|P55194|3BP1_MOUSE SH3 domain-binding protein 1 OS=Mus musculus GN=Sh3bp1 PE=1 SV=2;>tr|A2A5V4|A2A5V4_MOUSE SH3 domain-binding protein 1 OS=Mus musculus GN=Sh3bp1 PE=2 SV=1	RLPAS(0.998)PVIS(0.002)NMPAQVDQGVATEDR	1.068	0.91824	Light only	Light only	0.88377	Light only
sp|P55200|KMT2A_MOUSE|S|169	>sp|P55200|KMT2A_MOUSE Histone-lysine N-methyltransferase 2A OS=Mus musculus GN=Kmt2a PE=1 SV=3;>tr|D3Z5H5|D3Z5H5_MOUSE Histone-lysine N-methyltransferase 2A (Fragment) OS=Mus musculus GN=Kmt2a PE=2 SV=1	SPTRSPSVKAS(1)PR	1.3216	1.3538			0.70966	0.66613
sp|P55200|KMT2A_MOUSE|S|179	>sp|P55200|KMT2A_MOUSE Histone-lysine N-methyltransferase 2A OS=Mus musculus GN=Kmt2a PE=1 SV=3;>tr|D3Z5H5|D3Z5H5_MOUSE Histone-lysine N-methyltransferase 2A (Fragment) OS=Mus musculus GN=Kmt2a PE=2 SV=1	S(0.751)GS(0.246)DRNPAILS(0.002)DPSVFSPLNKSETK		Light only
sp|P55200|KMT2A_MOUSE|S|1839	>sp|P55200|KMT2A_MOUSE Histone-lysine N-methyltransferase 2A OS=Mus musculus GN=Kmt2a PE=1 SV=3	GPGEPDS(0.986)PT(0.014)PLHPPTPPILSTDR	0.71664	0.96616	Light only	0.97746	0.86788
sp|P55200|KMT2A_MOUSE|S|277	>sp|P55200|KMT2A_MOUSE Histone-lysine N-methyltransferase 2A OS=Mus musculus GN=Kmt2a PE=1 SV=3;>tr|D3Z5H5|D3Z5H5_MOUSE Histone-lysine N-methyltransferase 2A (Fragment) OS=Mus musculus GN=Kmt2a PE=2 SV=1	AGKLS(0.999)PLKS(0.001)K	1.0186	1.1915	0.74552	0.81231	0.92146	0.83607
sp|P55200|KMT2A_MOUSE|S|3032	>sp|P55200|KMT2A_MOUSE Histone-lysine N-methyltransferase 2A OS=Mus musculus GN=Kmt2a PE=1 SV=3;>tr|S4R199|S4R199_MOUSE Histone-lysine N-methyltransferase 2A (Fragment) OS=Mus musculus GN=Kmt2a PE=4 SV=1	NS(0.002)GT(0.01)PGLQVPVS(0.948)PT(0.04)VPVQNQK		0.9703	0.88144		Light only
sp|P55200|KMT2A_MOUSE|S|516	>sp|P55200|KMT2A_MOUSE Histone-lysine N-methyltransferase 2A OS=Mus musculus GN=Kmt2a PE=1 SV=3;>tr|D3Z5H5|D3Z5H5_MOUSE Histone-lysine N-methyltransferase 2A (Fragment) OS=Mus musculus GN=Kmt2a PE=2 SV=1	S(0.039)NT(0.757)PEVHT(0.204)PLPIS(0.455)QS(0.543)PENES(0.002)NDRR			Light only
sp|P55200|KMT2A_MOUSE|S|521	>sp|P55200|KMT2A_MOUSE Histone-lysine N-methyltransferase 2A OS=Mus musculus GN=Kmt2a PE=1 SV=3;>tr|D3Z5H5|D3Z5H5_MOUSE Histone-lysine N-methyltransferase 2A (Fragment) OS=Mus musculus GN=Kmt2a PE=2 SV=1	SNTPEVHT(0.002)PLPIS(0.02)QS(0.409)PENES(0.569)NDRR	0.95561	0.92974
sp|P55200|KMT2A_MOUSE|T|2198	>sp|P55200|KMT2A_MOUSE Histone-lysine N-methyltransferase 2A OS=Mus musculus GN=Kmt2a PE=1 SV=3	RHS(0.002)T(0.998)SSLSPLR	0.68633		0.57583		0.64319	0.74883
sp|P55200|KMT2A_MOUSE|T|3024	>sp|P55200|KMT2A_MOUSE Histone-lysine N-methyltransferase 2A OS=Mus musculus GN=Kmt2a PE=1 SV=3;>tr|S4R199|S4R199_MOUSE Histone-lysine N-methyltransferase 2A (Fragment) OS=Mus musculus GN=Kmt2a PE=4 SV=1	NS(0.008)GT(0.992)PGLQVPVSPTVPVQNQK	0.75783				0.68197
sp|P55200|KMT2A_MOUSE|T|3034	>sp|P55200|KMT2A_MOUSE Histone-lysine N-methyltransferase 2A OS=Mus musculus GN=Kmt2a PE=1 SV=3;>tr|S4R199|S4R199_MOUSE Histone-lysine N-methyltransferase 2A (Fragment) OS=Mus musculus GN=Kmt2a PE=4 SV=1	NSGTPGLQVPVS(0.059)PT(0.941)VPVQNQK		0.67952			1.1301
sp|P55200|KMT2A_MOUSE|T|3201	>sp|P55200|KMT2A_MOUSE Histone-lysine N-methyltransferase 2A OS=Mus musculus GN=Kmt2a PE=1 SV=3;>tr|S4R199|S4R199_MOUSE Histone-lysine N-methyltransferase 2A (Fragment) OS=Mus musculus GN=Kmt2a PE=4 SV=1	T(0.739)DLT(0.172)T(0.054)T(0.041)VAT(0.024)PS(0.498)S(0.471)GLKK	1.3753	0.085472
sp|P56183|RRP1_MOUSE|S|434	>sp|P56183|RRP1_MOUSE Ribosomal RNA processing protein 1 homolog A OS=Mus musculus GN=Rrp1 PE=2 SV=2	EAGS(0.989)EAES(0.008)S(0.002)S(0.001)ADPGPGRKR	0.74	0.82949			Light only
sp|P56212|ARP19_MOUSE|S|23	>sp|P56212|ARP19_MOUSE cAMP-regulated phosphoprotein 19 OS=Mus musculus GN=Arpp19 PE=1 SV=2;>tr|E9Q827|E9Q827_MOUSE cAMP-regulated phosphoprotein 19 OS=Mus musculus GN=Arpp19 PE=2 SV=1	VT(0.028)S(0.972)PEKAEEAKLK	0.81614	0.93028	0.60922	Light only	1.3801	1.0338
sp|P56212|ARP19_MOUSE|S|62	>sp|P56212|ARP19_MOUSE cAMP-regulated phosphoprotein 19 OS=Mus musculus GN=Arpp19 PE=1 SV=2;>tr|E9Q827|E9Q827_MOUSE cAMP-regulated phosphoprotein 19 OS=Mus musculus GN=Arpp19 PE=2 SV=1;>sp|P60840|ENSA_MOUSE Alpha-endosulfine OS=Mus musculus GN=Ensa PE=1 SV	YFDS(1)GDYNMAK	0.95745	1.0409	0.93252	1.1255	1.1316	0.93193
sp|P56480|ATPB_MOUSE|S|14	>sp|P56480|ATPB_MOUSE ATP synthase subunit beta, mitochondrial OS=Mus musculus GN=Atp5b PE=1 SV=2	VAS(0.001)AS(0.166)AS(0.605)GALRGLS(0.145)PS(0.083)AALPQAQLLLR						Light only
sp|P56480|ATPB_MOUSE|S|21	>sp|P56480|ATPB_MOUSE ATP synthase subunit beta, mitochondrial OS=Mus musculus GN=Atp5b PE=1 SV=2	GLS(0.995)PS(0.005)AALPQAQLLLR	1.2356					0.63269
sp|P57780|ACTN4_MOUSE|S|368	>sp|P57780|ACTN4_MOUSE Alpha-actinin-4 OS=Mus musculus GN=Actn4 PE=1 SV=1;>tr|E9Q2W9|E9Q2W9_MOUSE Alpha-actinin-4 (Fragment) OS=Mus musculus GN=Actn4 PE=2 SV=1;>tr|A1BN54|A1BN54_MOUSE Alpha actinin 1a OS=Mus musculus GN=Actn1 PE=2 SV=1;>sp|Q7TPR4|ACTN1_MOU	LRLS(1)NRPAFMPSEGR	0.77173	0.72318			1.3732
sp|P57780|ACTN4_MOUSE|T|164	>sp|P57780|ACTN4_MOUSE Alpha-actinin-4 OS=Mus musculus GN=Actn4 PE=1 SV=1;>tr|E9Q2W9|E9Q2W9_MOUSE Alpha-actinin-4 (Fragment) OS=Mus musculus GN=Actn4 PE=2 SV=1;>tr|D3Z0L8|D3Z0L8_MOUSE Alpha-actinin-4 (Fragment) OS=Mus musculus GN=Actn4 PE=2 SV=1;>sp|Q9JI91	FAIQDIS(0.002)VEET(0.998)SAK	1.0619	0.92213	0.8302
sp|P58043|SESN2_MOUSE|S|41	>sp|P58043|SESN2_MOUSE Sestrin-2 OS=Mus musculus GN=Sesn2 PE=2 SV=1	RGS(0.5)RGPS(0.5)AFIPVEEILR	2.0107
sp|P58043|SESN2_MOUSE|S|45	>sp|P58043|SESN2_MOUSE Sestrin-2 OS=Mus musculus GN=Sesn2 PE=2 SV=1	RGS(0.5)RGPS(0.5)AFIPVEEILR	2.0107
sp|P58252|EF2_MOUSE|S|279	>sp|P58252|EF2_MOUSE Elongation factor 2 OS=Mus musculus GN=Eef2 PE=1 SV=2	SANS(1)PDGKKLPR	0.73997	0.79567			1.2986	0.84315
sp|P58252|EF2_MOUSE|S|502	>sp|P58252|EF2_MOUSE Elongation factor 2 OS=Mus musculus GN=Eef2 PE=1 SV=2	FSVS(1)PVVR		0.8904	0.87996	0.95113	0.9891
sp|P58283|RN216_MOUSE|S|334	>sp|P58283|RN216_MOUSE E3 ubiquitin-protein ligase RNF216 OS=Mus musculus GN=Rnf216 PE=1 SV=3	LIIHPS(0.01)S(0.01)S(0.011)LLAS(0.97)QDDAKLPK		Heavy only	Heavy only	Heavy only
sp|P58334|KLF16_MOUSE|S|106	>sp|P58334|KLF16_MOUSE Krueppel-like factor 16 OS=Mus musculus GN=Klf16 PE=2 SV=2	GGPVVATAAST(0.001)AGGT(0.049)S(0.016)PVS(0.701)S(0.043)S(0.043)S(0.043)AAS(0.049)S(0.049)PS(0.004)S(0.003)GRAPGAAK	0.77587
sp|P58334|KLF16_MOUSE|S|112	>sp|P58334|KLF16_MOUSE Krueppel-like factor 16 OS=Mus musculus GN=Klf16 PE=2 SV=2	GGPVVAT(0.022)AAS(0.138)T(0.138)AGGT(0.339)S(0.339)PVS(0.005)S(0.006)S(0.014)S(0.027)AAS(0.661)S(0.245)PS(0.044)S(0.022)GRAPGAAK		Light only
sp|P58334|KLF16_MOUSE|S|113	>sp|P58334|KLF16_MOUSE Krueppel-like factor 16 OS=Mus musculus GN=Klf16 PE=2 SV=2	GGPVVATAASTAGGTS(0.001)PVS(0.001)S(0.001)S(0.003)S(0.003)AAS(0.061)S(0.905)PS(0.019)S(0.005)GRAPGAAK	0.69459				0.88064
sp|P58404|STRN4_MOUSE|S|206	>sp|P58404|STRN4_MOUSE Striatin-4 OS=Mus musculus GN=Strn4 PE=1 SV=2	S(0.124)LLGRS(0.876)LELNGAGEPVEGAPR		Heavy only
sp|P58404|STRN4_MOUSE|S|223	>sp|P58404|STRN4_MOUSE Striatin-4 OS=Mus musculus GN=Strn4 PE=1 SV=2	AS(1)PGPGGLSGGESLLVK	1.0728	1.1311	1.2853		1.1241	0.97066
sp|P58404|STRN4_MOUSE|S|35	>sp|P58404|STRN4_MOUSE Striatin-4 OS=Mus musculus GN=Strn4 PE=1 SV=2	AAAAVASAASSCRPLGS(0.001)GT(0.002)APNPT(0.003)AAAPAS(0.87)S(0.124)PAPGPGPVGK		Light only
sp|P58468|F207A_MOUSE|S|38	>sp|P58468|F207A_MOUSE Protein FAM207A OS=Mus musculus GN=Fam207a PE=1 SV=1	AVEPALPQS(1)PAGGAGAK	0.52068	0.51992	0.89666	0.9101	0.78154	0.77289
sp|P58468|F207A_MOUSE|S|76	>sp|P58468|F207A_MOUSE Protein FAM207A OS=Mus musculus GN=Fam207a PE=1 SV=1	LELDQRS(0.943)VVS(0.057)LKR	0.7412	0.71256	0.58181	0.60996	0.5116	0.76217
sp|P58742|AAAS_MOUSE|S|495	>sp|P58742|AAAS_MOUSE Aladin OS=Mus musculus GN=Aaas PE=1 SV=1	ITHIPLYFVNAQFPRFS(1)PVLGR		1.8833
sp|P58801|RIPK2_MOUSE|S|412	>sp|P58801|RIPK2_MOUSE Receptor-interacting serine/threonine-protein kinase 2 OS=Mus musculus GN=Ripk2 PE=2 SV=1	AS(0.125)S(0.727)CS(0.148)LAVISPFLVEK		1.9289		Heavy only		1.6089
sp|P58801|RIPK2_MOUSE|S|414	>sp|P58801|RIPK2_MOUSE Receptor-interacting serine/threonine-protein kinase 2 OS=Mus musculus GN=Ripk2 PE=2 SV=1	RAS(0.033)S(0.119)CS(0.846)LAVIS(0.001)PFLVEK						1.2455
sp|P58801|RIPK2_MOUSE|S|538	>sp|P58801|RIPK2_MOUSE Receptor-interacting serine/threonine-protein kinase 2 OS=Mus musculus GN=Ripk2 PE=2 SV=1	APPS(0.001)NFPQNKS(0.999)L		1.1658			1.3516	1.2468
sp|P58802|TB10A_MOUSE|S|18	>sp|P58802|TB10A_MOUSE TBC1 domain family member 10A OS=Mus musculus GN=Tbc1d10a PE=1 SV=1;>tr|Q5SPX8|Q5SPX8_MOUSE TBC1 domain family member 10A OS=Mus musculus GN=Tbc1d10a PE=2 SV=1	ENGPREPAAGGS(0.923)LS(0.012)GT(0.065)R					0.91114	0.83664
sp|P58802|TB10A_MOUSE|S|407	>sp|P58802|TB10A_MOUSE TBC1 domain family member 10A OS=Mus musculus GN=Tbc1d10a PE=1 SV=1;>tr|Q5SPX8|Q5SPX8_MOUSE TBC1 domain family member 10A OS=Mus musculus GN=Tbc1d10a PE=2 SV=1	AILDAEPGPRPALQPS(0.988)PS(0.012)IR	0.99917	1.0275	1.132	0.98196	0.90251	0.92686
sp|P58802|TB10A_MOUSE|S|409	>sp|P58802|TB10A_MOUSE TBC1 domain family member 10A OS=Mus musculus GN=Tbc1d10a PE=1 SV=1;>tr|Q5SPX8|Q5SPX8_MOUSE TBC1 domain family member 10A OS=Mus musculus GN=Tbc1d10a PE=2 SV=1	AILDAEPGPRPALQPS(0.003)PS(0.997)IRLPPDAALLSSK	0.68826	0.96677		1.0518	1.0339	1.0182
sp|P58871|TB182_MOUSE|S|1022	>sp|P58871|TB182_MOUSE 182 kDa tankyrase-1-binding protein OS=Mus musculus GN=Tnks1bp1 PE=1 SV=2	DVGHLEEGASGGLLS(0.888)PS(0.085)T(0.027)PHSR		1.3513		1.6281	Heavy only
sp|P58871|TB182_MOUSE|S|1061	>sp|P58871|TB182_MOUSE 182 kDa tankyrase-1-binding protein OS=Mus musculus GN=Tnks1bp1 PE=1 SV=2	MQAES(0.834)QS(0.158)PT(0.007)NVDLEDKEREQR		0.64089	0.76155	0.69979	1.0468
sp|P58871|TB182_MOUSE|S|1063	>sp|P58871|TB182_MOUSE 182 kDa tankyrase-1-binding protein OS=Mus musculus GN=Tnks1bp1 PE=1 SV=2	MQAES(0.048)QS(0.946)PT(0.006)NVDLEDKEREQR		0.61953	0.74815		1.189
sp|P58871|TB182_MOUSE|S|1131	>sp|P58871|TB182_MOUSE 182 kDa tankyrase-1-binding protein OS=Mus musculus GN=Tnks1bp1 PE=1 SV=2	VSGAGLS(0.999)PS(0.001)R	1.0148		0.84718	0.80406	1.5564	1.1202
sp|P58871|TB182_MOUSE|S|1133	>sp|P58871|TB182_MOUSE 182 kDa tankyrase-1-binding protein OS=Mus musculus GN=Tnks1bp1 PE=1 SV=2	VSGAGLS(0.013)PS(0.987)RK	1.3762	0.96304	1.0683	0.80289	1.1865	1.1641
sp|P58871|TB182_MOUSE|S|1241	>sp|P58871|TB182_MOUSE 182 kDa tankyrase-1-binding protein OS=Mus musculus GN=Tnks1bp1 PE=1 SV=2	NRDLPGQAEVGRHS(1)QAR	1.721	1.7378			1.5255
sp|P58871|TB182_MOUSE|S|1246	>sp|P58871|TB182_MOUSE 182 kDa tankyrase-1-binding protein OS=Mus musculus GN=Tnks1bp1 PE=1 SV=2	HS(0.051)QARES(0.944)GVGEPDWS(0.004)GAEAGEFLK	2.3731	2.5754				1.0834
sp|P58871|TB182_MOUSE|S|1290	>sp|P58871|TB182_MOUSE 182 kDa tankyrase-1-binding protein OS=Mus musculus GN=Tnks1bp1 PE=1 SV=2	NMAPGAGCS(1)PGEPRELGVGQVDWGDDLGLR	0.80111	0.91249	1.0404	0.95995	1.1176	1.0778
sp|P58871|TB182_MOUSE|S|1373	>sp|P58871|TB182_MOUSE 182 kDa tankyrase-1-binding protein OS=Mus musculus GN=Tnks1bp1 PE=1 SV=2	S(0.017)S(0.017)GS(0.905)LS(0.061)PGLETEDPLEAR				1.5235
sp|P58871|TB182_MOUSE|S|1375	>sp|P58871|TB182_MOUSE 182 kDa tankyrase-1-binding protein OS=Mus musculus GN=Tnks1bp1 PE=1 SV=2	S(0.001)S(0.001)GS(0.005)LS(0.994)PGLETEDPLEAR	0.78109	0.7664	1.6429	1.5661	0.97265	0.95167
sp|P58871|TB182_MOUSE|S|1442	>sp|P58871|TB182_MOUSE 182 kDa tankyrase-1-binding protein OS=Mus musculus GN=Tnks1bp1 PE=1 SV=2	SPPS(0.03)GS(0.967)QS(0.003)LLEGIMTASSSK		1.1115			1.0993	1.0004
sp|P58871|TB182_MOUSE|S|1444	>sp|P58871|TB182_MOUSE 182 kDa tankyrase-1-binding protein OS=Mus musculus GN=Tnks1bp1 PE=1 SV=2	SPPS(0.007)GS(0.215)QS(0.778)LLEGIMTASSSK	0.9685
sp|P58871|TB182_MOUSE|S|1611	>sp|P58871|TB182_MOUSE 182 kDa tankyrase-1-binding protein OS=Mus musculus GN=Tnks1bp1 PE=1 SV=2	AS(0.045)RVPS(0.757)S(0.181)DEEVVEEPQS(0.017)R			Light only	Light only
sp|P58871|TB182_MOUSE|S|1643	>sp|P58871|TB182_MOUSE 182 kDa tankyrase-1-binding protein OS=Mus musculus GN=Tnks1bp1 PE=1 SV=2	VNLFPGLS(0.994)PS(0.006)ALK	0.67715	0.81791	Light only		1.8748	1.6345
sp|P58871|TB182_MOUSE|S|1706	>sp|P58871|TB182_MOUSE 182 kDa tankyrase-1-binding protein OS=Mus musculus GN=Tnks1bp1 PE=1 SV=2	S(0.001)S(0.001)GS(0.015)EGS(0.242)S(0.74)PNWLQALK	0.68956
sp|P58871|TB182_MOUSE|S|178	>sp|P58871|TB182_MOUSE 182 kDa tankyrase-1-binding protein OS=Mus musculus GN=Tnks1bp1 PE=1 SV=2	KEILAS(1)PDRLWGSR	1.0597	1.0532	0.75199	0.64765		1.3507
sp|P58871|TB182_MOUSE|S|185	>sp|P58871|TB182_MOUSE 182 kDa tankyrase-1-binding protein OS=Mus musculus GN=Tnks1bp1 PE=1 SV=2	KEILAS(0.006)PDRLWGS(0.994)R		1.055
sp|P58871|TB182_MOUSE|S|236	>sp|P58871|TB182_MOUSE 182 kDa tankyrase-1-binding protein OS=Mus musculus GN=Tnks1bp1 PE=1 SV=2	S(0.001)QEGT(0.006)AEIPAECQEEHS(0.966)KT(0.028)PEER		0.88106	2.0727	1.5958	1.0011
sp|P58871|TB182_MOUSE|S|246	>sp|P58871|TB182_MOUSE 182 kDa tankyrase-1-binding protein OS=Mus musculus GN=Tnks1bp1 PE=1 SV=2	NLT(0.029)S(0.611)S(0.361)PAMNGDLAK						1.4879
sp|P58871|TB182_MOUSE|S|247	>sp|P58871|TB182_MOUSE 182 kDa tankyrase-1-binding protein OS=Mus musculus GN=Tnks1bp1 PE=1 SV=2	NLT(0.005)S(0.157)S(0.838)PAMNGDLAK				0.4768	1.581	1.6229
sp|P58871|TB182_MOUSE|S|298	>sp|P58871|TB182_MOUSE 182 kDa tankyrase-1-binding protein OS=Mus musculus GN=Tnks1bp1 PE=1 SV=2	LANISVPAS(0.959)ES(0.041)PR	1.1445	1.0246	0.51816	0.514	1.2505
sp|P58871|TB182_MOUSE|S|300	>sp|P58871|TB182_MOUSE 182 kDa tankyrase-1-binding protein OS=Mus musculus GN=Tnks1bp1 PE=1 SV=2	LANISVPAS(0.086)ES(0.914)PR	1.1445					1.0886
sp|P58871|TB182_MOUSE|S|429	>sp|P58871|TB182_MOUSE 182 kDa tankyrase-1-binding protein OS=Mus musculus GN=Tnks1bp1 PE=1 SV=2	RFS(1)EGVLQPPSQDQEK	1.173	1.6218	1.804	3.3097	0.60537	0.75625
sp|P58871|TB182_MOUSE|S|564	>sp|P58871|TB182_MOUSE 182 kDa tankyrase-1-binding protein OS=Mus musculus GN=Tnks1bp1 PE=1 SV=2	DDGES(0.8)QPRS(0.2)PALLPSTVEGPPGAPLLQAK						0.70275
sp|P58871|TB182_MOUSE|S|568	>sp|P58871|TB182_MOUSE 182 kDa tankyrase-1-binding protein OS=Mus musculus GN=Tnks1bp1 PE=1 SV=2	S(1)PALLPSTVEGPPGAPLLQAK	0.79019	0.59238	0.79816		1.1726
sp|P58871|TB182_MOUSE|S|602	>sp|P58871|TB182_MOUSE 182 kDa tankyrase-1-binding protein OS=Mus musculus GN=Tnks1bp1 PE=1 SV=2	SPALLPSTVEGPPGAPLLQAKENY(0.001)EDQEPLVGHES(0.985)PIT(0.013)LAAR	0.61228	0.83468	0.70149	0.7031	1.2286	1.2456
sp|P58871|TB182_MOUSE|S|692	>sp|P58871|TB182_MOUSE 182 kDa tankyrase-1-binding protein OS=Mus musculus GN=Tnks1bp1 PE=1 SV=2	WLDDLLAS(1)PPPNSGSAR	0.93022	0.91765	0.83708	0.74855	1.0845	1.2826
sp|P58871|TB182_MOUSE|S|713	>sp|P58871|TB182_MOUSE 182 kDa tankyrase-1-binding protein OS=Mus musculus GN=Tnks1bp1 PE=1 SV=2	AAGAELKDRQS(0.949)PS(0.025)T(0.025)CS(0.001)EGLLGWAQK	0.71213	0.73416	0.8927	0.99148	1.1383
sp|P58871|TB182_MOUSE|S|715	>sp|P58871|TB182_MOUSE 182 kDa tankyrase-1-binding protein OS=Mus musculus GN=Tnks1bp1 PE=1 SV=2	AAGAELKDRQS(0.091)PS(0.506)T(0.169)CS(0.234)EGLLGWAQK				0.86459
sp|P58871|TB182_MOUSE|S|793	>sp|P58871|TB182_MOUSE 182 kDa tankyrase-1-binding protein OS=Mus musculus GN=Tnks1bp1 PE=1 SV=2	EWAS(0.579)RHS(0.421)LGQEVIGIGGSQDESEVPVRER		Heavy only	0.96965
sp|P58871|TB182_MOUSE|S|796	>sp|P58871|TB182_MOUSE 182 kDa tankyrase-1-binding protein OS=Mus musculus GN=Tnks1bp1 PE=1 SV=2	HS(1)LGQEVIGIGGSQDESEVPVRER		Heavy only	1.0621	1.0578		1.5357
sp|P58871|TB182_MOUSE|S|807	>sp|P58871|TB182_MOUSE 182 kDa tankyrase-1-binding protein OS=Mus musculus GN=Tnks1bp1 PE=1 SV=2	HSLGQEVIGIGGS(0.979)QDES(0.02)EVPVRER	1.7123	1.8419				0.59134
sp|P58871|TB182_MOUSE|S|866	>sp|P58871|TB182_MOUSE 182 kDa tankyrase-1-binding protein OS=Mus musculus GN=Tnks1bp1 PE=1 SV=2	RDS(0.994)LGS(0.003)FS(0.001)T(0.002)R		Light only
sp|P58871|TB182_MOUSE|S|887	>sp|P58871|TB182_MOUSE 182 kDa tankyrase-1-binding protein OS=Mus musculus GN=Tnks1bp1 PE=1 SV=2	RAS(0.863)VS(0.079)T(0.058)NQDTDENDQELGMK	1.2093	1.0798			0.95412
sp|P58871|TB182_MOUSE|S|911	>sp|P58871|TB182_MOUSE 182 kDa tankyrase-1-binding protein OS=Mus musculus GN=Tnks1bp1 PE=1 SV=2	GY(0.017)S(0.958)S(0.025)QDAEEQDREFEKR		1.565	2.9371	4.7591	0.77984	0.88573
sp|P58871|TB182_MOUSE|S|912	>sp|P58871|TB182_MOUSE 182 kDa tankyrase-1-binding protein OS=Mus musculus GN=Tnks1bp1 PE=1 SV=2	GY(0.007)S(0.173)S(0.82)QDAEEQDREFEKR				3.0455
sp|P58871|TB182_MOUSE|S|976	>sp|P58871|TB182_MOUSE 182 kDa tankyrase-1-binding protein OS=Mus musculus GN=Tnks1bp1 PE=1 SV=2	S(0.065)LS(0.869)S(0.065)GFS(0.002)PEEAQQQDEEFEKK			2.3146	3.1064	0.93872	0.80055
sp|P58871|TB182_MOUSE|S|977	>sp|P58871|TB182_MOUSE 182 kDa tankyrase-1-binding protein OS=Mus musculus GN=Tnks1bp1 PE=1 SV=2	S(0.021)LS(0.426)S(0.532)GFS(0.021)PEEAQQQDEEFEKK		1.4708			0.83674	0.76923
sp|P58871|TB182_MOUSE|T|1025	>sp|P58871|TB182_MOUSE 182 kDa tankyrase-1-binding protein OS=Mus musculus GN=Tnks1bp1 PE=1 SV=2	DVGHLEEGASGGLLSPST(1)PHSR	0.95903	0.87653		0.47848	1.1977	0.95672
sp|P58871|TB182_MOUSE|T|238	>sp|P58871|TB182_MOUSE 182 kDa tankyrase-1-binding protein OS=Mus musculus GN=Tnks1bp1 PE=1 SV=2	SQEGTAEIPAECQEEHS(0.25)KT(0.75)PEER		0.71937			1.0346
sp|P59041|DJC30_MOUSE|S|96	>sp|P59041|DJC30_MOUSE DnaJ homolog subfamily C member 30 OS=Mus musculus GN=Dnajc30 PE=2 SV=1	FT(0.908)RVS(0.595)EAY(0.497)LVLGS(0.728)T(0.271)ILR			Heavy only
sp|P59110|SENP1_MOUSE|S|101	>sp|P59110|SENP1_MOUSE Sentrin-specific protease 1 OS=Mus musculus GN=Senp1 PE=2 SV=1;>tr|M0QWX4|M0QWX4_MOUSE Sentrin-specific protease 1 OS=Mus musculus GN=Senp1 PE=4 SV=1	NS(0.872)T(0.124)PAS(0.003)GS(0.001)APQKPR	0.94087
sp|P59110|SENP1_MOUSE|S|157	>sp|P59110|SENP1_MOUSE Sentrin-specific protease 1 OS=Mus musculus GN=Senp1 PE=2 SV=1;>tr|M0QWX4|M0QWX4_MOUSE Sentrin-specific protease 1 OS=Mus musculus GN=Senp1 PE=4 SV=1	SFPIKPAPS(0.996)PS(0.004)WSGSCR	0.84256	0.82021	1.088	1.0979	0.99731	1.0918
sp|P59110|SENP1_MOUSE|S|159	>sp|P59110|SENP1_MOUSE Sentrin-specific protease 1 OS=Mus musculus GN=Senp1 PE=2 SV=1;>tr|M0QWX4|M0QWX4_MOUSE Sentrin-specific protease 1 OS=Mus musculus GN=Senp1 PE=4 SV=1	SFPIKPAPS(0.036)PS(0.653)WS(0.155)GS(0.155)CRR	0.84312	0.76056
sp|P59110|SENP1_MOUSE|S|170	>sp|P59110|SENP1_MOUSE Sentrin-specific protease 1 OS=Mus musculus GN=Senp1 PE=2 SV=1;>tr|M0QWX4|M0QWX4_MOUSE Sentrin-specific protease 1 OS=Mus musculus GN=Senp1 PE=4 SV=1	S(0.02)LLS(0.98)PKKTQR		1.0047	0.86267	0.94754	0.90459	0.96992
sp|P59114|PCIF1_MOUSE|S|143	>sp|P59114|PCIF1_MOUSE Phosphorylated CTD-interacting factor 1 OS=Mus musculus GN=Pcif1 PE=1 SV=1	IEIPVT(0.003)PT(0.013)S(0.011)QS(0.016)VPS(0.645)S(0.103)PS(0.011)IPGT(0.153)PT(0.044)LK					0.79668
sp|P59114|PCIF1_MOUSE|S|30	>sp|P59114|PCIF1_MOUSE Phosphorylated CTD-interacting factor 1 OS=Mus musculus GN=Pcif1 PE=1 SV=1	EGASLLSHSPGTSSQS(0.003)QPCS(0.997)PKPVR		0.60539			1.0053	0.97675
sp|P59222|SREC2_MOUSE|S|636	>sp|P59222|SREC2_MOUSE Scavenger receptor class F member 2 OS=Mus musculus GN=Scarf2 PE=1 SV=1	NEAGGLS(0.967)LS(0.032)PS(0.001)PER			1.4116	1.4081
sp|P59222|SREC2_MOUSE|S|638	>sp|P59222|SREC2_MOUSE Scavenger receptor class F member 2 OS=Mus musculus GN=Scarf2 PE=1 SV=1	T(0.001)RNEAGGLS(0.004)LS(0.986)PS(0.01)PER		1.3394	0.81019	1.1481	1.0477
sp|P59222|SREC2_MOUSE|S|640	>sp|P59222|SREC2_MOUSE Scavenger receptor class F member 2 OS=Mus musculus GN=Scarf2 PE=1 SV=1	TRNEAGGLSLS(0.022)PS(0.978)PER	1.2625	1.0238	0.96106		0.90781	1.0388
sp|P59222|SREC2_MOUSE|S|672	>sp|P59222|SREC2_MOUSE Scavenger receptor class F member 2 OS=Mus musculus GN=Scarf2 PE=1 SV=1	HSAAAAAPS(1)PPPAGR	1.1116	0.99769	0.86849	1.1298	1.2619	1.2386
sp|P59222|SREC2_MOUSE|S|710	>sp|P59222|SREC2_MOUSE Scavenger receptor class F member 2 OS=Mus musculus GN=Scarf2 PE=1 SV=1	KRTPSNSSVQPPGLT(0.001)EEAPGPAS(0.712)PT(0.286)PPR		Light only
sp|P59240|NPHP4_MOUSE|S|145	>sp|P59240|NPHP4_MOUSE Nephrocystin-4 OS=Mus musculus GN=Nphp4 PE=1 SV=2	IFGNKPES(0.931)PT(0.066)S(0.004)AAQDKR	1.2432	1.032		0.95276	0.74648	0.84355
sp|P59240|NPHP4_MOUSE|S|475	>sp|P59240|NPHP4_MOUSE Nephrocystin-4 OS=Mus musculus GN=Nphp4 PE=1 SV=2	KMPAS(0.99)PS(0.001)GT(0.008)PAPAAR	1.1996	1.1495	Light only		1.1375	0.91043
sp|P59240|NPHP4_MOUSE|S|936	>sp|P59240|NPHP4_MOUSE Nephrocystin-4 OS=Mus musculus GN=Nphp4 PE=1 SV=2	RIS(1)LLAQHSVR					Light only	0.96829
sp|P59325|IF5_MOUSE|S|227	>sp|P59325|IF5_MOUSE Eukaryotic translation initiation factor 5 OS=Mus musculus GN=Eif5 PE=1 SV=1	GLT(0.159)LS(0.841)DDLER			0.96948	0.80936
sp|P59328|WDHD1_MOUSE|S|1077	>sp|P59328|WDHD1_MOUSE WD repeat and HMG-box DNA-binding protein 1 OS=Mus musculus GN=Wdhd1 PE=1 SV=2;>tr|E9QPB3|E9QPB3_MOUSE WD repeat and HMG-box DNA-binding protein 1 OS=Mus musculus GN=Wdhd1 PE=2 SV=1	VVS(0.913)EICET(0.086)ENQEET(0.001)VKENLDLSK				1.878
sp|P59328|WDHD1_MOUSE|S|898	>sp|P59328|WDHD1_MOUSE WD repeat and HMG-box DNA-binding protein 1 OS=Mus musculus GN=Wdhd1 PE=1 SV=2;>tr|E9QPB3|E9QPB3_MOUSE WD repeat and HMG-box DNA-binding protein 1 OS=Mus musculus GN=Wdhd1 PE=2 SV=1	S(0.002)GAVFS(0.031)S(0.254)S(0.712)QGWVNPFKVVVS(0.001)S(0.001)KEPAVSANSTR						0.33215
sp|P59644|PI5PA_MOUSE|S|266	>sp|P59644|PI5PA_MOUSE Phosphatidylinositol 4,5-bisphosphate 5-phosphatase A OS=Mus musculus GN=Inpp5j PE=1 SV=2	AAGPAT(0.044)S(0.912)PPRAQAFS(0.044)DPR	1.8431	1.7363			1.695	0.69019
sp|P59644|PI5PA_MOUSE|S|279	>sp|P59644|PI5PA_MOUSE Phosphatidylinositol 4,5-bisphosphate 5-phosphatase A OS=Mus musculus GN=Inpp5j PE=1 SV=2	AQAFS(0.135)DPRLS(0.851)PS(0.014)FR					1.3436	0.85203
sp|P59672|ANS1A_MOUSE|S|642	>sp|P59672|ANS1A_MOUSE Ankyrin repeat and SAM domain-containing protein 1A OS=Mus musculus GN=Anks1a PE=1 SV=3;>tr|Q3UHP6|Q3UHP6_MOUSE Ankyrin repeat and SAM domain-containing protein 1A OS=Mus musculus GN=Anks1 PE=2 SV=1	S(0.022)LS(0.117)KS(0.514)DS(0.347)DLLTCSPTEDATMGSR			0.6086
sp|P59672|ANS1A_MOUSE|S|663	>sp|P59672|ANS1A_MOUSE Ankyrin repeat and SAM domain-containing protein 1A OS=Mus musculus GN=Anks1a PE=1 SV=3;>tr|Q3UHP6|Q3UHP6_MOUSE Ankyrin repeat and SAM domain-containing protein 1A OS=Mus musculus GN=Anks1 PE=2 SV=1	S(0.001)ES(0.999)LSNCSIGKK	1.0184	0.9674	0.84901	Light only	1	1.0359
sp|P59672|ANS1A_MOUSE|S|677	>sp|P59672|ANS1A_MOUSE Ankyrin repeat and SAM domain-containing protein 1A OS=Mus musculus GN=Anks1a PE=1 SV=3;>tr|Q3UHP6|Q3UHP6_MOUSE Ankyrin repeat and SAM domain-containing protein 1A OS=Mus musculus GN=Anks1 PE=2 SV=1	LEKS(0.844)PS(0.155)FASEWDEIEK	0.94905		1.1146
sp|P59672|ANS1A_MOUSE|S|679	>sp|P59672|ANS1A_MOUSE Ankyrin repeat and SAM domain-containing protein 1A OS=Mus musculus GN=Anks1a PE=1 SV=3;>tr|Q3UHP6|Q3UHP6_MOUSE Ankyrin repeat and SAM domain-containing protein 1A OS=Mus musculus GN=Anks1 PE=2 SV=1	SPS(1)FASEWDEIEK		1.0348	1.0367	1.1123	1.5652	0.72659
sp|P59941|SIR6_MOUSE|S|10	>sp|P59941|SIR6_MOUSE NAD-dependent protein deacetylase sirtuin-6 OS=Mus musculus GN=Sirt6 PE=1 SV=1	SVNY(0.001)AAGLS(0.952)PY(0.047)ADKGK			Light only	Light only
sp|P59941|SIR6_MOUSE|S|317	>sp|P59941|SIR6_MOUSE NAD-dependent protein deacetylase sirtuin-6 OS=Mus musculus GN=Sirt6 PE=1 SV=1;>tr|Q3UKP1|Q3UKP1_MOUSE NAD-dependent protein deacetylase sirtuin-6 OS=Mus musculus GN=Sirt6 PE=2 SV=1	S(0.348)KPNS(0.652)PILHRPPK	0.90021	0.917
sp|P60229|EIF3E_MOUSE|S|399	>sp|P60229|EIF3E_MOUSE Eukaryotic translation initiation factor 3 subunit E OS=Mus musculus GN=Eif3e PE=1 SV=1	LGHVVMGNNAVS(0.997)PY(0.003)QQVIEK	0.5567	0.64181	0.71882	0.62518	1.0892	1.1491
sp|P60330|ESPL1_MOUSE|S|1320	>sp|P60330|ESPL1_MOUSE Separin OS=Mus musculus GN=Espl1 PE=1 SV=1	IAS(1)VPPPLHNSSQK	1.5935				0.77755	1.2362
sp|P60330|ESPL1_MOUSE|S|1504	>sp|P60330|ESPL1_MOUSE Separin OS=Mus musculus GN=Espl1 PE=1 SV=1	SFEILRGS(0.892)DGEDS(0.079)AS(0.028)GEK		1.8461		1.9687
sp|P60330|ESPL1_MOUSE|S|1509	>sp|P60330|ESPL1_MOUSE Separin OS=Mus musculus GN=Espl1 PE=1 SV=1	SFEILRGS(0.106)DGEDS(0.861)AS(0.033)GEK			2.2158
sp|P60330|ESPL1_MOUSE|S|239	>sp|P60330|ESPL1_MOUSE Separin OS=Mus musculus GN=Espl1 PE=1 SV=1	VLVGEGGS(0.164)S(0.835)PGPLS(0.001)PQR	Heavy only
sp|P60335|PCBP1_MOUSE|S|171	>sp|P60335|PCBP1_MOUSE Poly(rC)-binding protein 1 OS=Mus musculus GN=Pcbp1 PE=1 SV=1	QICLVMLET(0.007)LS(0.813)QS(0.18)PQGR			0.92132
sp|P60335|PCBP1_MOUSE|S|189	>sp|P60335|PCBP1_MOUSE Poly(rC)-binding protein 1 OS=Mus musculus GN=Pcbp1 PE=1 SV=1	VMTIPYQPMPAS(0.992)S(0.008)PVICAGGQDR	0.88493	0.92472	0.91039	0.95014	1.215	1.1038
sp|P60335|PCBP1_MOUSE|S|190	>sp|P60335|PCBP1_MOUSE Poly(rC)-binding protein 1 OS=Mus musculus GN=Pcbp1 PE=1 SV=1	VMTIPYQPMPAS(0.197)S(0.803)PVICAGGQDR	0.88138	0.97886	0.90126		1.0692	1.0777
sp|P60335|PCBP1_MOUSE|S|231	>sp|P60335|PCBP1_MOUSE Poly(rC)-binding protein 1 OS=Mus musculus GN=Pcbp1 PE=1 SV=1	CSDAAGYPHATHDLEGPPLDAY(0.021)S(0.019)IQGQHT(0.21)IS(0.75)PLDLAK	0.70959	0.67918	0.30451	0.41898
sp|P60335|PCBP1_MOUSE|S|246	>sp|P60335|PCBP1_MOUSE Poly(rC)-binding protein 1 OS=Mus musculus GN=Pcbp1 PE=1 SV=1	QQS(1)HFAMMHGGTGFAGIDSSSPEVK	0.88098	1.4055	2.8848	3.6834
sp|P60335|PCBP1_MOUSE|S|264	>sp|P60335|PCBP1_MOUSE Poly(rC)-binding protein 1 OS=Mus musculus GN=Pcbp1 PE=1 SV=1	QQSHFAMMHGGT(0.004)GFAGIDS(0.212)S(0.212)S(0.571)PEVK	1.2539	0.88394	1.286	1.1375	0.74452
[truncated: 9,694 more rows]
